# Supplementary material for: Proteomic analysis of mismatch repair-mediated alkylating agent-induced DNA damage response
Source: Cell Biosci. 2013 Sep 19;3:37. doi: 10.1186/2045-3701-3-37 (PMC3848634; doi:10.1186/2045-3701-3-37)
Supplement: Additional file 1: Table S1 — Detail information in proteins identified and quantified in whole cell and nuclear extracts from MNNG-treated TK6 and MT1 cells. ‘L’ (light) represents MNNG-treatment group, and ‘H’ (heavy) represents mock-treatment group. [file 2045-3701-3-37-S1.xls]

## Sheet: Sheet1
Table S1: Detail information in proteins identified and quantified in whole cell and nuclear extracts from MNNG-treated TK6 and MT1 cells. L represents MNNG-treatment group, and H represents mock-treatment group.
Proteins identified and quantified in whole cell extract from MNNG-treated TK6
Protein ratio (L/H)	Protein Accession	Protein Description
0.0861014	GTF2I_HUMAN	General transcription factor II-I OS=Homo sapiens GN=GTF2I PE=1 SV=2
0.100292	RRMJ3_HUMAN	Putative rRNA methyltransferase 3 OS=Homo sapiens GN=FTSJ3 PE=1 SV=1
0.307018	ELMO2_HUMAN	Engulfment and cell motility protein 2 OS=Homo sapiens GN=ELMO2 PE=1 SV=2
0.321345	HEAT1_HUMAN	HEAT repeat-containing protein 1 OS=Homo sapiens GN=HEATR1 PE=1 SV=3
0.347856	PSMD8_HUMAN	26S proteasome non-ATPase regulatory subunit 8 OS=Homo sapiens GN=PSMD8 PE=1 SV=1
0.353899	ODPB_HUMAN	Pyruvate dehydrogenase E1 component subunit beta, mitochondrial OS=Homo sapiens GN=PDHB PE=1 SV=3
0.366862	PPP6_HUMAN	Serine/threonine-protein phosphatase 6 catalytic subunit OS=Homo sapiens GN=PPP6C PE=1 SV=1
0.382943	RAB6B_HUMAN	Ras-related protein Rab-6B OS=Homo sapiens GN=RAB6B PE=1 SV=2
0.392593	HNRPQ_HUMAN; HNRPR_HUMAN	Heterogeneous nuclear ribonucleoprotein Q OS=Homo sapiens GN=SYNCRIP PE=1 SV=2; Heterogeneous nuclear ribonucleoprotein R OS=Homo sapiens GN=HNRNPR PE=1 SV=1
0.42807	PTBP2_HUMAN	Polypyrimidine tract-binding protein 2 OS=Homo sapiens GN=PTBP2 PE=1 SV=1
0.492376	ICAM1_HUMAN	Intercellular adhesion molecule 1 OS=Homo sapiens GN=ICAM1 PE=1 SV=2
0.498436	NRDC_HUMAN	Nardilysin OS=Homo sapiens GN=NRD1 PE=1 SV=2
0.520663	SYIM_HUMAN	Isoleucyl-tRNA synthetase, mitochondrial OS=Homo sapiens GN=IARS2 PE=1 SV=2
0.546604	ADT2_HUMAN	ADP/ATP translocase 2 OS=Homo sapiens GN=SLC25A5 PE=1 SV=6
0.54961	NPM3_HUMAN	Nucleoplasmin-3 OS=Homo sapiens GN=NPM3 PE=1 SV=3
0.558772	1B73_HUMAN	HLA class I histocompatibility antigen, B-73 alpha chain OS=Homo sapiens GN=HLA-B PE=2 SV=1
0.569006	MAP4_HUMAN	Microtubule-associated protein 4 OS=Homo sapiens GN=MAP4 PE=1 SV=2
0.573684	DHB4_HUMAN	Peroxisomal multifunctional enzyme type 2 OS=Homo sapiens GN=HSD17B4 PE=1 SV=3
0.578752	CHD4_HUMAN	Chromodomain-helicase-DNA-binding protein 4 OS=Homo sapiens GN=CHD4 PE=1 SV=1
0.581189	ERAP1_HUMAN	Endoplasmic reticulum aminopeptidase 1 OS=Homo sapiens GN=ERAP1 PE=1 SV=3
0.586793	EIF3I_HUMAN	Eukaryotic translation initiation factor 3 subunit I OS=Homo sapiens GN=EIF3I PE=1 SV=1
0.594639	CROP_HUMAN	Cisplatin resistance-associated overexpressed protein OS=Homo sapiens GN=CROP PE=1 SV=2
0.604288	RBM4_HUMAN	RNA-binding protein 4 OS=Homo sapiens GN=RBM4 PE=1 SV=1
0.606628	HP1B3_HUMAN	Heterochromatin protein 1-binding protein 3 OS=Homo sapiens GN=HP1BP3 PE=1 SV=1
0.608674	UB2D1_HUMAN	Ubiquitin-conjugating enzyme E2 D1 OS=Homo sapiens GN=UBE2D1 PE=1 SV=1
0.610039	RAP1B_HUMAN	Ras-related protein Rap-1b OS=Homo sapiens GN=RAP1B PE=1 SV=1
0.619688	RL35A_HUMAN	60S ribosomal protein L35a OS=Homo sapiens GN=RPL35A PE=1 SV=2
0.640643	RL27A_HUMAN	60S ribosomal protein L27a OS=Homo sapiens GN=RPL27A PE=1 SV=2
0.652924	PDCL3_HUMAN	Phosducin-like protein 3 OS=Homo sapiens GN=PDCL3 PE=1 SV=1
0.662378	EHMT1_HUMAN	Histone-lysine N-methyltransferase, H3 lysine-9 specific 5 OS=Homo sapiens GN=EHMT1 PE=1 SV=3
0.670565	SMU1_HUMAN	WD40 repeat-containing protein SMU1 OS=Homo sapiens GN=SMU1 PE=1 SV=2
0.67271	TRNT1_HUMAN	tRNA-nucleotidyltransferase 1, mitochondrial OS=Homo sapiens GN=TRNT1 PE=1 SV=1
0.673879	DDX20_HUMAN	Probable ATP-dependent RNA helicase DDX20 OS=Homo sapiens GN=DDX20 PE=1 SV=2
0.677973	ARPC5_HUMAN	Actin-related protein 2/3 complex subunit 5 OS=Homo sapiens GN=ARPC5 PE=1 SV=3
0.681287	LONM_HUMAN	Lon protease homolog, mitochondrial OS=Homo sapiens GN=LONP1 PE=1 SV=2
0.685478	TNPO1_HUMAN	Transportin-1 OS=Homo sapiens GN=TNPO1 PE=1 SV=1
0.69961	RU1C_HUMAN	U1 small nuclear ribonucleoprotein C OS=Homo sapiens GN=SNRPC PE=1 SV=1
0.701267	ES1_HUMAN	ES1 protein homolog, mitochondrial OS=Homo sapiens GN=C21orf33 PE=1 SV=3
0.705249	HNRPC_HUMAN	Heterogeneous nuclear ribonucleoproteins C1/C2 OS=Homo sapiens GN=HNRNPC PE=1 SV=4
0.705556	DDX21_HUMAN; DDX50_HUMAN	Nucleolar RNA helicase 2 OS=Homo sapiens GN=DDX21 PE=1 SV=5; ATP-dependent RNA helicase DDX50 OS=Homo sapiens GN=DDX50 PE=1 SV=1
0.705848	GBP4_HUMAN	Guanylate-binding protein 4 OS=Homo sapiens GN=GBP4 PE=1 SV=2
0.70731	DFFA_HUMAN	DNA fragmentation factor subunit alpha OS=Homo sapiens GN=DFFA PE=1 SV=1
0.710439	ACTB_HUMAN	Actin, cytoplasmic 1 OS=Homo sapiens GN=ACTB PE=1 SV=1
0.711501	URP2_HUMAN	Fermitin family homolog 3 OS=Homo sapiens GN=FERMT3 PE=1 SV=1
0.715789	RFC3_HUMAN	Replication factor C subunit 3 OS=Homo sapiens GN=RFC3 PE=1 SV=2
0.717349	GNAI2_HUMAN	Guanine nucleotide-binding protein G(i), alpha-2 subunit OS=Homo sapiens GN=GNAI2 PE=1 SV=3
0.719201	PSA3_HUMAN	Proteasome subunit alpha type-3 OS=Homo sapiens GN=PSMA3 PE=1 SV=2
0.719298	MCCB_HUMAN	Methylcrotonoyl-CoA carboxylase beta chain, mitochondrial OS=Homo sapiens GN=MCCC2 PE=1 SV=1
0.720273	RSMN_HUMAN	Small nuclear ribonucleoprotein-associated protein N OS=Homo sapiens GN=SNRPN PE=1 SV=1
0.721442	FIS1_HUMAN	Mitochondrial fission 1 protein OS=Homo sapiens GN=FIS1 PE=1 SV=2
0.736436	FABP5_HUMAN	Fatty acid-binding protein, epidermal OS=Homo sapiens GN=FABP5 PE=1 SV=3
0.742203	PRP4_HUMAN	U4/U6 small nuclear ribonucleoprotein Prp4 OS=Homo sapiens GN=PRPF4 PE=1 SV=2
0.743762	CDV3_HUMAN	Protein CDV3 homolog OS=Homo sapiens GN=CDV3 PE=1 SV=1
0.745517	PM14_HUMAN	Pre-mRNA branch site protein p14 OS=Homo sapiens GN=SF3B14 PE=1 SV=1
0.746881	SRP54_HUMAN	Signal recognition particle 54 kDa protein OS=Homo sapiens GN=SRP54 PE=1 SV=1
0.748635	EIF3D_HUMAN	Eukaryotic translation initiation factor 3 subunit D OS=Homo sapiens GN=EIF3D PE=1 SV=1
0.749415	RFA1_HUMAN	Replication protein A 70 kDa DNA-binding subunit OS=Homo sapiens GN=RPA1 PE=1 SV=2
0.74961	RTN4_HUMAN	Reticulon-4 OS=Homo sapiens GN=RTN4 PE=1 SV=2
0.75039	TPSN_HUMAN	Tapasin OS=Homo sapiens GN=TAPBP PE=1 SV=1
0.752339	RFC4_HUMAN	Replication factor C subunit 4 OS=Homo sapiens GN=RFC4 PE=1 SV=2
0.754375	MLEC_HUMAN	Malectin OS=Homo sapiens GN=MLEC PE=1 SV=1
0.757901	RS24_HUMAN	40S ribosomal protein S24 OS=Homo sapiens GN=RPS24 PE=1 SV=1
0.765205	LAP2B_HUMAN	Lamina-associated polypeptide 2, isoforms beta/gamma OS=Homo sapiens GN=TMPO PE=1 SV=2
0.766959	PSD7_HUMAN	26S proteasome non-ATPase regulatory subunit 7 OS=Homo sapiens GN=PSMD7 PE=1 SV=2
0.767154	PTH2_HUMAN	Peptidyl-tRNA hydrolase 2, mitochondrial OS=Homo sapiens GN=PTRH2 PE=1 SV=1
0.768937	SUGT1_HUMAN	Suppressor of G2 allele of SKP1 homolog OS=Homo sapiens GN=SUGT1 PE=1 SV=3
0.77154	CJ119_HUMAN	UPF0557 protein C10orf119 OS=Homo sapiens GN=C10orf119 PE=1 SV=2
0.773057	IF2P_HUMAN	Eukaryotic translation initiation factor 5B OS=Homo sapiens GN=EIF5B PE=1 SV=3
0.773782	RAB1B_HUMAN; RAB10_HUMAN	Ras-related protein Rab-1B OS=Homo sapiens GN=RAB1B PE=1 SV=1; Ras-related protein Rab-8B OS=Homo sapiens GN=RAB8B PE=1 SV=2; Ras-related protein Rab-10 OS=Homo sapiens GN=RAB10 PE=1 SV=1
0.777973	RBBP4_HUMAN	Histone-binding protein RBBP4 OS=Homo sapiens GN=RBBP4 PE=1 SV=3
0.77963	PRDX5_HUMAN	Peroxiredoxin-5, mitochondrial OS=Homo sapiens GN=PRDX5 PE=1 SV=3
0.77963	SF3A2_HUMAN	Splicing factor 3A subunit 2 OS=Homo sapiens GN=SF3A2 PE=1 SV=2
0.785893	PCNA_HUMAN	Proliferating cell nuclear antigen OS=Homo sapiens GN=PCNA PE=1 SV=1
0.788279	DDB1_HUMAN	DNA damage-binding protein 1 OS=Homo sapiens GN=DDB1 PE=1 SV=1
0.790936	ELOB_HUMAN	Transcription elongation factor B polypeptide 2 OS=Homo sapiens GN=TCEB2 PE=1 SV=1
0.793553	KI67_HUMAN	Antigen KI-67 OS=Homo sapiens GN=MKI67 PE=1 SV=2
0.793762	NEUL_HUMAN	Neurolysin, mitochondrial OS=Homo sapiens GN=NLN PE=1 SV=1
0.797466	2A5D_HUMAN	Serine/threonine-protein phosphatase 2A 56 kDa regulatory subunit delta isoform OS=Homo sapiens GN=PPP2R5D PE=1 SV=1
0.799318	TPD54_HUMAN	Tumor protein D54 OS=Homo sapiens GN=TPD52L2 PE=1 SV=2
0.800238	MAOM_HUMAN	NAD-dependent malic enzyme, mitochondrial OS=Homo sapiens GN=ME2 PE=1 SV=1
0.801657	PABP2_HUMAN	Polyadenylate-binding protein 2 OS=Homo sapiens GN=PABPN1 PE=1 SV=3
0.803509	VPS29_HUMAN	Vacuolar protein sorting-associated protein 29 OS=Homo sapiens GN=VPS29 PE=1 SV=1
0.804483	RT29_HUMAN	28S ribosomal protein S29, mitochondrial OS=Homo sapiens GN=DAP3 PE=1 SV=1
0.804581	COPB2_HUMAN	Coatomer subunit beta' OS=Homo sapiens GN=COPB2 PE=1 SV=2
0.805556	DDX39_HUMAN	ATP-dependent RNA helicase DDX39 OS=Homo sapiens GN=DDX39 PE=1 SV=2
0.805945	LASP1_HUMAN	LIM and SH3 domain protein 1 OS=Homo sapiens GN=LASP1 PE=1 SV=2
0.807115	PRS7_HUMAN	26S protease regulatory subunit 7 OS=Homo sapiens GN=PSMC2 PE=1 SV=3
0.807992	CNPY2_HUMAN	Protein canopy homolog 2 OS=Homo sapiens GN=CNPY2 PE=1 SV=1
0.808187	COPZ1_HUMAN	Coatomer subunit zeta-1 OS=Homo sapiens GN=COPZ1 PE=1 SV=1
0.808577	MP2K2_HUMAN	Dual specificity mitogen-activated protein kinase kinase 2 OS=Homo sapiens GN=MAP2K2 PE=1 SV=1
0.808772	FR1OP_HUMAN	FGFR1 oncogene partner OS=Homo sapiens GN=FGFR1OP PE=1 SV=1
0.810429	RANB3_HUMAN	Ran-binding protein 3 OS=Homo sapiens GN=RANBP3 PE=1 SV=1
0.811501	MPPA_HUMAN	Mitochondrial-processing peptidase subunit alpha OS=Homo sapiens GN=PMPCA PE=1 SV=2
0.814584	K6PP_HUMAN	6-phosphofructokinase type C OS=Homo sapiens GN=PFKP PE=1 SV=2
0.815107	PSIP1_HUMAN	PC4 and SFRS1-interacting protein OS=Homo sapiens GN=PSIP1 PE=1 SV=1
0.816374	LBR_HUMAN	Lamin-B receptor OS=Homo sapiens GN=LBR PE=1 SV=2
0.818909	SYDC_HUMAN	Aspartyl-tRNA synthetase, cytoplasmic OS=Homo sapiens GN=DARS PE=1 SV=2
0.820565	ACPH_HUMAN	Acylamino-acid-releasing enzyme OS=Homo sapiens GN=APEH PE=1 SV=4
0.820565	SEP11_HUMAN	Septin-11 OS=Homo sapiens GN=SEPT11 PE=1 SV=3
0.821345	SPCS1_HUMAN	Signal peptidase complex subunit 1 OS=Homo sapiens GN=SPCS1 PE=1 SV=2
0.823587	SMHD1_HUMAN	Structural maintenance of chromosomes flexible hinge domain-containing protein 1 OS=Homo sapiens GN=SMCHD1 PE=1 SV=2
0.823684	BCAT1_HUMAN	Branched-chain-amino-acid aminotransferase, cytosolic OS=Homo sapiens GN=BCAT1 PE=1 SV=3
0.825146	PIMT_HUMAN	Protein-L-isoaspartate(D-aspartate) O-methyltransferase OS=Homo sapiens GN=PCMT1 PE=1 SV=3
0.825244	BLMH_HUMAN	Bleomycin hydrolase OS=Homo sapiens GN=BLMH PE=1 SV=1
0.826121	IF2B3_HUMAN	Insulin-like growth factor 2 mRNA-binding protein 3 OS=Homo sapiens GN=IGF2BP3 PE=1 SV=1
0.826706	TNIK_HUMAN	TRAF2 and NCK-interacting protein kinase OS=Homo sapiens GN=TNIK PE=1 SV=1
0.829128	GCN1L_HUMAN	Translational activator GCN1 OS=Homo sapiens GN=GCN1L1 PE=1 SV=5
0.82924	H2A1B_HUMAN; H2A1D_HUMAN	Histone H2A type 1-B/E OS=Homo sapiens GN=HIST1H2AB PE=1 SV=2; Histone H2A type 1-D OS=Homo sapiens GN=HIST1H2AD PE=1 SV=2; Histone H2A type 1-J OS=Homo sapiens GN=HIST1H2AJ PE=1 SV=3
0.829532	AMPM2_HUMAN	Methionine aminopeptidase 2 OS=Homo sapiens GN=METAP2 PE=1 SV=1
0.830923	PPM1G_HUMAN	Protein phosphatase 1G OS=Homo sapiens GN=PPM1G PE=1 SV=1
0.831905	GUAA_HUMAN	GMP synthase [glutamine-hydrolyzing] OS=Homo sapiens GN=GMPS PE=1 SV=1
0.832359	WASP_HUMAN	Wiskott-Aldrich syndrome protein OS=Homo sapiens GN=WAS PE=1 SV=4
0.832376	ACLY_HUMAN	ATP-citrate synthase OS=Homo sapiens GN=ACLY PE=1 SV=3
0.833345	CYBP_HUMAN	Calcyclin-binding protein OS=Homo sapiens GN=CACYBP PE=1 SV=2
0.833528	ERP29_HUMAN	Endoplasmic reticulum protein ERp29 OS=Homo sapiens GN=ERP29 PE=1 SV=4
0.8346	SUCB1_HUMAN	Succinyl-CoA ligase [ADP-forming] subunit beta, mitochondrial OS=Homo sapiens GN=SUCLA2 PE=1 SV=3
0.837329	TXND5_HUMAN	Thioredoxin domain-containing protein 5 OS=Homo sapiens GN=TXNDC5 PE=1 SV=2
0.838012	ZC3HF_HUMAN	Zinc finger CCCH domain-containing protein 15 OS=Homo sapiens GN=ZC3H15 PE=1 SV=1
0.838275	TPR_HUMAN	Nucleoprotein TPR OS=Homo sapiens GN=TPR PE=1 SV=3
0.839145	GANAB_HUMAN	Neutral alpha-glucosidase AB OS=Homo sapiens GN=GANAB PE=1 SV=3
0.840039	CBX3_HUMAN	Chromobox protein homolog 3 OS=Homo sapiens GN=CBX3 PE=1 SV=4
0.840253	WAPL_HUMAN	Wings apart-like protein homolog OS=Homo sapiens GN=WAPAL PE=1 SV=1
0.84347	AT1B3_HUMAN	Sodium/potassium-transporting ATPase subunit beta-3 OS=Homo sapiens GN=ATP1B3 PE=1 SV=1
0.845517	ZN787_HUMAN	Zinc finger protein 787 OS=Homo sapiens GN=ZNF787 PE=1 SV=1
0.845712	RL22L_HUMAN	60S ribosomal protein L22-like 1 OS=Homo sapiens GN=RPL22L1 PE=1 SV=2
0.846589	ADT3_HUMAN	ADP/ATP translocase 3 OS=Homo sapiens GN=SLC25A6 PE=1 SV=4
0.849126	CNDP2_HUMAN	Cytosolic non-specific dipeptidase OS=Homo sapiens GN=CNDP2 PE=1 SV=2
0.849489	SERC_HUMAN	Phosphoserine aminotransferase OS=Homo sapiens GN=PSAT1 PE=1 SV=2
0.84961	SAR1A_HUMAN	GTP-binding protein SAR1a OS=Homo sapiens GN=SAR1A PE=1 SV=1
0.849708	PSMD6_HUMAN	26S proteasome non-ATPase regulatory subunit 6 OS=Homo sapiens GN=PSMD6 PE=1 SV=1
0.850397	AATC_HUMAN	Aspartate aminotransferase, cytoplasmic OS=Homo sapiens GN=GOT1 PE=1 SV=3
0.850441	HMGB3_HUMAN	High mobility group protein B3 OS=Homo sapiens GN=HMGB3 PE=1 SV=4
0.850877	EIF1B_HUMAN	Eukaryotic translation initiation factor 1b OS=Homo sapiens GN=EIF1B PE=1 SV=2
0.851559	PUR8_HUMAN	Adenylosuccinate lyase OS=Homo sapiens GN=ADSL PE=1 SV=2
0.852413	BASP_HUMAN	Brain acid soluble protein 1 OS=Homo sapiens GN=BASP1 PE=1 SV=2
0.852924	ACPM_HUMAN	Acyl carrier protein, mitochondrial OS=Homo sapiens GN=NDUFAB1 PE=1 SV=3
0.854191	RT17_HUMAN	28S ribosomal protein S17, mitochondrial OS=Homo sapiens GN=MRPS17 PE=1 SV=1
0.855458	TOM34_HUMAN	Mitochondrial import receptor subunit TOM34 OS=Homo sapiens GN=TOMM34 PE=1 SV=2
0.856043	ARS2_HUMAN	Arsenite-resistance protein 2 OS=Homo sapiens GN=ARS2 PE=1 SV=1
0.85692	HNRPG_HUMAN	Heterogeneous nuclear ribonucleoprotein G OS=Homo sapiens GN=RBMX PE=1 SV=3
0.857797	IDH3A_HUMAN	Isocitrate dehydrogenase [NAD] subunit alpha, mitochondrial OS=Homo sapiens GN=IDH3A PE=1 SV=1
0.858285	K1967_HUMAN	Protein KIAA1967 OS=Homo sapiens GN=KIAA1967 PE=1 SV=2
0.859162	NU155_HUMAN	Nuclear pore complex protein Nup155 OS=Homo sapiens GN=NUP155 PE=1 SV=1
0.860526	CHD2_HUMAN	Chromodomain-helicase-DNA-binding protein 2 OS=Homo sapiens GN=CHD2 PE=1 SV=2
0.860819	CHCH2_HUMAN	Coiled-coil-helix-coiled-coil-helix domain-containing protein 2, mitochondrial OS=Homo sapiens GN=CHCHD2 PE=1 SV=1
0.86306	DJB11_HUMAN	DnaJ homolog subfamily B member 11 OS=Homo sapiens GN=DNAJB11 PE=1 SV=1
0.86423	H2A1A_HUMAN	Histone H2A type 1-A OS=Homo sapiens GN=HIST1H2AA PE=1 SV=3
0.864816	NSUN2_HUMAN	tRNA (cytosine-5-)-methyltransferase NSUN2 OS=Homo sapiens GN=NSUN2 PE=1 SV=2
0.865107	TPM4_HUMAN	Tropomyosin alpha-4 chain OS=Homo sapiens GN=TPM4 PE=1 SV=3
0.865287	PTN6_HUMAN	Tyrosine-protein phosphatase non-receptor type 6 OS=Homo sapiens GN=PTPN6 PE=1 SV=1
0.865692	NDUS3_HUMAN	NADH dehydrogenase [ubiquinone] iron-sulfur protein 3, mitochondrial OS=Homo sapiens GN=NDUFS3 PE=1 SV=1
0.865984	USO1_HUMAN	General vesicular transport factor p115 OS=Homo sapiens GN=USO1 PE=1 SV=2
0.866207	CORO7_HUMAN	Coronin-7 OS=Homo sapiens GN=CORO7 PE=1 SV=1
0.866277	RBM42_HUMAN	RNA-binding protein 42 OS=Homo sapiens GN=RBM42 PE=2 SV=1
0.866374	SK2L2_HUMAN	Superkiller viralicidic activity 2-like 2 OS=Homo sapiens GN=SKIV2L2 PE=1 SV=3
0.867641	MBB1A_HUMAN	Myb-binding protein 1A OS=Homo sapiens GN=MYBBP1A PE=1 SV=2
0.86767	CDC2_HUMAN	Cell division control protein 2 homolog OS=Homo sapiens GN=CDC2 PE=1 SV=1
0.868116	BID_HUMAN	BH3-interacting domain death agonist OS=Homo sapiens GN=BID PE=1 SV=1
0.868226	GDIA_HUMAN	Rab GDP dissociation inhibitor alpha OS=Homo sapiens GN=GDI1 PE=1 SV=2
0.869002	PSB2_HUMAN	Proteasome subunit beta type-2 OS=Homo sapiens GN=PSMB2 PE=1 SV=1
0.869591	TWF2_HUMAN	Twinfilin-2 OS=Homo sapiens GN=TWF2 PE=1 SV=2
0.869997	MOES_HUMAN	Moesin OS=Homo sapiens GN=MSN PE=1 SV=3
0.870078	ARBK1_HUMAN	Beta-adrenergic receptor kinase 1 OS=Homo sapiens GN=ADRBK1 PE=1 SV=2
0.870471	6PGL_HUMAN	6-phosphogluconolactonase OS=Homo sapiens GN=PGLS PE=1 SV=2
0.87076	DDX6_HUMAN	Probable ATP-dependent RNA helicase DDX6 OS=Homo sapiens GN=DDX6 PE=1 SV=2
0.871248	IMMT_HUMAN	Mitochondrial inner membrane protein OS=Homo sapiens GN=IMMT PE=1 SV=1
0.871345	ZN207_HUMAN	Zinc finger protein 207 OS=Homo sapiens GN=ZNF207 PE=1 SV=1
0.871637	CKAP5_HUMAN	Cytoskeleton-associated protein 5 OS=Homo sapiens GN=CKAP5 PE=1 SV=3
0.871868	EIF3M_HUMAN	Eukaryotic translation initiation factor 3 subunit M OS=Homo sapiens GN=EIF3M PE=1 SV=1
0.872027	VASP_HUMAN	Vasodilator-stimulated phosphoprotein OS=Homo sapiens GN=VASP PE=1 SV=3
0.87232	NDKB_HUMAN	Nucleoside diphosphate kinase B OS=Homo sapiens GN=NME2 PE=1 SV=1
0.872698	HN1_HUMAN	Hematological and neurological expressed 1 protein OS=Homo sapiens GN=HN1 PE=1 SV=3
0.872904	EIF3G_HUMAN	Eukaryotic translation initiation factor 3 subunit G OS=Homo sapiens GN=EIF3G PE=1 SV=2
0.873197	RHOG_HUMAN	Rho-related GTP-binding protein RhoG OS=Homo sapiens GN=RHOG PE=1 SV=1
0.873359	UB2L3_HUMAN	Ubiquitin-conjugating enzyme E2 L3 OS=Homo sapiens GN=UBE2L3 PE=1 SV=1
0.873489	MCA1_HUMAN	Multisynthetase complex auxiliary component p43 OS=Homo sapiens GN=SCYE1 PE=1 SV=2
0.873684	GYS1_HUMAN	Glycogen [starch] synthase, muscle OS=Homo sapiens GN=GYS1 PE=1 SV=2
0.873957	PRP19_HUMAN	Pre-mRNA-processing factor 19 OS=Homo sapiens GN=PRPF19 PE=1 SV=1
0.873977	COX5A_HUMAN	Cytochrome c oxidase subunit 5A, mitochondrial OS=Homo sapiens GN=COX5A PE=1 SV=2
0.874074	MCFD2_HUMAN	Multiple coagulation factor deficiency protein 2 OS=Homo sapiens GN=MCFD2 PE=1 SV=1
0.874217	HCD2_HUMAN	3-hydroxyacyl-CoA dehydrogenase type-2 OS=Homo sapiens GN=HSD17B10 PE=1 SV=3
0.87447	RL13A_HUMAN	60S ribosomal protein L13a OS=Homo sapiens GN=RPL13A PE=1 SV=2
0.874561	COPG_HUMAN	Coatomer subunit gamma OS=Homo sapiens GN=COPG PE=1 SV=1
0.874854	BAF_HUMAN	Barrier-to-autointegration factor OS=Homo sapiens GN=BANF1 PE=1 SV=1
0.875244	SRP72_HUMAN	Signal recognition particle 72 kDa protein OS=Homo sapiens GN=SRP72 PE=1 SV=3
0.875367	IMDH2_HUMAN	Inosine-5'-monophosphate dehydrogenase 2 OS=Homo sapiens GN=IMPDH2 PE=1 SV=2
0.875828	AL1B1_HUMAN	Aldehyde dehydrogenase X, mitochondrial OS=Homo sapiens GN=ALDH1B1 PE=1 SV=2
0.875828	ASC_HUMAN	Apoptosis-associated speck-like protein containing a CARD OS=Homo sapiens GN=PYCARD PE=1 SV=2
0.876218	IF4B_HUMAN	Eukaryotic translation initiation factor 4B OS=Homo sapiens GN=EIF4B PE=1 SV=2
0.876608	ATX2L_HUMAN	Ataxin-2-like protein OS=Homo sapiens GN=ATXN2L PE=1 SV=2
0.877096	FKBP3_HUMAN	FK506-binding protein 3 OS=Homo sapiens GN=FKBP3 PE=1 SV=1
0.878265	RL38_HUMAN	60S ribosomal protein L38 OS=Homo sapiens GN=RPL38 PE=1 SV=2
0.879035	NMT1_HUMAN	Glycylpeptide N-tetradecanoyltransferase 1 OS=Homo sapiens GN=NMT1 PE=1 SV=2
0.879035	NONO_HUMAN	Non-POU domain-containing octamer-binding protein OS=Homo sapiens GN=NONO PE=1 SV=4
0.88004	H4_HUMAN	Histone H4 OS=Homo sapiens GN=HIST1H4A PE=1 SV=2
0.880799	UBE2N_HUMAN	Ubiquitin-conjugating enzyme E2 N OS=Homo sapiens GN=UBE2N PE=1 SV=1
0.881024	NFKB2_HUMAN	Nuclear factor NF-kappa-B p100 subunit OS=Homo sapiens GN=NFKB2 PE=1 SV=4
0.881287	PABP3_HUMAN	Polyadenylate-binding protein 3 OS=Homo sapiens GN=PABPC3 PE=1 SV=2
0.881579	NOP14_HUMAN	Nucleolar protein 14 OS=Homo sapiens GN=NOP14 PE=1 SV=3
0.882846	H33_HUMAN	Histone H3.3 OS=Homo sapiens GN=H3F3A PE=1 SV=2
0.883236	PLD2_HUMAN	Phospholipase D2 OS=Homo sapiens GN=PLD2 PE=1 SV=2
0.883418	RS7_HUMAN	40S ribosomal protein S7 OS=Homo sapiens GN=RPS7 PE=1 SV=1
0.883821	LIPB1_HUMAN	Liprin-beta-1 OS=Homo sapiens GN=PPFIBP1 PE=1 SV=2
0.88575	ACSL1_HUMAN	Long-chain-fatty-acid--CoA ligase 1 OS=Homo sapiens GN=ACSL1 PE=1 SV=1
0.886257	ACTBL_HUMAN; ACTC_HUMAN	Actin, cytoplasmic 1 OS=Homo sapiens GN=ACTB PE=1 SV=1; Beta-actin-like protein 2 OS=Homo sapiens GN=ACTBL2 PE=1 SV=2; Actin, alpha cardiac muscle 1 OS=Homo sapiens GN=ACTC1 PE=1 SV=1
0.886425	IDHP_HUMAN	Isocitrate dehydrogenase [NADP], mitochondrial OS=Homo sapiens GN=IDH2 PE=1 SV=2
0.886745	NAMPT_HUMAN	Nicotinamide phosphoribosyltransferase OS=Homo sapiens GN=NAMPT PE=1 SV=1
0.887284	ERO1A_HUMAN	ERO1-like protein alpha OS=Homo sapiens GN=ERO1L PE=1 SV=2
0.888596	SMRCD_HUMAN	SWI/SNF-related matrix-associated actin-dependent regulator of chromatin subfamily A containing DEAD/H box 1 OS=Homo sapiens GN=SMARCAD1 PE=1 SV=1
0.890156	MSH2_HUMAN	DNA mismatch repair protein Msh2 OS=Homo sapiens GN=MSH2 PE=1 SV=1
0.890253	AN32B_HUMAN	Acidic leucine-rich nuclear phosphoprotein 32 family member B OS=Homo sapiens GN=ANP32B PE=1 SV=1
0.890253	HMCS1_HUMAN	Hydroxymethylglutaryl-CoA synthase, cytoplasmic OS=Homo sapiens GN=HMGCS1 PE=1 SV=2
0.890351	SEPT2_HUMAN	Septin-2 OS=Homo sapiens GN=SEPT2 PE=1 SV=1
0.890546	HNRCL_HUMAN	Heterogeneous nuclear ribonucleoprotein C-like 1 OS=Homo sapiens GN=HNRNPCL1 PE=1 SV=1
0.89172	AHSA1_HUMAN	Activator of 90 kDa heat shock protein ATPase homolog 1 OS=Homo sapiens GN=AHSA1 PE=1 SV=1
0.891744	SYWC_HUMAN	Tryptophanyl-tRNA synthetase, cytoplasmic OS=Homo sapiens GN=WARS PE=1 SV=2
0.89191	GRHPR_HUMAN	Glyoxylate reductase/hydroxypyruvate reductase OS=Homo sapiens GN=GRHPR PE=1 SV=1
0.893343	RL10_HUMAN	60S ribosomal protein L10 OS=Homo sapiens GN=RPL10 PE=1 SV=4
0.893762	BAP31_HUMAN	B-cell receptor-associated protein 31 OS=Homo sapiens GN=BCAP31 PE=1 SV=3
0.893957	IF1AX_HUMAN	Eukaryotic translation initiation factor 1A, X-chromosomal OS=Homo sapiens GN=EIF1AX PE=1 SV=2
0.893957	RFC5_HUMAN	Replication factor C subunit 5 OS=Homo sapiens GN=RFC5 PE=1 SV=1
0.89425	COPE_HUMAN	Coatomer subunit epsilon OS=Homo sapiens GN=COPE PE=1 SV=3
0.894737	MED1_HUMAN	Mediator of RNA polymerase II transcription subunit 1 OS=Homo sapiens GN=MED1 PE=1 SV=4
0.89493	OLA1_HUMAN	Obg-like ATPase 1 OS=Homo sapiens GN=OLA1 PE=1 SV=2
0.894932	ABCF1_HUMAN	ATP-binding cassette sub-family F member 1 OS=Homo sapiens GN=ABCF1 PE=1 SV=2
0.896024	EZRI_HUMAN	Ezrin OS=Homo sapiens GN=EZR PE=1 SV=4
0.897466	PRAF3_HUMAN	PRA1 family protein 3 OS=Homo sapiens GN=ARL6IP5 PE=1 SV=1
0.897758	CUL4B_HUMAN	Cullin-4B OS=Homo sapiens GN=CUL4B PE=1 SV=3
0.898133	ODO1_HUMAN	2-oxoglutarate dehydrogenase E1 component, mitochondrial OS=Homo sapiens GN=OGDH PE=1 SV=3
0.898635	PP1G_HUMAN	Serine/threonine-protein phosphatase PP1-gamma catalytic subunit OS=Homo sapiens GN=PPP1CC PE=1 SV=1
0.898648	ACTC_HUMAN	ANKRD26-like family C member 1B OS=Homo sapiens GN=A26C1B PE=1 SV=2; Actin, cytoplasmic 1 OS=Homo sapiens GN=ACTB PE=1 SV=1; Actin, alpha cardiac muscle 1 OS=Homo sapiens GN=ACTC1 PE=1 SV=1
0.899318	HNRPR_HUMAN	Heterogeneous nuclear ribonucleoprotein R OS=Homo sapiens GN=HNRNPR PE=1 SV=1
0.89961	CN142_HUMAN	Uncharacterized protein C14orf142 OS=Homo sapiens GN=C14orf142 PE=2 SV=2
0.899815	EIF3C_HUMAN	Eukaryotic translation initiation factor 3 subunit C OS=Homo sapiens GN=EIF3C PE=1 SV=1
0.9	TR150_HUMAN	Thyroid hormone receptor-associated protein 3 OS=Homo sapiens GN=THRAP3 PE=1 SV=2
0.90039	RAC1_HUMAN; RAC2_HUMAN	Cell division control protein 42 homolog OS=Homo sapiens GN=CDC42 PE=1 SV=1; Ras-related C3 botulinum toxin substrate 1 OS=Homo sapiens GN=RAC1 PE=1 SV=1; Ras-related C3 botulinum toxin substrate 2 OS=Homo sapiens GN=RAC2 PE=1 SV=1
0.900424	RL4_HUMAN	60S ribosomal protein L4 OS=Homo sapiens GN=RPL4 PE=1 SV=5
0.90078	CAN1_HUMAN	Calpain-1 catalytic subunit OS=Homo sapiens GN=CAPN1 PE=1 SV=1
0.90078	PRS4_HUMAN	26S protease regulatory subunit 4 OS=Homo sapiens GN=PSMC1 PE=1 SV=1
0.901559	TTC1_HUMAN	Tetratricopeptide repeat protein 1 OS=Homo sapiens GN=TTC1 PE=1 SV=1
0.901949	RS27A_HUMAN	40S ribosomal protein S27a OS=Homo sapiens GN=RPS27A PE=1 SV=1
0.902047	GRP78_HUMAN; HSP7C_HUMAN	Heat shock cognate 71 kDa protein OS=Homo sapiens GN=HSPA8 PE=1 SV=1
0.902437	GTR1_HUMAN	Solute carrier family 2, facilitated glucose transporter member 1 OS=Homo sapiens GN=SLC2A1 PE=1 SV=2
0.903245	THOC4_HUMAN	THO complex subunit 4 OS=Homo sapiens GN=THOC4 PE=1 SV=3
0.903801	SMC3_HUMAN	Structural maintenance of chromosomes protein 3 OS=Homo sapiens GN=SMC3 PE=1 SV=2
0.903996	D3D2_HUMAN	3,2-trans-enoyl-CoA isomerase, mitochondrial OS=Homo sapiens GN=DCI PE=1 SV=1
0.904094	TBRG4_HUMAN	Protein TBRG4 OS=Homo sapiens GN=TBRG4 PE=1 SV=1
0.904191	FADD_HUMAN	Protein FADD OS=Homo sapiens GN=FADD PE=1 SV=1
0.904678	DC1L1_HUMAN	Cytoplasmic dynein 1 light intermediate chain 1 OS=Homo sapiens GN=DYNC1LI1 PE=1 SV=3
0.905068	PSPC1_HUMAN	Paraspeckle component 1 OS=Homo sapiens GN=PSPC1 PE=1 SV=1
0.905263	CK073_HUMAN	Uncharacterized protein C11orf73 OS=Homo sapiens GN=C11orf73 PE=1 SV=2
0.905941	ILF3_HUMAN	Interleukin enhancer-binding factor 3 OS=Homo sapiens GN=ILF3 PE=1 SV=3
0.905945	CSK_HUMAN	Tyrosine-protein kinase CSK OS=Homo sapiens GN=CSK PE=1 SV=1
0.906232	SYTC_HUMAN	Threonyl-tRNA synthetase, cytoplasmic OS=Homo sapiens GN=TARS PE=1 SV=3
0.907018	RNZ2_HUMAN	Zinc phosphodiesterase ELAC protein 2 OS=Homo sapiens GN=ELAC2 PE=1 SV=2
0.907115	RAB1B_HUMAN	Ras-related protein Rab-1B OS=Homo sapiens GN=RAB1B PE=1 SV=1
0.907212	ELOC_HUMAN	Transcription elongation factor B polypeptide 1 OS=Homo sapiens GN=TCEB1 PE=1 SV=1
0.907505	PP1A_HUMAN	Serine/threonine-protein phosphatase PP1-alpha catalytic subunit OS=Homo sapiens GN=PPP1CA PE=1 SV=1
0.90827	RBBP7_HUMAN	Histone-binding protein RBBP7 OS=Homo sapiens GN=RBBP7 PE=1 SV=1
0.908869	DDX42_HUMAN	ATP-dependent RNA helicase DDX42 OS=Homo sapiens GN=DDX42 PE=1 SV=1
0.908967	RBM25_HUMAN	Probable RNA-binding protein 25 OS=Homo sapiens GN=RBM25 PE=1 SV=2
0.908967	RL26L_HUMAN	60S ribosomal protein L26-like 1 OS=Homo sapiens GN=RPL26L1 PE=1 SV=1
0.909357	CALM_HUMAN	Calmodulin OS=Homo sapiens GN=CALM1 PE=1 SV=2
0.910234	FA21A_HUMAN	Protein FAM21A OS=Homo sapiens GN=FAM21A PE=1 SV=3
0.910429	RM17_HUMAN	39S ribosomal protein L17, mitochondrial OS=Homo sapiens GN=MRPL17 PE=1 SV=1
0.910526	GRSF1_HUMAN	G-rich sequence factor 1 OS=Homo sapiens GN=GRSF1 PE=1 SV=3
0.911209	EAP1_HUMAN	Enhanced at puberty protein 1 OS=Homo sapiens GN=EAP1 PE=1 SV=1
0.911279	CAND1_HUMAN	Cullin-associated NEDD8-dissociated protein 1 OS=Homo sapiens GN=CAND1 PE=1 SV=2
0.911598	ETFB_HUMAN	Electron transfer flavoprotein subunit beta OS=Homo sapiens GN=ETFB PE=1 SV=3
0.911988	SIAS_HUMAN	Sialic acid synthase OS=Homo sapiens GN=NANS PE=1 SV=2
0.912476	ZC3H4_HUMAN	Zinc finger CCCH domain-containing protein 4 OS=Homo sapiens GN=ZC3H4 PE=1 SV=3
0.912546	TMOD3_HUMAN	Tropomodulin-3 OS=Homo sapiens GN=TMOD3 PE=1 SV=1
0.91306	CC124_HUMAN	Coiled-coil domain-containing protein 124 OS=Homo sapiens GN=CCDC124 PE=1 SV=1
0.913743	SESN2_HUMAN	Sestrin-2 OS=Homo sapiens GN=SESN2 PE=1 SV=1
0.914035	RFA2_HUMAN	Replication protein A 32 kDa subunit OS=Homo sapiens GN=RPA2 PE=1 SV=1
0.914425	PAWR_HUMAN	PRKC apoptosis WT1 regulator protein OS=Homo sapiens GN=PAWR PE=1 SV=1
0.914426	FEN1_HUMAN	Flap endonuclease 1 OS=Homo sapiens GN=FEN1 PE=1 SV=1
0.915654	SYSC_HUMAN	Seryl-tRNA synthetase, cytoplasmic OS=Homo sapiens GN=SARS PE=1 SV=3
0.916179	DYLT1_HUMAN	Dynein light chain Tctex-type 1 OS=Homo sapiens GN=DYNLT1 PE=1 SV=1
0.916277	COTL1_HUMAN	Coactosin-like protein OS=Homo sapiens GN=COTL1 PE=1 SV=3
0.916374	ARPC4_HUMAN	Actin-related protein 2/3 complex subunit 4 OS=Homo sapiens GN=ARPC4 PE=1 SV=3
0.916374	G3BP2_HUMAN	Ras GTPase-activating protein-binding protein 2 OS=Homo sapiens GN=G3BP2 PE=1 SV=2
0.916764	ATP5L_HUMAN	ATP synthase subunit g, mitochondrial OS=Homo sapiens GN=ATP5L PE=1 SV=3
0.916959	NBEL2_HUMAN	Neurobeachin-like protein 2 OS=Homo sapiens GN=NBEAL2 PE=1 SV=2
0.9179	IPO4_HUMAN	Importin-4 OS=Homo sapiens GN=IPO4 PE=1 SV=2
0.918031	STK4_HUMAN	Serine/threonine-protein kinase 4 OS=Homo sapiens GN=STK4 PE=1 SV=2
0.918324	IF5A1_HUMAN	Eukaryotic translation initiation factor 5A-1 OS=Homo sapiens GN=EIF5A PE=1 SV=2
0.918811	PEX19_HUMAN	Peroxisomal biogenesis factor 19 OS=Homo sapiens GN=PEX19 PE=1 SV=1
0.919006	KAPCA_HUMAN	cAMP-dependent protein kinase catalytic subunit alpha OS=Homo sapiens GN=PRKACA PE=1 SV=2
0.919411	SF3B1_HUMAN	Splicing factor 3B subunit 1 OS=Homo sapiens GN=SF3B1 PE=1 SV=2
0.919688	SMC2_HUMAN	Structural maintenance of chromosomes protein 2 OS=Homo sapiens GN=SMC2 PE=1 SV=2
0.919786	ACBP_HUMAN	Acyl-CoA-binding protein OS=Homo sapiens GN=DBI PE=1 SV=2
0.920273	UBR4_HUMAN	E3 ubiquitin-protein ligase UBR4 OS=Homo sapiens GN=UBR4 PE=1 SV=1
0.92037	H2A1D_HUMAN	Histone H2A type 1-D OS=Homo sapiens GN=HIST1H2AD PE=1 SV=2
0.920499	G3BP1_HUMAN	Ras GTPase-activating protein-binding protein 1 OS=Homo sapiens GN=G3BP1 PE=1 SV=1
0.920565	BRP16_HUMAN	Brain protein 16 OS=Homo sapiens GN=BRP16 PE=1 SV=1
0.920955	BYST_HUMAN	Bystin OS=Homo sapiens GN=BYSL PE=1 SV=3
0.921053	F162A_HUMAN	UPF0389 protein FAM162A OS=Homo sapiens GN=FAM162A PE=1 SV=2
0.921248	SEPT6_HUMAN	Septin-6 OS=Homo sapiens GN=SEPT6 PE=1 SV=4
0.922027	RL24_HUMAN	60S ribosomal protein L24 OS=Homo sapiens GN=RPL24 PE=1 SV=1
0.922125	DYR1A_HUMAN	Dual specificity tyrosine-phosphorylation-regulated kinase 1A OS=Homo sapiens GN=DYRK1A PE=1 SV=2
0.922125	U2AF2_HUMAN	Splicing factor U2AF 65 kDa subunit OS=Homo sapiens GN=U2AF2 PE=1 SV=4
0.922445	PSMD3_HUMAN	26S proteasome non-ATPase regulatory subunit 3 OS=Homo sapiens GN=PSMD3 PE=1 SV=2
0.922807	H1BP3_HUMAN	HCLS1-binding protein 3 OS=Homo sapiens GN=HS1BP3 PE=1 SV=1
0.922807	LSM2_HUMAN	U6 snRNA-associated Sm-like protein LSm2 OS=Homo sapiens GN=LSM2 PE=1 SV=1
0.923294	RM40_HUMAN	39S ribosomal protein L40, mitochondrial OS=Homo sapiens GN=MRPL40 PE=1 SV=1
0.924172	LCK_HUMAN	Proto-oncogene tyrosine-protein kinase LCK OS=Homo sapiens GN=LCK PE=1 SV=6
0.924464	PFD5_HUMAN	Prefoldin subunit 5 OS=Homo sapiens GN=PFDN5 PE=1 SV=2
0.924601	IPYR_HUMAN	Inorganic pyrophosphatase OS=Homo sapiens GN=PPA1 PE=1 SV=2
0.924726	DPY30_HUMAN	Protein dpy-30 homolog OS=Homo sapiens GN=DPY30 PE=1 SV=1
0.925146	MMS19_HUMAN	MMS19 nucleotide excision repair protein homolog OS=Homo sapiens GN=MMS19 PE=1 SV=2
0.925146	RALY_HUMAN	RNA-binding protein Raly OS=Homo sapiens GN=RALY PE=1 SV=1
0.925237	EIF3F_HUMAN	Eukaryotic translation initiation factor 3 subunit F OS=Homo sapiens GN=EIF3F PE=1 SV=1
0.925341	EFG1_HUMAN	Elongation factor G 1, mitochondrial OS=Homo sapiens GN=GFM1 PE=1 SV=2
0.926608	DPOE1_HUMAN	DNA polymerase epsilon catalytic subunit A OS=Homo sapiens GN=POLE PE=1 SV=5
0.927269	PYR1_HUMAN	CAD protein OS=Homo sapiens GN=CAD PE=1 SV=3
0.927875	EXOS8_HUMAN	Exosome complex exonuclease RRP43 OS=Homo sapiens GN=EXOSC8 PE=1 SV=1
0.928183	ACTBL_HUMAN	Actin, aortic smooth muscle OS=Homo sapiens GN=ACTA2 PE=1 SV=1; Actin, cytoplasmic 1 OS=Homo sapiens GN=ACTB PE=1 SV=1; Beta-actin-like protein 2 OS=Homo sapiens GN=ACTBL2 PE=1 SV=2
0.928265	ALDOA_HUMAN; ALDOC_HUMAN	Fructose-bisphosphate aldolase A OS=Homo sapiens GN=ALDOA PE=1 SV=2; Fructose-bisphosphate aldolase C OS=Homo sapiens GN=ALDOC PE=1 SV=2
0.928265	NDUAD_HUMAN	NADH dehydrogenase [ubiquinone] 1 alpha subcomplex subunit 13 OS=Homo sapiens GN=NDUFA13 PE=1 SV=3
0.92885	ARPC3_HUMAN	Actin-related protein 2/3 complex subunit 3 OS=Homo sapiens GN=ARPC3 PE=1 SV=3
0.929075	RL8_HUMAN	60S ribosomal protein L8 OS=Homo sapiens GN=RPL8 PE=1 SV=2
0.92977	UBP5_HUMAN	Ubiquitin carboxyl-terminal hydrolase 5 OS=Homo sapiens GN=USP5 PE=1 SV=2
0.930409	RB11A_HUMAN	Ras-related protein Rab-11A OS=Homo sapiens GN=RAB11A PE=1 SV=3; Ras-related protein Rab-11B OS=Homo sapiens GN=RAB11B PE=1 SV=4
0.930702	SMC6_HUMAN	Structural maintenance of chromosomes protein 6 OS=Homo sapiens GN=SMC6 PE=1 SV=2
0.930897	LSP1_HUMAN	Lymphocyte-specific protein 1 OS=Homo sapiens GN=LSP1 PE=1 SV=1
0.93115	2AAA_HUMAN	Serine/threonine-protein phosphatase 2A 65 kDa regulatory subunit A alpha isoform OS=Homo sapiens GN=PPP2R1A PE=1 SV=4
0.931287	LAP2A_HUMAN; LAP2B_HUMAN	Lamina-associated polypeptide 2, isoform alpha OS=Homo sapiens GN=TMPO PE=1 SV=2; Lamina-associated polypeptide 2, isoforms beta/gamma OS=Homo sapiens GN=TMPO PE=1 SV=2
0.931676	SC23A_HUMAN	Protein transport protein Sec23A OS=Homo sapiens GN=SEC23A PE=1 SV=2
0.932162	THIL_HUMAN	Acetyl-CoA acetyltransferase, mitochondrial OS=Homo sapiens GN=ACAT1 PE=1 SV=1
0.932164	CDK9_HUMAN	Cell division protein kinase 9 OS=Homo sapiens GN=CDK9 PE=1 SV=3
0.932261	COASY_HUMAN	Bifunctional coenzyme A synthase OS=Homo sapiens GN=COASY PE=1 SV=4
0.932846	TE2IP_HUMAN	Telomeric repeat-binding factor 2-interacting protein 1 OS=Homo sapiens GN=TERF2IP PE=1 SV=1
0.933138	1A69_HUMAN	HLA class I histocompatibility antigen, A-69 alpha chain OS=Homo sapiens GN=HLA-A PE=2 SV=2; Putative HLA class I histocompatibility antigen, alpha chain H OS=Homo sapiens GN=HLA-H PE=5 SV=2
0.933431	DDX24_HUMAN	ATP-dependent RNA helicase DDX24 OS=Homo sapiens GN=DDX24 PE=1 SV=1
0.933918	CN133_HUMAN	Uncharacterized protein C14orf133 OS=Homo sapiens GN=C14orf133 PE=1 SV=1
0.934211	PSMD1_HUMAN	26S proteasome non-ATPase regulatory subunit 1 OS=Homo sapiens GN=PSMD1 PE=1 SV=2
0.934211	SSRD_HUMAN	Translocon-associated protein subunit delta OS=Homo sapiens GN=SSR4 PE=1 SV=1
0.934405	DYL1_HUMAN	Dynein light chain 1, cytoplasmic OS=Homo sapiens GN=DYNLL1 PE=1 SV=1
0.934795	HDAC1_HUMAN	Histone deacetylase 1 OS=Homo sapiens GN=HDAC1 PE=1 SV=1
0.935088	FA49B_HUMAN	Protein FAM49B OS=Homo sapiens GN=FAM49B PE=1 SV=1
0.935478	REQU_HUMAN	Zinc finger protein ubi-d4 OS=Homo sapiens GN=DPF2 PE=1 SV=2
0.935575	PLEK_HUMAN	Pleckstrin OS=Homo sapiens GN=PLEK PE=1 SV=2
0.935673	GLOD4_HUMAN	Glyoxalase domain-containing protein 4 OS=Homo sapiens GN=GLOD4 PE=1 SV=1
0.935711	IMA2_HUMAN	Importin subunit alpha-2 OS=Homo sapiens GN=KPNA2 PE=1 SV=1
0.935867	ACACA_HUMAN	Acetyl-CoA carboxylase 1 OS=Homo sapiens GN=ACACA PE=1 SV=2
0.936062	RAC2_HUMAN	Ras-related C3 botulinum toxin substrate 2 OS=Homo sapiens GN=RAC2 PE=1 SV=1
0.936355	DCTN4_HUMAN	Dynactin subunit 4 OS=Homo sapiens GN=DCTN4 PE=1 SV=1
0.936355	TOP1_HUMAN	DNA topoisomerase 1 OS=Homo sapiens GN=TOP1 PE=1 SV=2
0.936368	GLYM_HUMAN	Serine hydroxymethyltransferase, mitochondrial OS=Homo sapiens GN=SHMT2 PE=1 SV=3
0.936745	TOM22_HUMAN	Mitochondrial import receptor subunit TOM22 homolog OS=Homo sapiens GN=TOMM22 PE=1 SV=3
0.937232	HAT1_HUMAN	Histone acetyltransferase type B catalytic subunit OS=Homo sapiens GN=HAT1 PE=1 SV=1
0.937427	RM02_HUMAN	39S ribosomal protein L2, mitochondrial OS=Homo sapiens GN=MRPL2 PE=1 SV=2
0.937914	DCXR_HUMAN	L-xylulose reductase OS=Homo sapiens GN=DCXR PE=1 SV=2
0.937914	KCY_HUMAN	UMP-CMP kinase OS=Homo sapiens GN=CMPK1 PE=1 SV=3
0.938012	TXD17_HUMAN	Thioredoxin domain-containing protein 17 OS=Homo sapiens GN=TXNDC17 PE=1 SV=1
0.938093	SPT6H_HUMAN	Transcription elongation factor SPT6 OS=Homo sapiens GN=SUPT6H PE=1 SV=2
0.938526	MARE1_HUMAN	Microtubule-associated protein RP/EB family member 1 OS=Homo sapiens GN=MAPRE1 PE=1 SV=3
0.938532	RS14_HUMAN	40S ribosomal protein S14 OS=Homo sapiens GN=RPS14 PE=1 SV=3
0.938889	HCDH_HUMAN	Hydroxyacyl-coenzyme A dehydrogenase, mitochondrial OS=Homo sapiens GN=HADH PE=1 SV=2
0.939227	SMC1A_HUMAN	Structural maintenance of chromosomes protein 1A OS=Homo sapiens GN=SMC1A PE=1 SV=2
0.939376	A26CA_HUMAN; ACTB_HUMAN	ANKRD26-like family C member 1A OS=Homo sapiens GN=A26C1A PE=1 SV=3; Actin, cytoplasmic 1 OS=Homo sapiens GN=ACTB PE=1 SV=1
0.939399	SRPRB_HUMAN	Signal recognition particle receptor subunit beta OS=Homo sapiens GN=SRPRB PE=1 SV=3
0.940546	CBS_HUMAN	Cystathionine beta-synthase OS=Homo sapiens GN=CBS PE=1 SV=2
0.940936	PRS6B_HUMAN	26S protease regulatory subunit 6B OS=Homo sapiens GN=PSMC4 PE=1 SV=2
0.940936	RL34_HUMAN	60S ribosomal protein L34 OS=Homo sapiens GN=RPL34 PE=1 SV=3
0.941423	SAP_HUMAN	Proactivator polypeptide OS=Homo sapiens GN=PSAP PE=1 SV=2
0.94152	RS17_HUMAN	40S ribosomal protein S17 OS=Homo sapiens GN=RPS17 PE=1 SV=2
0.941732	DPYL2_HUMAN	Dihydropyrimidinase-related protein 2 OS=Homo sapiens GN=DPYSL2 PE=1 SV=1
0.941788	RL1D1_HUMAN	Ribosomal L1 domain-containing protein 1 OS=Homo sapiens GN=RSL1D1 PE=1 SV=3
0.941813	ECH1_HUMAN	Delta(3,5)-Delta(2,4)-dienoyl-CoA isomerase, mitochondrial OS=Homo sapiens GN=ECH1 PE=1 SV=2
0.941813	HNRL1_HUMAN	Heterogeneous nuclear ribonucleoprotein U-like protein 1 OS=Homo sapiens GN=HNRNPUL1 PE=1 SV=2
0.942008	IF4E_HUMAN	Eukaryotic translation initiation factor 4E OS=Homo sapiens GN=EIF4E PE=1 SV=2
0.942008	TBCB_HUMAN	Tubulin folding cofactor B OS=Homo sapiens GN=TBCB PE=1 SV=2
0.942495	TBA1A_HUMAN; TBA4A_HUMAN	Tubulin alpha-1A chain OS=Homo sapiens GN=TUBA1A PE=1 SV=1; Tubulin alpha-4A chain OS=Homo sapiens GN=TUBA4A PE=1 SV=1
0.942593	TBA1A_HUMAN	Tubulin alpha-1A chain OS=Homo sapiens GN=TUBA1A PE=1 SV=1
0.943275	ANKZ1_HUMAN	Ankyrin repeat and zinc finger domain-containing protein 1 OS=Homo sapiens GN=ANKZF1 PE=1 SV=1
0.944043	SFPQ_HUMAN	Splicing factor, proline- and glutamine-rich OS=Homo sapiens GN=SFPQ PE=1 SV=2
0.944152	NOL6_HUMAN	Nucleolar protein 6 OS=Homo sapiens GN=NOL6 PE=1 SV=2
0.944444	AN32A_HUMAN	Acidic leucine-rich nuclear phosphoprotein 32 family member A OS=Homo sapiens GN=ANP32A PE=1 SV=1
0.944444	BT3L4_HUMAN	Transcription factor BTF3 homolog 4 OS=Homo sapiens GN=BTF3L4 PE=1 SV=1
0.944689	ME11A_HUMAN	Methyltransferase-like protein 11A OS=Homo sapiens GN=METTL11A PE=1 SV=3
0.944785	FKBP4_HUMAN	FK506-binding protein 4 OS=Homo sapiens GN=FKBP4 PE=1 SV=3
0.944932	AT5F1_HUMAN	ATP synthase subunit b, mitochondrial OS=Homo sapiens GN=ATP5F1 PE=1 SV=2
0.944932	LAGE3_HUMAN	L antigen family member 3 OS=Homo sapiens GN=LAGE3 PE=1 SV=2
0.944955	RS4X_HUMAN	40S ribosomal protein S4, X isoform OS=Homo sapiens GN=RPS4X PE=1 SV=2
0.945127	UBC9_HUMAN	SUMO-conjugating enzyme UBC9 OS=Homo sapiens GN=UBE2I PE=1 SV=1
0.945419	PLSI_HUMAN	Plastin-1 OS=Homo sapiens GN=PLS1 PE=1 SV=2
0.945423	SPTA2_HUMAN	Spectrin alpha chain, brain OS=Homo sapiens GN=SPTAN1 PE=1 SV=3
0.945638	RL28_HUMAN	60S ribosomal protein L28 OS=Homo sapiens GN=RPL28 PE=1 SV=3
0.945712	CAB39_HUMAN	Calcium-binding protein 39 OS=Homo sapiens GN=CAB39 PE=1 SV=1
0.946199	MSH6_HUMAN	DNA mismatch repair protein Msh6 OS=Homo sapiens GN=MSH6 PE=1 SV=2
0.946325	ARP3_HUMAN	Actin-related protein 3 OS=Homo sapiens GN=ACTR3 PE=1 SV=3
0.946381	TLN1_HUMAN	Talin-1 OS=Homo sapiens GN=TLN1 PE=1 SV=3
0.947271	MFGM_HUMAN	Lactadherin OS=Homo sapiens GN=MFGE8 PE=1 SV=2
0.947271	UBP7_HUMAN	Ubiquitin carboxyl-terminal hydrolase 7 OS=Homo sapiens GN=USP7 PE=1 SV=2
0.947334	VINC_HUMAN	Vinculin OS=Homo sapiens GN=VCL PE=1 SV=4
0.947723	TBCA_HUMAN	Tubulin-specific chaperone A OS=Homo sapiens GN=TBCA PE=1 SV=3
0.947856	DDX47_HUMAN	Probable ATP-dependent RNA helicase DDX47 OS=Homo sapiens GN=DDX47 PE=1 SV=1
0.948246	GNAS1_HUMAN	Guanine nucleotide-binding protein G(s) subunit alpha isoforms XLas OS=Homo sapiens GN=GNAS PE=1 SV=2
0.948441	MIMIT_HUMAN	Mimitin, mitochondrial OS=Homo sapiens GN=NDUFAF2 PE=1 SV=1
0.948599	IRF4_HUMAN	Interferon regulatory factor 4 OS=Homo sapiens GN=IRF4 PE=1 SV=1
0.948733	NDUB8_HUMAN	NADH dehydrogenase [ubiquinone] 1 beta subcomplex subunit 8, mitochondrial OS=Homo sapiens GN=NDUFB8 PE=1 SV=1
0.949006	DDX5_HUMAN	Probable ATP-dependent RNA helicase DDX5 OS=Homo sapiens GN=DDX5 PE=1 SV=1
0.949025	NDUS2_HUMAN	NADH dehydrogenase [ubiquinone] iron-sulfur protein 2, mitochondrial OS=Homo sapiens GN=NDUFS2 PE=1 SV=2
0.949025	PRDX3_HUMAN	Thioredoxin-dependent peroxide reductase, mitochondrial OS=Homo sapiens GN=PRDX3 PE=1 SV=3
0.949805	S29A1_HUMAN	Equilibrative nucleoside transporter 1 OS=Homo sapiens GN=SLC29A1 PE=1 SV=3
0.95	CSRP1_HUMAN	Cysteine and glycine-rich protein 1 OS=Homo sapiens GN=CSRP1 PE=1 SV=3
0.95	UBP10_HUMAN	Ubiquitin carboxyl-terminal hydrolase 10 OS=Homo sapiens GN=USP10 PE=1 SV=2
0.95039	PABP4_HUMAN	Polyadenylate-binding protein 4 OS=Homo sapiens GN=PABPC4 PE=1 SV=1
0.950605	SET_HUMAN	Protein SET OS=Homo sapiens GN=SET PE=1 SV=3
0.950877	PMVK_HUMAN	Phosphomevalonate kinase OS=Homo sapiens GN=PMVK PE=1 SV=3
0.951226	TCPA_HUMAN	T-complex protein 1 subunit alpha OS=Homo sapiens GN=CCT1 PE=1 SV=1
0.952339	TSN_HUMAN	Translin OS=Homo sapiens GN=TSN PE=1 SV=1
0.952437	GORS2_HUMAN	Golgi reassembly-stacking protein 2 OS=Homo sapiens GN=GORASP2 PE=1 SV=3
0.952924	RBM12_HUMAN	RNA-binding protein 12 OS=Homo sapiens GN=RBM12 PE=1 SV=1
0.953083	C1QBP_HUMAN	Complement component 1 Q subcomponent-binding protein, mitochondrial OS=Homo sapiens GN=C1QBP PE=1 SV=1
0.953119	NU205_HUMAN	Nuclear pore complex protein Nup205 OS=Homo sapiens GN=NUP205 PE=1 SV=2
0.953322	SYEP_HUMAN	Bifunctional aminoacyl-tRNA synthetase OS=Homo sapiens GN=EPRS PE=1 SV=3
0.953704	HNRH3_HUMAN	Heterogeneous nuclear ribonucleoprotein H3 OS=Homo sapiens GN=HNRNPH3 PE=1 SV=2
0.953996	PAF1_HUMAN	RNA polymerase II-associated factor 1 homolog OS=Homo sapiens GN=PAF1 PE=1 SV=2
0.954106	COPB_HUMAN	Coatomer subunit beta OS=Homo sapiens GN=COPB1 PE=1 SV=3
0.954191	EHD4_HUMAN	EH domain-containing protein 4 OS=Homo sapiens GN=EHD4 PE=1 SV=1
0.954483	KAD6_HUMAN	Adenylate kinase isoenzyme 6 OS=Homo sapiens GN=AK6 PE=1 SV=1
0.954581	PRP8_HUMAN	Pre-mRNA-processing-splicing factor 8 OS=Homo sapiens GN=PRPF8 PE=1 SV=2
0.954951	4F2_HUMAN	4F2 cell-surface antigen heavy chain OS=Homo sapiens GN=SLC3A2 PE=1 SV=2
0.955166	BOP1_HUMAN	Ribosome biogenesis protein BOP1 OS=Homo sapiens GN=BOP1 PE=1 SV=2
0.955296	KHDR1_HUMAN	KH domain-containing, RNA-binding, signal transduction-associated protein 1 OS=Homo sapiens GN=KHDRBS1 PE=1 SV=1
0.955738	PA2G4_HUMAN	Proliferation-associated protein 2G4 OS=Homo sapiens GN=PA2G4 PE=1 SV=3
0.955945	P85A_HUMAN	Phosphatidylinositol 3-kinase regulatory subunit alpha OS=Homo sapiens GN=PIK3R1 PE=1 SV=2
0.956043	TIM44_HUMAN	Mitochondrial import inner membrane translocase subunit TIM44 OS=Homo sapiens GN=TIMM44 PE=1 SV=2
0.95653	RD23B_HUMAN	UV excision repair protein RAD23 homolog B OS=Homo sapiens GN=RAD23B PE=1 SV=1
0.956725	GBB1_HUMAN	Guanine nucleotide-binding protein G(I)/G(S)/G(T) subunit beta-1 OS=Homo sapiens GN=GNB1 PE=1 SV=3
0.957498	TCP4_HUMAN	Activated RNA polymerase II transcriptional coactivator p15 OS=Homo sapiens GN=SUB1 PE=1 SV=3
0.957895	DEK_HUMAN	Protein DEK OS=Homo sapiens GN=DEK PE=1 SV=1
0.957895	PP1A_HUMAN; PP1B_HUMAN	Serine/threonine-protein phosphatase PP1-alpha catalytic subunit OS=Homo sapiens GN=PPP1CA PE=1 SV=1; Serine/threonine-protein phosphatase PP1-beta catalytic subunit OS=Homo sapiens GN=PPP1CB PE=1 SV=3
0.957895	TNPO2_HUMAN	Transportin-2 OS=Homo sapiens GN=TNPO2 PE=1 SV=2
0.958158	HNRPF_HUMAN	Heterogeneous nuclear ribonucleoprotein F OS=Homo sapiens GN=HNRNPF PE=1 SV=3
0.95848	FUS_HUMAN; RBP56_HUMAN	RNA-binding protein FUS OS=Homo sapiens GN=FUS PE=1 SV=1; TATA-binding protein-associated factor 2N OS=Homo sapiens GN=TAF15 PE=1 SV=1
0.959552	PSA4_HUMAN	Proteasome subunit alpha type-4 OS=Homo sapiens GN=PSMA4 PE=1 SV=1
0.960136	CPNE1_HUMAN	Copine-1 OS=Homo sapiens GN=CPNE1 PE=1 SV=1
0.960234	IRGQ_HUMAN	Immunity-related GTPase family Q protein OS=Homo sapiens GN=IRGQ PE=1 SV=1
0.960721	NUP85_HUMAN	Nucleoporin NUP85 OS=Homo sapiens GN=NUP85 PE=1 SV=1
0.961209	COX5B_HUMAN	Cytochrome c oxidase subunit 5B, mitochondrial OS=Homo sapiens GN=COX5B PE=1 SV=2
0.961214	2DRA_HUMAN	HLA class II histocompatibility antigen, DR alpha chain OS=Homo sapiens GN=HLA-DRA PE=1 SV=1
0.961306	DBPA_HUMAN; YBOX1_HUMAN	DNA-binding protein A OS=Homo sapiens GN=CSDA PE=1 SV=4; Nuclease-sensitive element-binding protein 1 OS=Homo sapiens GN=YBX1 PE=1 SV=3
0.961306	OGFR_HUMAN	Opioid growth factor receptor OS=Homo sapiens GN=OGFR PE=1 SV=3
0.961535	SMD2_HUMAN	Small nuclear ribonucleoprotein Sm D2 OS=Homo sapiens GN=SNRPD2 PE=1 SV=1
0.961696	PRS10_HUMAN	26S protease regulatory subunit S10B OS=Homo sapiens GN=PSMC6 PE=1 SV=1
0.961988	THIC_HUMAN	Acetyl-CoA acetyltransferase, cytosolic OS=Homo sapiens GN=ACAT2 PE=1 SV=2
0.962086	RM14_HUMAN	39S ribosomal protein L14, mitochondrial OS=Homo sapiens GN=MRPL14 PE=1 SV=1
0.962107	SPTB2_HUMAN	Spectrin beta chain, brain 1 OS=Homo sapiens GN=SPTBN1 PE=1 SV=2
0.962567	SERA_HUMAN	D-3-phosphoglycerate dehydrogenase OS=Homo sapiens GN=PHGDH PE=1 SV=4
0.962897	MCM7_HUMAN	DNA replication licensing factor MCM7 OS=Homo sapiens GN=MCM7 PE=1 SV=4
0.963028	ROAA_HUMAN	Heterogeneous nuclear ribonucleoprotein A/B OS=Homo sapiens GN=HNRNPAB PE=1 SV=2
0.96306	PSB10_HUMAN	Proteasome subunit beta type-10 OS=Homo sapiens GN=PSMB10 PE=1 SV=1
0.963093	AP1B1_HUMAN	AP-1 complex subunit beta-1 OS=Homo sapiens GN=AP1B1 PE=1 SV=1
0.963143	PSMD2_HUMAN	26S proteasome non-ATPase regulatory subunit 2 OS=Homo sapiens GN=PSMD2 PE=1 SV=3
0.96345	MCM5_HUMAN	DNA replication licensing factor MCM5 OS=Homo sapiens GN=MCM5 PE=1 SV=5
0.964151	PTBP1_HUMAN	Polypyrimidine tract-binding protein 1 OS=Homo sapiens GN=PTBP1 PE=1 SV=1
0.964412	HNRPL_HUMAN	Heterogeneous nuclear ribonucleoprotein L OS=Homo sapiens GN=HNRNPL PE=1 SV=2
0.965789	IF4H_HUMAN	Eukaryotic translation initiation factor 4H OS=Homo sapiens GN=EIF4H PE=1 SV=5
0.965887	DDX50_HUMAN	ATP-dependent RNA helicase DDX50 OS=Homo sapiens GN=DDX50 PE=1 SV=1
0.96593	HNRH1_HUMAN	Heterogeneous nuclear ribonucleoprotein H OS=Homo sapiens GN=HNRNPH1 PE=1 SV=4
0.966063	TYSY_HUMAN	Thymidylate synthase OS=Homo sapiens GN=TYMS PE=1 SV=3
0.966315	LRC59_HUMAN	Leucine-rich repeat-containing protein 59 OS=Homo sapiens GN=LRRC59 PE=1 SV=1
0.966959	GL8D3_HUMAN	Glycosyltransferase 8 domain-containing protein 3 OS=Homo sapiens GN=GLT8D3 PE=1 SV=1
0.967088	SAMH1_HUMAN	SAM domain and HD domain-containing protein 1 OS=Homo sapiens GN=SAMHD1 PE=1 SV=2
0.967251	RM38_HUMAN	39S ribosomal protein L38, mitochondrial OS=Homo sapiens GN=MRPL38 PE=1 SV=2
0.967349	ASF1B_HUMAN	Histone chaperone ASF1B OS=Homo sapiens GN=ASF1B PE=1 SV=1
0.967934	SYK_HUMAN	Lysyl-tRNA synthetase OS=Homo sapiens GN=KARS PE=1 SV=3
0.967999	KU86_HUMAN	ATP-dependent DNA helicase 2 subunit 2 OS=Homo sapiens GN=XRCC5 PE=1 SV=3
0.968031	HNRDL_HUMAN	Heterogeneous nuclear ribonucleoprotein D-like OS=Homo sapiens GN=HNRPDL PE=1 SV=3
0.968031	PACAP_HUMAN	Proapoptotic caspase adapter protein OS=Homo sapiens GN=PACAP PE=1 SV=1
0.968031	SAFB2_HUMAN	Scaffold attachment factor B2 OS=Homo sapiens GN=SAFB2 PE=1 SV=1
0.968324	RS26_HUMAN	40S ribosomal protein S26 OS=Homo sapiens GN=RPS26 PE=1 SV=3
0.968519	GDIR1_HUMAN	Rho GDP-dissociation inhibitor 1 OS=Homo sapiens GN=ARHGDIA PE=1 SV=3
0.968713	EXOS7_HUMAN	Exosome complex exonuclease RRP42 OS=Homo sapiens GN=EXOSC7 PE=1 SV=2
0.968713	HG2A_HUMAN	HLA class II histocompatibility antigen gamma chain OS=Homo sapiens GN=CD74 PE=1 SV=3
0.968754	RCC2_HUMAN	Protein RCC2 OS=Homo sapiens GN=RCC2 PE=1 SV=2
0.969006	CNN2_HUMAN	Calponin-2 OS=Homo sapiens GN=CNN2 PE=1 SV=4
0.969201	BUD13_HUMAN	BUD13 homolog OS=Homo sapiens GN=BUD13 PE=1 SV=1
0.969201	PA1B2_HUMAN	Platelet-activating factor acetylhydrolase IB subunit beta OS=Homo sapiens GN=PAFAH1B2 PE=1 SV=1
0.969493	MPU1_HUMAN	Mannose-P-dolichol utilization defect 1 protein OS=Homo sapiens GN=MPDU1 PE=1 SV=2
0.969686	COR1A_HUMAN	Coronin-1A OS=Homo sapiens GN=CORO1A PE=1 SV=4
0.969883	NCBP1_HUMAN	Nuclear cap-binding protein subunit 1 OS=Homo sapiens GN=NCBP1 PE=1 SV=1
0.969883	TF3C1_HUMAN	General transcription factor 3C polypeptide 1 OS=Homo sapiens GN=GTF3C1 PE=1 SV=4
0.969981	FPPS_HUMAN	Farnesyl pyrophosphate synthetase OS=Homo sapiens GN=FDPS PE=1 SV=4
0.970078	ADHX_HUMAN	Alcohol dehydrogenase class-3 OS=Homo sapiens GN=ADH5 PE=1 SV=4
0.970078	G6PD_HUMAN	Glucose-6-phosphate 1-dehydrogenase OS=Homo sapiens GN=G6PD PE=1 SV=4
0.970129	SMD1_HUMAN	Small nuclear ribonucleoprotein Sm D1 OS=Homo sapiens GN=SNRPD1 PE=1 SV=1
0.970273	FAF2_HUMAN	FAS-associated factor 2 OS=Homo sapiens GN=FAF2 PE=1 SV=2
0.970273	RL31_HUMAN	60S ribosomal protein L31 OS=Homo sapiens GN=RPL31 PE=1 SV=1
0.970858	SYQ_HUMAN	Glutaminyl-tRNA synthetase OS=Homo sapiens GN=QARS PE=1 SV=1
0.97115	UAP56_HUMAN	Spliceosome RNA helicase BAT1 OS=Homo sapiens GN=BAT1 PE=1 SV=1
0.971248	STK10_HUMAN	Serine/threonine-protein kinase 10 OS=Homo sapiens GN=STK10 PE=1 SV=1
0.971326	ESTD_HUMAN	S-formylglutathione hydrolase OS=Homo sapiens GN=ESD PE=1 SV=2
0.97154	WDHD1_HUMAN	WD repeat and HMG-box DNA-binding protein 1 OS=Homo sapiens GN=WDHD1 PE=1 SV=1
0.971832	PSA2_HUMAN	Proteasome subunit alpha type-2 OS=Homo sapiens GN=PSMA2 PE=1 SV=2
0.971832	RBM7_HUMAN	RNA-binding protein 7 OS=Homo sapiens GN=RBM7 PE=1 SV=1
0.972241	SODC_HUMAN	Superoxide dismutase [Cu-Zn] OS=Homo sapiens GN=SOD1 PE=1 SV=2
0.97232	DDRGK_HUMAN	DDRGK domain-containing protein 1 OS=Homo sapiens GN=DDRGK1 PE=1 SV=2
0.97271	HEM3_HUMAN	Porphobilinogen deaminase OS=Homo sapiens GN=HMBS PE=1 SV=2
0.972801	LDHA_HUMAN	L-lactate dehydrogenase A chain OS=Homo sapiens GN=LDHA PE=1 SV=2
0.972985	ACON_HUMAN	Aconitate hydratase, mitochondrial OS=Homo sapiens GN=ACO2 PE=1 SV=2
0.973099	PO210_HUMAN	Nuclear pore membrane glycoprotein 210 OS=Homo sapiens GN=NUP210 PE=1 SV=3
0.973294	IF4G2_HUMAN	Eukaryotic translation initiation factor 4 gamma 2 OS=Homo sapiens GN=EIF4G2 PE=1 SV=1
0.973392	DC1I2_HUMAN	Cytoplasmic dynein 1 intermediate chain 2 OS=Homo sapiens GN=DYNC1I2 PE=1 SV=3
0.973692	STRAP_HUMAN	Serine-threonine kinase receptor-associated protein OS=Homo sapiens GN=STRAP PE=1 SV=1
0.973696	KU70_HUMAN	ATP-dependent DNA helicase 2 subunit 1 OS=Homo sapiens GN=XRCC6 PE=1 SV=2
0.973782	PNPH_HUMAN	Purine nucleoside phosphorylase OS=Homo sapiens GN=NP PE=1 SV=2
0.974074	ODB2_HUMAN	Lipoamide acyltransferase component of branched-chain alpha-keto acid dehydrogenase complex, mitochondrial OS=Homo sapiens GN=DBT PE=1 SV=3
0.974074	ZBED1_HUMAN	Zinc finger BED domain-containing protein 1 OS=Homo sapiens GN=ZBED1 PE=1 SV=1
0.974264	CLIC1_HUMAN	Chloride intracellular channel protein 1 OS=Homo sapiens GN=CLIC1 PE=1 SV=4
0.974464	PP1B_HUMAN	Serine/threonine-protein phosphatase PP1-beta catalytic subunit OS=Homo sapiens GN=PPP1CB PE=1 SV=3
0.97495	ABHEB_HUMAN	Abhydrolase domain-containing protein 14B OS=Homo sapiens GN=ABHD14B PE=1 SV=1
0.975091	GDIB_HUMAN	Rab GDP dissociation inhibitor beta OS=Homo sapiens GN=GDI2 PE=1 SV=2
0.975634	DECR_HUMAN	2,4-dienoyl-CoA reductase, mitochondrial OS=Homo sapiens GN=DECR1 PE=1 SV=1
0.975634	HDGF_HUMAN	Hepatoma-derived growth factor OS=Homo sapiens GN=HDGF PE=1 SV=1
0.975634	SYIC_HUMAN	Isoleucyl-tRNA synthetase, cytoplasmic OS=Homo sapiens GN=IARS PE=1 SV=1
0.975801	BCLF1_HUMAN	Bcl-2-associated transcription factor 1 OS=Homo sapiens GN=BCLAF1 PE=1 SV=2
0.975911	TCPE_HUMAN	T-complex protein 1 subunit epsilon OS=Homo sapiens GN=CCT5 PE=1 SV=1
0.976608	GLSK_HUMAN	Glutaminase kidney isoform, mitochondrial OS=Homo sapiens GN=GLS PE=1 SV=1
0.976608	SMD3_HUMAN	Small nuclear ribonucleoprotein Sm D3 OS=Homo sapiens GN=SNRPD3 PE=1 SV=1
0.977111	PEBP1_HUMAN	Phosphatidylethanolamine-binding protein 1 OS=Homo sapiens GN=PEBP1 PE=1 SV=3
0.977459	ARMET_HUMAN	Protein ARMET OS=Homo sapiens GN=ARMET PE=1 SV=2
0.977583	COPA_HUMAN	Coatomer subunit alpha OS=Homo sapiens GN=COPA PE=1 SV=2
0.977583	RL35_HUMAN	60S ribosomal protein L35 OS=Homo sapiens GN=RPL35 PE=1 SV=2
0.977695	HNRPU_HUMAN	Heterogeneous nuclear ribonucleoprotein U OS=Homo sapiens GN=HNRNPU PE=1 SV=5
0.97829	RS11_HUMAN	40S ribosomal protein S11 OS=Homo sapiens GN=RPS11 PE=1 SV=3
0.978403	THIO_HUMAN	Thioredoxin OS=Homo sapiens GN=TXN PE=1 SV=3
0.978558	1433T_HUMAN; 1433Z_HUMAN	14-3-3 protein theta OS=Homo sapiens GN=YWHAQ PE=1 SV=1; 14-3-3 protein zeta/delta OS=Homo sapiens GN=YWHAZ PE=1 SV=1
0.978558	DAXX_HUMAN	Death domain-associated protein 6 OS=Homo sapiens GN=DAXX PE=1 SV=2
0.978558	PUR1_HUMAN	Amidophosphoribosyltransferase OS=Homo sapiens GN=PPAT PE=1 SV=1
0.978586	TBB2C_HUMAN; TBB5_HUMAN	Tubulin beta-2C chain OS=Homo sapiens GN=TUBB2C PE=1 SV=1; Tubulin beta chain OS=Homo sapiens GN=TUBB PE=1 SV=2
0.979532	1A03_HUMAN	HLA class I histocompatibility antigen, A-3 alpha chain OS=Homo sapiens GN=HLA-A PE=1 SV=2
0.979532	CAPZB_HUMAN	F-actin-capping protein subunit beta OS=Homo sapiens GN=CAPZB PE=1 SV=4
0.979532	DDX1_HUMAN	ATP-dependent RNA helicase DDX1 OS=Homo sapiens GN=DDX1 PE=1 SV=2
0.979532	DPP3_HUMAN	Dipeptidyl-peptidase 3 OS=Homo sapiens GN=DPP3 PE=1 SV=2
0.979532	TYSD1_HUMAN	Peroxisomal leader peptide-processing protease OS=Homo sapiens GN=TYSND1 PE=2 SV=3
0.979651	AMPL_HUMAN	Cytosol aminopeptidase OS=Homo sapiens GN=LAP3 PE=1 SV=3
0.980021	PGK1_HUMAN	Phosphoglycerate kinase 1 OS=Homo sapiens GN=PGK1 PE=1 SV=3
0.980507	DNMT1_HUMAN	DNA (cytosine-5)-methyltransferase 1 OS=Homo sapiens GN=DNMT1 PE=1 SV=2
0.980507	IF4A2_HUMAN	Eukaryotic initiation factor 4A-II OS=Homo sapiens GN=EIF4A2 PE=1 SV=2
0.980507	RM50_HUMAN	39S ribosomal protein L50, mitochondrial OS=Homo sapiens GN=MRPL50 PE=1 SV=2
0.980507	TBA4A_HUMAN	Tubulin alpha-4A chain OS=Homo sapiens GN=TUBA4A PE=1 SV=1
0.980602	IF4G1_HUMAN	Eukaryotic translation initiation factor 4 gamma 1 OS=Homo sapiens GN=EIF4G1 PE=1 SV=3
0.981481	ECHM_HUMAN	Enoyl-CoA hydratase, mitochondrial OS=Homo sapiens GN=ECHS1 PE=1 SV=4
0.981481	RETST_HUMAN	All-trans-retinol 13,14-reductase OS=Homo sapiens GN=RETSAT PE=2 SV=2
0.981481	TNPO1_HUMAN; TNPO2_HUMAN	Transportin-1 OS=Homo sapiens GN=TNPO1 PE=1 SV=1; Transportin-2 OS=Homo sapiens GN=TNPO2 PE=1 SV=2
0.981941	PRDX2_HUMAN	Peroxiredoxin-2 OS=Homo sapiens GN=PRDX2 PE=1 SV=5
0.982456	IF4G3_HUMAN	Eukaryotic translation initiation factor 4 gamma 3 OS=Homo sapiens GN=EIF4G3 PE=1 SV=2
0.982456	RPA1_HUMAN	DNA-directed RNA polymerase I subunit RPA1 OS=Homo sapiens GN=POLR1A PE=1 SV=2
0.982987	GSTP1_HUMAN	Glutathione S-transferase P OS=Homo sapiens GN=GSTP1 PE=1 SV=2
0.983093	EZRI_HUMAN; MOES_HUMAN	Ezrin OS=Homo sapiens GN=EZR PE=1 SV=4; Moesin OS=Homo sapiens GN=MSN PE=1 SV=3
0.983431	ERF3A_HUMAN	Eukaryotic peptide chain release factor GTP-binding subunit ERF3A OS=Homo sapiens GN=GSPT1 PE=1 SV=1
0.983431	ILVBL_HUMAN	Acetolactate synthase-like protein OS=Homo sapiens GN=ILVBL PE=1 SV=2
0.98538	ALDOC_HUMAN	Fructose-bisphosphate aldolase C OS=Homo sapiens GN=ALDOC PE=1 SV=2
0.98538	IPO9_HUMAN	Importin-9 OS=Homo sapiens GN=IPO9 PE=1 SV=3
0.98538	PLCB1_HUMAN	1-phosphatidylinositol-4,5-bisphosphate phosphodiesterase beta-1 OS=Homo sapiens GN=PLCB1 PE=1 SV=1
0.98538	RBP56_HUMAN	TATA-binding protein-associated factor 2N OS=Homo sapiens GN=TAF15 PE=1 SV=1
0.98538	SNUT2_HUMAN	U4/U6.U5 tri-snRNP-associated protein 2 OS=Homo sapiens GN=USP39 PE=1 SV=2
0.985539	RAN_HUMAN	GTP-binding nuclear protein Ran OS=Homo sapiens GN=RAN PE=1 SV=3
0.986048	PDIA6_HUMAN	Protein disulfide-isomerase A6 OS=Homo sapiens GN=PDIA6 PE=1 SV=1
0.986355	EIF3E_HUMAN	Eukaryotic translation initiation factor 3 subunit E OS=Homo sapiens GN=EIF3E PE=1 SV=1
0.986355	PSME3_HUMAN	Proteasome activator complex subunit 3 OS=Homo sapiens GN=PSME3 PE=1 SV=1
0.986355	SF3B2_HUMAN	Splicing factor 3B subunit 2 OS=Homo sapiens GN=SF3B2 PE=1 SV=1
0.986604	RL10A_HUMAN	60S ribosomal protein L10a OS=Homo sapiens GN=RPL10A PE=1 SV=2
0.986806	ROA2_HUMAN	Heterogeneous nuclear ribonucleoproteins A2/B1 OS=Homo sapiens GN=HNRNPA2B1 PE=1 SV=2
0.986928	ACTBL_HUMAN; ACTC_HUMAN; ACTG_HUMAN	ANKRD26-like family C member 1B OS=Homo sapiens GN=A26C1B PE=1 SV=2; Actin, aortic smooth muscle OS=Homo sapiens GN=ACTA2 PE=1 SV=1; Actin, cytoplasmic 1 OS=Homo sapiens GN=ACTB PE=1 SV=1; Beta-actin-like protein 2 OS=Homo sapiens GN=ACTBL2 PE=1 SV=2; Actin, alpha cardiac muscle 1 OS=Homo sapiens GN=ACTC1 PE=1 SV=1; Actin, cytoplasmic 2 OS=Homo sapiens GN=ACTG1 PE=1 SV=1
0.987329	RBM39_HUMAN	RNA-binding protein 39 OS=Homo sapiens GN=RBM39 PE=1 SV=2
0.987329	TBR1_HUMAN	T-box brain protein 1 OS=Homo sapiens GN=TBR1 PE=1 SV=1
0.988304	PLEC1_HUMAN	Plectin-1 OS=Homo sapiens GN=PLEC1 PE=1 SV=3
0.989279	CSN4_HUMAN	COP9 signalosome complex subunit 4 OS=Homo sapiens GN=COPS4 PE=1 SV=1
0.989279	EIF2A_HUMAN	Eukaryotic translation initiation factor 2A OS=Homo sapiens GN=EIF2A PE=1 SV=3
0.989279	LYPA1_HUMAN	Acyl-protein thioesterase 1 OS=Homo sapiens GN=LYPLA1 PE=1 SV=1
0.989279	ROA1_HUMAN	Heterogeneous nuclear ribonucleoprotein A1 OS=Homo sapiens GN=HNRNPA1 PE=1 SV=4
0.989279	RS5_HUMAN	40S ribosomal protein S5 OS=Homo sapiens GN=RPS5 PE=1 SV=4
0.989279	SYFB_HUMAN	Phenylalanyl-tRNA synthetase beta chain OS=Homo sapiens GN=FARSB PE=1 SV=2
0.989908	RL32_HUMAN	60S ribosomal protein L32 OS=Homo sapiens GN=RPL32 PE=1 SV=2
0.989924	PDIA1_HUMAN	Protein disulfide-isomerase OS=Homo sapiens GN=P4HB PE=1 SV=3
0.990253	PDLI1_HUMAN	PDZ and LIM domain protein 1 OS=Homo sapiens GN=PDLIM1 PE=1 SV=4
0.990253	THG1_HUMAN	Probable tRNA(His) guanylyltransferase OS=Homo sapiens GN=THG1L PE=1 SV=2
0.990907	PABP1_HUMAN	Polyadenylate-binding protein 1 OS=Homo sapiens GN=PABPC1 PE=1 SV=2
0.991198	HNRPQ_HUMAN	Heterogeneous nuclear ribonucleoprotein Q OS=Homo sapiens GN=SYNCRIP PE=1 SV=2
0.991228	EHMT2_HUMAN	Histone-lysine N-methyltransferase, H3 lysine-9 specific 3 OS=Homo sapiens GN=EHMT2 PE=1 SV=3
0.991228	MTDC_HUMAN	Bifunctional methylenetetrahydrofolate dehydrogenase/cyclohydrolase, mitochondrial OS=Homo sapiens GN=MTHFD2 PE=1 SV=2
0.991228	NUDC_HUMAN	Nuclear migration protein nudC OS=Homo sapiens GN=NUDC PE=1 SV=1
0.991228	PNPT1_HUMAN	Polyribonucleotide nucleotidyltransferase 1, mitochondrial OS=Homo sapiens GN=PNPT1 PE=1 SV=2
0.991228	TRI25_HUMAN	Tripartite motif-containing protein 25 OS=Homo sapiens GN=TRIM25 PE=1 SV=1
0.991228	ZMYM3_HUMAN	Zinc finger MYM-type protein 3 OS=Homo sapiens GN=ZMYM3 PE=1 SV=2
0.991367	HMGB2_HUMAN	High mobility group protein B2 OS=Homo sapiens GN=HMGB2 PE=1 SV=2
0.992203	HYOU1_HUMAN	Hypoxia up-regulated protein 1 OS=Homo sapiens GN=HYOU1 PE=1 SV=1
0.992203	MTCH2_HUMAN	Mitochondrial carrier homolog 2 OS=Homo sapiens GN=MTCH2 PE=1 SV=1
0.993177	DPOLA_HUMAN	DNA polymerase alpha catalytic subunit OS=Homo sapiens GN=POLA1 PE=1 SV=2
0.993854	LPPRC_HUMAN	Leucine-rich PPR motif-containing protein, mitochondrial OS=Homo sapiens GN=LRPPRC PE=1 SV=3
0.994152	EIF3X_HUMAN	Putative eukaryotic translation initiation factor 3 subunit OS=Homo sapiens GN=KIAA0664 PE=1 SV=2
0.994152	MRP_HUMAN	MARCKS-related protein OS=Homo sapiens GN=MARCKSL1 PE=1 SV=2
0.994152	PSA_HUMAN	Puromycin-sensitive aminopeptidase OS=Homo sapiens GN=NPEPPS PE=1 SV=2
0.994152	SUCA_HUMAN	Succinyl-CoA ligase [GDP-forming] subunit alpha, mitochondrial OS=Homo sapiens GN=SUCLG1 PE=1 SV=4
0.994291	IPO5_HUMAN	Importin-5 OS=Homo sapiens GN=IPO5 PE=1 SV=4
0.994967	PSME2_HUMAN	Proteasome activator complex subunit 2 OS=Homo sapiens GN=PSME2 PE=1 SV=3
0.994971	NPM_HUMAN	Nucleophosmin OS=Homo sapiens GN=NPM1 PE=1 SV=2
0.995127	HNRH1_HUMAN; HNRPF_HUMAN	Heterogeneous nuclear ribonucleoprotein H OS=Homo sapiens GN=HNRNPH1 PE=1 SV=4; Heterogeneous nuclear ribonucleoprotein F OS=Homo sapiens GN=HNRNPF PE=1 SV=3
0.995127	NARG1_HUMAN	NMDA receptor-regulated protein 1 OS=Homo sapiens GN=NARG1 PE=1 SV=1
0.995127	PSD13_HUMAN	26S proteasome non-ATPase regulatory subunit 13 OS=Homo sapiens GN=PSMD13 PE=1 SV=1
0.995127	RM49_HUMAN	39S ribosomal protein L49, mitochondrial OS=Homo sapiens GN=MRPL49 PE=1 SV=1
0.995127	SFRS6_HUMAN	Splicing factor, arginine/serine-rich 6 OS=Homo sapiens GN=SFRS6 PE=1 SV=2
0.995127	SPEE_HUMAN	Spermidine synthase OS=Homo sapiens GN=SRM PE=1 SV=1
0.995738	DDX17_HUMAN	Probable ATP-dependent RNA helicase DDX17 OS=Homo sapiens GN=DDX17 PE=1 SV=1
0.996641	SEPT9_HUMAN	Septin-9 OS=Homo sapiens GN=SEPT9 PE=1 SV=2
0.997076	TXNL1_HUMAN	Thioredoxin-like protein 1 OS=Homo sapiens GN=TXNL1 PE=1 SV=3
0.997232	TCPG_HUMAN	T-complex protein 1 subunit gamma OS=Homo sapiens GN=CCT3 PE=1 SV=4
0.997491	TKT_HUMAN	Transketolase OS=Homo sapiens GN=TKT PE=1 SV=3
0.998051	DDX46_HUMAN	Probable ATP-dependent RNA helicase DDX46 OS=Homo sapiens GN=DDX46 PE=1 SV=2
0.998051	RS23_HUMAN	40S ribosomal protein S23 OS=Homo sapiens GN=RPS23 PE=1 SV=3
0.998051	WDR1_HUMAN	WD repeat-containing protein 1 OS=Homo sapiens GN=WDR1 PE=1 SV=4
0.998081	MCM2_HUMAN	DNA replication licensing factor MCM2 OS=Homo sapiens GN=MCM2 PE=1 SV=4
0.998231	SYAC_HUMAN	Alanyl-tRNA synthetase, cytoplasmic OS=Homo sapiens GN=AARS PE=1 SV=2
0.999025	1433G_HUMAN	14-3-3 protein gamma OS=Homo sapiens GN=YWHAG PE=1 SV=2
0.999025	SR140_HUMAN	U2-associated protein SR140 OS=Homo sapiens GN=SR140 PE=1 SV=2
0.999025	U5S1_HUMAN	116 kDa U5 small nuclear ribonucleoprotein component OS=Homo sapiens GN=EFTUD2 PE=1 SV=1
0.999624	PDIA3_HUMAN	Protein disulfide-isomerase A3 OS=Homo sapiens GN=PDIA3 PE=1 SV=4
0.999868	PABP1_HUMAN; PABP4_HUMAN	Polyadenylate-binding protein 1 OS=Homo sapiens GN=PABPC1 PE=1 SV=2; Polyadenylate-binding protein 4 OS=Homo sapiens GN=PABPC4 PE=1 SV=1
1	2AAA_HUMAN; 2AAB_HUMAN	Serine/threonine-protein phosphatase 2A 65 kDa regulatory subunit A alpha isoform OS=Homo sapiens GN=PPP2R1A PE=1 SV=4; Serine/threonine-protein phosphatase 2A 65 kDa regulatory subunit A beta isoform OS=Homo sapiens GN=PPP2R1B PE=1 SV=3
1	DBNL_HUMAN	Drebrin-like protein OS=Homo sapiens GN=DBNL PE=1 SV=1
1	IF6_HUMAN	Eukaryotic translation initiation factor 6 OS=Homo sapiens GN=EIF6 PE=1 SV=1
1	SFXN1_HUMAN	Sideroflexin-1 OS=Homo sapiens GN=SFXN1 PE=1 SV=4
1	TMSL1_HUMAN	Thymosin beta-4-like protein 1 OS=Homo sapiens GN=TMSL1 PE=2 SV=1
1.0004	TBA1A_HUMAN; TBA1B_HUMAN	Tubulin alpha-1A chain OS=Homo sapiens GN=TUBA1A PE=1 SV=1; Tubulin alpha-1B chain OS=Homo sapiens GN=TUBA1B PE=1 SV=1; Tubulin alpha-1C chain OS=Homo sapiens GN=TUBA1C PE=1 SV=1
1.00095	CH10_HUMAN	10 kDa heat shock protein, mitochondrial OS=Homo sapiens GN=HSPE1 PE=1 SV=2
1.00097	DEF_HUMAN	Digestive organ expansion factor homolog OS=Homo sapiens GN=DEF PE=1 SV=2
1.00097	EDC4_HUMAN	Enhancer of mRNA-decapping protein 4 OS=Homo sapiens GN=EDC4 PE=1 SV=1
1.00097	HUWE1_HUMAN	E3 ubiquitin-protein ligase HUWE1 OS=Homo sapiens GN=HUWE1 PE=1 SV=3
1.00154	LA_HUMAN	Lupus La protein OS=Homo sapiens GN=SSB PE=1 SV=2
1.00164	DDX21_HUMAN	Nucleolar RNA helicase 2 OS=Homo sapiens GN=DDX21 PE=1 SV=5
1.00167	ABCE1_HUMAN	ATP-binding cassette sub-family E member 1 OS=Homo sapiens GN=ABCE1 PE=1 SV=1
1.00183	RS3A_HUMAN	40S ribosomal protein S3a OS=Homo sapiens GN=RPS3A PE=1 SV=2
1.00195	KAP2_HUMAN	cAMP-dependent protein kinase type II-alpha regulatory subunit OS=Homo sapiens GN=PRKAR2A PE=1 SV=2
1.00195	PROF2_HUMAN	Profilin-2 OS=Homo sapiens GN=PFN2 PE=1 SV=3
1.00236	1433B_HUMAN	14-3-3 protein beta/alpha OS=Homo sapiens GN=YWHAB PE=1 SV=3
1.00253	ANM1_HUMAN	Protein arginine N-methyltransferase 1 OS=Homo sapiens GN=PRMT1 PE=1 SV=2
1.00292	AP2A1_HUMAN	AP-2 complex subunit alpha-1 OS=Homo sapiens GN=AP2A1 PE=1 SV=2
1.00292	HB2P_HUMAN	HLA class II histocompatibility antigen, DP(W4) beta chain OS=Homo sapiens GN=HLA-DPB1 PE=2 SV=1
1.00292	PDS5B_HUMAN	Sister chromatid cohesion protein PDS5 homolog B OS=Homo sapiens GN=PDS5B PE=1 SV=1
1.00364	ILF2_HUMAN	Interleukin enhancer-binding factor 2 OS=Homo sapiens GN=ILF2 PE=1 SV=2
1.0039	DHCR7_HUMAN	7-dehydrocholesterol reductase OS=Homo sapiens GN=DHCR7 PE=1 SV=1
1.0039	NASP_HUMAN	Nuclear autoantigenic sperm protein OS=Homo sapiens GN=NASP PE=1 SV=2
1.0039	SF3B5_HUMAN	Splicing factor 3B subunit 5 OS=Homo sapiens GN=SF3B5 PE=1 SV=1
1.00487	CP042_HUMAN	UPF0293 protein C16orf42 OS=Homo sapiens GN=C16orf42 PE=1 SV=1
1.00487	DUT_HUMAN	Deoxyuridine 5'-triphosphate nucleotidohydrolase, mitochondrial OS=Homo sapiens GN=DUT PE=1 SV=3
1.00487	MIA40_HUMAN	Mitochondrial intermembrane space import and assembly protein 40 OS=Homo sapiens GN=CHCHD4 PE=1 SV=1
1.00487	PP1R7_HUMAN	Protein phosphatase 1 regulatory subunit 7 OS=Homo sapiens GN=PPP1R7 PE=1 SV=1
1.00487	THOC2_HUMAN	THO complex subunit 2 OS=Homo sapiens GN=THOC2 PE=1 SV=1
1.0056	PUR2_HUMAN	Trifunctional purine biosynthetic protein adenosine-3 OS=Homo sapiens GN=GART PE=1 SV=1
1.00585	RFC2_HUMAN	Replication factor C subunit 2 OS=Homo sapiens GN=RFC2 PE=1 SV=3
1.00658	NUP93_HUMAN	Nuclear pore complex protein Nup93 OS=Homo sapiens GN=NUP93 PE=1 SV=2
1.00658	MCM3_HUMAN	DNA replication licensing factor MCM3 OS=Homo sapiens GN=MCM3 PE=1 SV=3
1.00671	RL19_HUMAN	60S ribosomal protein L19 OS=Homo sapiens GN=RPL19 PE=1 SV=1
1.00682	RM12_HUMAN	39S ribosomal protein L12, mitochondrial OS=Homo sapiens GN=MRPL12 PE=1 SV=2
1.00682	TTL12_HUMAN	Tubulin--tyrosine ligase-like protein 12 OS=Homo sapiens GN=TTLL12 PE=1 SV=2
1.00703	HNRPM_HUMAN	Heterogeneous nuclear ribonucleoprotein M OS=Homo sapiens GN=HNRNPM PE=1 SV=3
1.0078	IF2B_HUMAN	Eukaryotic translation initiation factor 2 subunit 2 OS=Homo sapiens GN=EIF2S2 PE=1 SV=2
1.0078	PSA7L_HUMAN	Proteasome subunit alpha type-7-like OS=Homo sapiens GN=PSMA8 PE=1 SV=3
1.00823	LAP2A_HUMAN	Lamina-associated polypeptide 2, isoform alpha OS=Homo sapiens GN=TMPO PE=1 SV=2
1.00838	ANXA1_HUMAN	Annexin A1 OS=Homo sapiens GN=ANXA1 PE=1 SV=2
1.00877	CDC5L_HUMAN	Cell division cycle 5-like protein OS=Homo sapiens GN=CDC5L PE=1 SV=2
1.00877	HB21_HUMAN	HLA class II histocompatibility antigen, DQ(1) beta chain OS=Homo sapiens GN=HLA-DQB1 PE=1 SV=1
1.00877	IF5_HUMAN	Eukaryotic translation initiation factor 5 OS=Homo sapiens GN=EIF5 PE=1 SV=2
1.00877	PSB3_HUMAN	Proteasome subunit beta type-3 OS=Homo sapiens GN=PSMB3 PE=1 SV=2
1.00877	UBE2T_HUMAN	Ubiquitin-conjugating enzyme E2 T OS=Homo sapiens GN=UBE2T PE=1 SV=1
1.00887	LMNB1_HUMAN	Lamin-B1 OS=Homo sapiens GN=LMNB1 PE=1 SV=2
1.01072	FUBP1_HUMAN	Far upstream element-binding protein 1 OS=Homo sapiens GN=FUBP1 PE=1 SV=3
1.01072	HNRH1_HUMAN; HNRH2_HUMAN	Heterogeneous nuclear ribonucleoprotein H OS=Homo sapiens GN=HNRNPH1 PE=1 SV=4; Heterogeneous nuclear ribonucleoprotein H2 OS=Homo sapiens GN=HNRNPH2 PE=1 SV=1
1.01072	MTX2_HUMAN	Metaxin-2 OS=Homo sapiens GN=MTX2 PE=1 SV=1
1.01146	UBP2L_HUMAN	Ubiquitin-associated protein 2-like OS=Homo sapiens GN=UBAP2L PE=1 SV=2
1.0117	RL27_HUMAN	60S ribosomal protein L27 OS=Homo sapiens GN=RPL27 PE=1 SV=2
1.01184	RL3_HUMAN	60S ribosomal protein L3 OS=Homo sapiens GN=RPL3 PE=1 SV=2
1.01195	STML2_HUMAN	Stomatin-like protein 2 OS=Homo sapiens GN=STOML2 PE=1 SV=1
1.01214	RLA2_HUMAN	60S acidic ribosomal protein P2 OS=Homo sapiens GN=RPLP2 PE=1 SV=1
1.01267	CX7A2_HUMAN	Cytochrome c oxidase polypeptide 7A2, mitochondrial OS=Homo sapiens GN=COX7A2 PE=1 SV=1
1.01267	HNRPD_HUMAN; HNRDL_HUMAN	Heterogeneous nuclear ribonucleoprotein D0 OS=Homo sapiens GN=HNRNPD PE=1 SV=1; Heterogeneous nuclear ribonucleoprotein D-like OS=Homo sapiens GN=HNRPDL PE=1 SV=3
1.01267	ROA0_HUMAN	Heterogeneous nuclear ribonucleoprotein A0 OS=Homo sapiens GN=HNRNPA0 PE=1 SV=1
1.01267	ZMYM2_HUMAN	Zinc finger MYM-type protein 2 OS=Homo sapiens GN=ZMYM2 PE=1 SV=1
1.01293	AATM_HUMAN	Aspartate aminotransferase, mitochondrial OS=Homo sapiens GN=GOT2 PE=1 SV=2
1.01331	TERA_HUMAN	Transitional endoplasmic reticulum ATPase OS=Homo sapiens GN=VCP PE=1 SV=4
1.01339	MATR3_HUMAN	Matrin-3 OS=Homo sapiens GN=MATR3 PE=1 SV=2
1.01365	EF2_HUMAN; U5S1_HUMAN	Elongation factor 2 OS=Homo sapiens GN=EEF2 PE=1 SV=4; 116 kDa U5 small nuclear ribonucleoprotein component OS=Homo sapiens GN=EFTUD2 PE=1 SV=1
1.01365	ERH_HUMAN	Enhancer of rudimentary homolog OS=Homo sapiens GN=ERH PE=1 SV=1
1.01462	PLAP_HUMAN	Phospholipase A-2-activating protein OS=Homo sapiens GN=PLAA PE=1 SV=2
1.01481	PRDX6_HUMAN	Peroxiredoxin-6 OS=Homo sapiens GN=PRDX6 PE=1 SV=3
1.01559	H2A1J_HUMAN	Histone H2A type 1-J OS=Homo sapiens GN=HIST1H2AJ PE=1 SV=3
1.01559	HMGLX_HUMAN	High mobility group protein 1-like 10 OS=Homo sapiens GN=HMG1L10 PE=3 SV=1
1.01559	HSBP1_HUMAN	Heat shock factor-binding protein 1 OS=Homo sapiens GN=HSBP1 PE=1 SV=1
1.01559	MTND_HUMAN	1,2-dihydroxy-3-keto-5-methylthiopentene dioxygenase OS=Homo sapiens GN=ADI1 PE=1 SV=1
1.01559	TOM40_HUMAN	Mitochondrial import receptor subunit TOM40 homolog OS=Homo sapiens GN=TOMM40 PE=1 SV=1
1.01657	GRP78_HUMAN; HSP7C_HUMAN; HSP71_HUMAN	78 kDa glucose-regulated protein OS=Homo sapiens GN=HSPA5 PE=1 SV=2; Heat shock cognate 71 kDa protein OS=Homo sapiens GN=HSPA8 PE=1 SV=1; Heat shock 70 kDa protein 1 OS=Homo sapiens GN=HSPA1A PE=1 SV=5
1.01657	RS20_HUMAN	40S ribosomal protein S20 OS=Homo sapiens GN=RPS20 PE=1 SV=1
1.01657	SC61B_HUMAN	Protein transport protein Sec61 subunit beta OS=Homo sapiens GN=SEC61B PE=1 SV=2
1.01824	SND1_HUMAN	Staphylococcal nuclease domain-containing protein 1 OS=Homo sapiens GN=SND1 PE=1 SV=1
1.01852	LIS1_HUMAN	Platelet-activating factor acetylhydrolase IB subunit alpha OS=Homo sapiens GN=PAFAH1B1 PE=1 SV=2
1.01852	NDKA_HUMAN	Nucleoside diphosphate kinase A OS=Homo sapiens GN=NME1 PE=1 SV=1
1.01852	SC11A_HUMAN	Signal peptidase complex catalytic subunit SEC11A OS=Homo sapiens GN=SEC11A PE=1 SV=1
1.01852	TCTP_HUMAN	Translationally-controlled tumor protein OS=Homo sapiens GN=TPT1 PE=1 SV=1
1.0187	EWS_HUMAN	RNA-binding protein EWS OS=Homo sapiens GN=EWSR1 PE=1 SV=1
1.01933	ANM5_HUMAN	Protein arginine N-methyltransferase 5 OS=Homo sapiens GN=PRMT5 PE=1 SV=4
1.01949	TF65_HUMAN	Transcription factor p65 OS=Homo sapiens GN=RELA PE=1 SV=2
1.01955	IMB1_HUMAN	Importin subunit beta-1 OS=Homo sapiens GN=KPNB1 PE=1 SV=2
1.01956	RS19_HUMAN	40S ribosomal protein S19 OS=Homo sapiens GN=RPS19 PE=1 SV=2
1.02047	PPR3E_HUMAN	Protein phosphatase 1 regulatory subunit 3E OS=Homo sapiens GN=PPP1R3E PE=2 SV=2
1.02047	PSD12_HUMAN	26S proteasome non-ATPase regulatory subunit 12 OS=Homo sapiens GN=PSMD12 PE=1 SV=3
1.02144	PPID_HUMAN	40 kDa peptidyl-prolyl cis-trans isomerase OS=Homo sapiens GN=PPID PE=1 SV=3
1.0216	APEX1_HUMAN	DNA-(apurinic or apyrimidinic site) lyase OS=Homo sapiens GN=APEX1 PE=1 SV=2
1.02163	ARP2_HUMAN	Actin-related protein 2 OS=Homo sapiens GN=ACTR2 PE=1 SV=1
1.02242	DJC10_HUMAN	DnaJ homolog subfamily C member 10 OS=Homo sapiens GN=DNAJC10 PE=1 SV=2
1.02242	SMCA1_HUMAN	Probable global transcription activator SNF2L1 OS=Homo sapiens GN=SMARCA1 PE=1 SV=2
1.02242	UBE2O_HUMAN	Ubiquitin-conjugating enzyme E2 O OS=Homo sapiens GN=UBE2O PE=1 SV=3
1.02275	YBOX1_HUMAN	Nuclease-sensitive element-binding protein 1 OS=Homo sapiens GN=YBX1 PE=1 SV=3
1.02339	ATP5H_HUMAN	ATP synthase subunit d, mitochondrial OS=Homo sapiens GN=ATP5H PE=1 SV=3
1.02339	CSK21_HUMAN	Casein kinase II subunit alpha OS=Homo sapiens GN=CSNK2A1 PE=1 SV=1
1.02339	ZO2_HUMAN	Tight junction protein ZO-2 OS=Homo sapiens GN=TJP2 PE=1 SV=1
1.02367	ASML_HUMAN	N-acetylserotonin O-methyltransferase-like protein OS=Homo sapiens GN=ASMTL PE=1 SV=3
1.02391	HMGB1_HUMAN	High mobility group protein B1 OS=Homo sapiens GN=HMGB1 PE=1 SV=3
1.02437	RANG_HUMAN	Ran-specific GTPase-activating protein OS=Homo sapiens GN=RANBP1 PE=1 SV=1
1.02534	PSB8_HUMAN	Proteasome subunit beta type-8 OS=Homo sapiens GN=PSMB8 PE=1 SV=2
1.02534	RS29_HUMAN	40S ribosomal protein S29 OS=Homo sapiens GN=RPS29 PE=1 SV=2
1.02534	TAP2_HUMAN	Antigen peptide transporter 2 OS=Homo sapiens GN=TAP2 PE=1 SV=1
1.02597	DDX3X_HUMAN	ATP-dependent RNA helicase DDX3X OS=Homo sapiens GN=DDX3X PE=1 SV=3
1.02632	CNBP_HUMAN	Cellular nucleic acid-binding protein OS=Homo sapiens GN=CNBP PE=1 SV=1
1.02632	LKHA4_HUMAN	Leukotriene A-4 hydrolase OS=Homo sapiens GN=LTA4H PE=1 SV=2
1.02632	PDIA4_HUMAN	Protein disulfide-isomerase A4 OS=Homo sapiens GN=PDIA4 PE=1 SV=2
1.02661	EFTU_HUMAN	Elongation factor Tu, mitochondrial OS=Homo sapiens GN=TUFM PE=1 SV=2
1.02673	MARCS_HUMAN	Myristoylated alanine-rich C-kinase substrate OS=Homo sapiens GN=MARCKS PE=1 SV=4
1.02683	NP1L1_HUMAN	Nucleosome assembly protein 1-like 1 OS=Homo sapiens GN=NAP1L1 PE=1 SV=1
1.02729	GMPPA_HUMAN	Mannose-1-phosphate guanyltransferase alpha OS=Homo sapiens GN=GMPPA PE=1 SV=1
1.02823	ANXA6_HUMAN	Annexin A6 OS=Homo sapiens GN=ANXA6 PE=1 SV=3
1.02827	SYG_HUMAN	Glycyl-tRNA synthetase OS=Homo sapiens GN=GARS PE=1 SV=2
1.02877	TBA1B_HUMAN; TBA4A_HUMAN	Tubulin alpha-1B chain OS=Homo sapiens GN=TUBA1B PE=1 SV=1; Tubulin alpha-1C chain OS=Homo sapiens GN=TUBA1C PE=1 SV=1; Tubulin alpha-4A chain OS=Homo sapiens GN=TUBA4A PE=1 SV=1
1.02924	CALX_HUMAN	Calnexin OS=Homo sapiens GN=CANX PE=1 SV=2
1.02924	AK1A1_HUMAN	Alcohol dehydrogenase [NADP+] OS=Homo sapiens GN=AKR1A1 PE=1 SV=3
1.02924	AT1A3_HUMAN; AT1A4_HUMAN	Sodium/potassium-transporting ATPase subunit alpha-3 OS=Homo sapiens GN=ATP1A3 PE=1 SV=3; Sodium/potassium-transporting ATPase subunit alpha-4 OS=Homo sapiens GN=ATP1A4 PE=2 SV=3
1.03021	RB_HUMAN	Retinoblastoma-associated protein OS=Homo sapiens GN=RB1 PE=1 SV=2
1.0304	IF2G_HUMAN	Eukaryotic translation initiation factor 2 subunit 3 OS=Homo sapiens GN=EIF2S3 PE=1 SV=3
1.03042	FUS_HUMAN	RNA-binding protein FUS OS=Homo sapiens GN=FUS PE=1 SV=1
1.03119	PSB1_HUMAN	Proteasome subunit beta type-1 OS=Homo sapiens GN=PSMB1 PE=1 SV=2
1.03119	BCL6_HUMAN	B-cell lymphoma 6 protein OS=Homo sapiens GN=BCL6 PE=1 SV=1
1.03216	ARRB2_HUMAN	Beta-arrestin-2 OS=Homo sapiens GN=ARRB2 PE=1 SV=2
1.03216	H12_HUMAN	Histone H1.2 OS=Homo sapiens GN=HIST1H1C PE=1 SV=2
1.03216	HDGR2_HUMAN	Hepatoma-derived growth factor-related protein 2 OS=Homo sapiens GN=HDGFRP2 PE=1 SV=1
1.03314	ADT2_HUMAN; ADT3_HUMAN	ADP/ATP translocase 2 OS=Homo sapiens GN=SLC25A5 PE=1 SV=6; ADP/ATP translocase 3 OS=Homo sapiens GN=SLC25A6 PE=1 SV=4
1.03314	LEG3_HUMAN	Galectin-3 OS=Homo sapiens GN=LGALS3 PE=1 SV=5
1.03314	PURA_HUMAN	Transcriptional activator protein Pur-alpha OS=Homo sapiens GN=PURA PE=1 SV=2
1.03314	QCR6_HUMAN	Cytochrome b-c1 complex subunit 6, mitochondrial OS=Homo sapiens GN=UQCRH PE=1 SV=2
1.03314	RL9_HUMAN	60S ribosomal protein L9 OS=Homo sapiens GN=RPL9 PE=1 SV=1
1.03314	RPN2_HUMAN	Dolichyl-diphosphooligosaccharide--protein glycosyltransferase subunit 2 OS=Homo sapiens GN=RPN2 PE=1 SV=3
1.03351	SFRS2_HUMAN	Splicing factor, arginine/serine-rich 2 OS=Homo sapiens GN=SFRS2 PE=1 SV=4
1.03362	CLH1_HUMAN	Clathrin heavy chain 1 OS=Homo sapiens GN=CLTC PE=1 SV=5
1.03411	CPNE3_HUMAN	Copine-3 OS=Homo sapiens GN=CPNE3 PE=1 SV=1
1.03411	SC23B_HUMAN	Protein transport protein Sec23B OS=Homo sapiens GN=SEC23B PE=1 SV=2
1.03432	AN32A_HUMAN; AN32B_HUMAN	Acidic leucine-rich nuclear phosphoprotein 32 family member A OS=Homo sapiens GN=ANP32A PE=1 SV=1; Acidic leucine-rich nuclear phosphoprotein 32 family member B OS=Homo sapiens GN=ANP32B PE=1 SV=1
1.03509	ASPH_HUMAN	Aspartyl/asparaginyl beta-hydroxylase OS=Homo sapiens GN=ASPH PE=1 SV=3
1.03509	BCAT2_HUMAN	Branched-chain-amino-acid aminotransferase, mitochondrial OS=Homo sapiens GN=BCAT2 PE=1 SV=2
1.03509	TAP1_HUMAN	Antigen peptide transporter 1 OS=Homo sapiens GN=TAP1 PE=1 SV=2
1.03606	ICAL_HUMAN	Calpastatin OS=Homo sapiens GN=CAST PE=1 SV=4
1.03636	UBA1_HUMAN	Ubiquitin-like modifier-activating enzyme 1 OS=Homo sapiens GN=UBA1 PE=1 SV=3
1.03666	PDCD5_HUMAN	Programmed cell death protein 5 OS=Homo sapiens GN=PDCD5 PE=1 SV=3
1.03704	RL29_HUMAN	60S ribosomal protein L29 OS=Homo sapiens GN=RPL29 PE=1 SV=2
1.03704	SNUT1_HUMAN	U4/U6.U5 tri-snRNP-associated protein 1 OS=Homo sapiens GN=SART1 PE=1 SV=1
1.03704	SSBP_HUMAN	Single-stranded DNA-binding protein, mitochondrial OS=Homo sapiens GN=SSBP1 PE=1 SV=1
1.03779	C1TC_HUMAN	C-1-tetrahydrofolate synthase, cytoplasmic OS=Homo sapiens GN=MTHFD1 PE=1 SV=3
1.03801	PTMA_HUMAN	Prothymosin alpha OS=Homo sapiens GN=PTMA PE=1 SV=2
1.03899	RS10_HUMAN	40S ribosomal protein S10 OS=Homo sapiens GN=RPS10 PE=1 SV=1
1.03899	STAT1_HUMAN	Signal transducer and activator of transcription 1-alpha/beta OS=Homo sapiens GN=STAT1 PE=1 SV=2
1.03939	MYH9_HUMAN	Myosin-9 OS=Homo sapiens GN=MYH9 PE=1 SV=4
1.03996	PCNP_HUMAN	PEST proteolytic signal-containing nuclear protein OS=Homo sapiens GN=PCNP PE=1 SV=2
1.04094	H2AV_HUMAN	Histone H2A.V OS=Homo sapiens GN=H2AFV PE=1 SV=3
1.04094	SFRS3_HUMAN	Splicing factor, arginine/serine-rich 3 OS=Homo sapiens GN=SFRS3 PE=1 SV=1
1.04094	SYLC_HUMAN	Leucyl-tRNA synthetase, cytoplasmic OS=Homo sapiens GN=LARS PE=1 SV=2
1.04094	U2AF1_HUMAN	Splicing factor U2AF 35 kDa subunit OS=Homo sapiens GN=U2AF1 PE=1 SV=3
1.04191	APT_HUMAN	Adenine phosphoribosyltransferase OS=Homo sapiens GN=APRT PE=1 SV=2
1.04191	TBB2A_HUMAN; TBB3_HUMAN; TBB5_HUMAN	Tubulin beta-2A chain OS=Homo sapiens GN=TUBB2A PE=1 SV=1; Tubulin beta-3 chain OS=Homo sapiens GN=TUBB3 PE=1 SV=2; Tubulin beta chain OS=Homo sapiens GN=TUBB PE=1 SV=2
1.04288	ZYX_HUMAN	Zyxin OS=Homo sapiens GN=ZYX PE=1 SV=1
1.04315	MYL6_HUMAN	Myosin light polypeptide 6 OS=Homo sapiens GN=MYL6 PE=1 SV=2
1.04351	MRLC2_HUMAN	Myosin regulatory light chain MRLC2 OS=Homo sapiens GN=MYLC2B PE=1 SV=2
1.04386	B2L13_HUMAN	Bcl-2-like 13 protein OS=Homo sapiens GN=BCL2L13 PE=1 SV=1
1.04386	PA1B3_HUMAN	Platelet-activating factor acetylhydrolase IB subunit gamma OS=Homo sapiens GN=PAFAH1B3 PE=1 SV=1
1.04386	PSB4_HUMAN	Proteasome subunit beta type-4 OS=Homo sapiens GN=PSMB4 PE=1 SV=4
1.04386	RUXE_HUMAN	Small nuclear ribonucleoprotein E OS=Homo sapiens GN=SNRPE PE=1 SV=1
1.04481	1A02_HUMAN	HLA class I histocompatibility antigen, A-2 alpha chain OS=Homo sapiens GN=HLA-A PE=1 SV=1; HLA class I histocompatibility antigen, B-57 alpha chain OS=Homo sapiens GN=HLA-B PE=1 SV=1
1.04483	CTBL1_HUMAN	Beta-catenin-like protein 1 OS=Homo sapiens GN=CTNNBL1 PE=1 SV=1
1.04483	ENOA_HUMAN; ENOG_HUMAN	Alpha-enolase OS=Homo sapiens GN=ENO1 PE=1 SV=2; Gamma-enolase OS=Homo sapiens GN=ENO2 PE=1 SV=3
1.04483	HB2K_HUMAN	HLA class II histocompatibility antigen, DR-W53 beta chain OS=Homo sapiens PE=2 SV=1
1.04483	PAIRB_HUMAN	Plasminogen activator inhibitor 1 RNA-binding protein OS=Homo sapiens GN=SERBP1 PE=1 SV=2
1.04483	PP2AA_HUMAN	Serine/threonine-protein phosphatase 2A catalytic subunit alpha isoform OS=Homo sapiens GN=PPP2CA PE=1 SV=1
1.04483	RL22_HUMAN	60S ribosomal protein L22 OS=Homo sapiens GN=RPL22 PE=1 SV=2
1.04581	FNBP1_HUMAN	Formin-binding protein 1 OS=Homo sapiens GN=FNBP1 PE=1 SV=2
1.04581	RAB7A_HUMAN	Ras-related protein Rab-7a OS=Homo sapiens GN=RAB7A PE=1 SV=1
1.04657	ATPK_HUMAN	ATP synthase subunit f, mitochondrial OS=Homo sapiens GN=ATP5J2 PE=1 SV=3
1.04678	RS27L_HUMAN	40S ribosomal protein S27-like protein OS=Homo sapiens GN=RPS27L PE=1 SV=3
1.0473	IF2A_HUMAN	Eukaryotic translation initiation factor 2 subunit 1 OS=Homo sapiens GN=EIF2S1 PE=1 SV=3
1.04746	RS30_HUMAN	40S ribosomal protein S30 OS=Homo sapiens GN=FAU PE=1 SV=1
1.04939	MCM4_HUMAN	DNA replication licensing factor MCM4 OS=Homo sapiens GN=MCM4 PE=1 SV=5
1.04971	C19L1_HUMAN	CWF19-like protein 1 OS=Homo sapiens GN=CWF19L1 PE=1 SV=2
1.04971	P5CR1_HUMAN	Pyrroline-5-carboxylate reductase 1, mitochondrial OS=Homo sapiens GN=PYCR1 PE=1 SV=2
1.05026	ACTG_HUMAN	ANKRD26-like family C member 1B OS=Homo sapiens GN=A26C1B PE=1 SV=2; Actin, cytoplasmic 1 OS=Homo sapiens GN=ACTB PE=1 SV=1; Actin, cytoplasmic 2 OS=Homo sapiens GN=ACTG1 PE=1 SV=1
1.05037	TBA1A_HUMAN; TBA1B_HUMAN; TBA4A_HUMAN	Tubulin alpha-1A chain OS=Homo sapiens GN=TUBA1A PE=1 SV=1; Tubulin alpha-1B chain OS=Homo sapiens GN=TUBA1B PE=1 SV=1; Tubulin alpha-1C chain OS=Homo sapiens GN=TUBA1C PE=1 SV=1; Tubulin alpha-4A chain OS=Homo sapiens GN=TUBA4A PE=1 SV=1
1.05039	IMA4_HUMAN	Importin subunit alpha-4 OS=Homo sapiens GN=KPNA4 PE=1 SV=1
1.05071	CISY_HUMAN	Citrate synthase, mitochondrial OS=Homo sapiens GN=CS PE=1 SV=2
1.05166	COX2_HUMAN	Cytochrome c oxidase subunit 2 OS=Homo sapiens GN=MT-CO2 PE=1 SV=1
1.05166	SCOT1_HUMAN	Succinyl-CoA:3-ketoacid-coenzyme A transferase 1, mitochondrial OS=Homo sapiens GN=OXCT1 PE=1 SV=1
1.05263	NCOA5_HUMAN	Nuclear receptor coactivator 5 OS=Homo sapiens GN=NCOA5 PE=1 SV=2
1.05263	NUP50_HUMAN	Nucleoporin 50 kDa OS=Homo sapiens GN=NUP50 PE=1 SV=2
1.05265	1433T_HUMAN	14-3-3 protein theta OS=Homo sapiens GN=YWHAQ PE=1 SV=1
1.05361	GRPE1_HUMAN	GrpE protein homolog 1, mitochondrial OS=Homo sapiens GN=GRPEL1 PE=1 SV=2
1.05427	EF1G_HUMAN	Elongation factor 1-gamma OS=Homo sapiens GN=EEF1G PE=1 SV=3
1.05458	HRP20_HUMAN	Protein HRPAP20 OS=Homo sapiens GN=HRPAP20 PE=1 SV=1
1.05458	RU2A_HUMAN	U2 small nuclear ribonucleoprotein A' OS=Homo sapiens GN=SNRPA1 PE=1 SV=2
1.05458	SLIRP_HUMAN	SRA stem-loop-interacting RNA-binding protein, mitochondrial OS=Homo sapiens GN=SLIRP PE=1 SV=1
1.05529	GRP75_HUMAN	Stress-70 protein, mitochondrial OS=Homo sapiens GN=HSPA9 PE=1 SV=2
1.0555	RS6_HUMAN	40S ribosomal protein S6 OS=Homo sapiens GN=RPS6 PE=1 SV=1
1.05556	DBPA_HUMAN	DNA-binding protein A OS=Homo sapiens GN=CSDA PE=1 SV=4
1.05556	PEG10_HUMAN	Retrotransposon-derived protein PEG10 OS=Homo sapiens GN=PEG10 PE=1 SV=2
1.05556	RM44_HUMAN	39S ribosomal protein L44, mitochondrial OS=Homo sapiens GN=MRPL44 PE=1 SV=1
1.05556	SRP09_HUMAN	Signal recognition particle 9 kDa protein OS=Homo sapiens GN=SRP9 PE=1 SV=2
1.05626	FAS_HUMAN	Fatty acid synthase OS=Homo sapiens GN=FASN PE=1 SV=2
1.05653	PARP1_HUMAN	Poly [ADP-ribose] polymerase 1 OS=Homo sapiens GN=PARP1 PE=1 SV=4
1.05653	AGK_HUMAN	Acylglycerol kinase, mitochondrial OS=Homo sapiens GN=AGK PE=1 SV=2
1.05653	TM109_HUMAN	Transmembrane protein 109 OS=Homo sapiens GN=TMEM109 PE=1 SV=1
1.05703	PGAM1_HUMAN	Phosphoglycerate mutase 1 OS=Homo sapiens GN=PGAM1 PE=1 SV=2
1.05717	RS18_HUMAN	40S ribosomal protein S18 OS=Homo sapiens GN=RPS18 PE=1 SV=3
1.05733	EIF3A_HUMAN	Eukaryotic translation initiation factor 3 subunit A OS=Homo sapiens GN=EIF3A PE=1 SV=1
1.0575	HA2Q_HUMAN	HLA class II histocompatibility antigen, DP alpha chain OS=Homo sapiens GN=HLA-DPA1 PE=2 SV=1
1.058	LDHB_HUMAN	L-lactate dehydrogenase B chain OS=Homo sapiens GN=LDHB PE=1 SV=2
1.05889	PARK7_HUMAN	Protein DJ-1 OS=Homo sapiens GN=PARK7 PE=1 SV=2
1.05945	CENPV_HUMAN	Centromere protein V OS=Homo sapiens GN=CENPV PE=1 SV=1
1.06013	XPO2_HUMAN	Exportin-2 OS=Homo sapiens GN=CSE1L PE=1 SV=3
1.06036	SKP1_HUMAN	S-phase kinase-associated protein 1 OS=Homo sapiens GN=SKP1 PE=1 SV=2
1.06043	PESC_HUMAN	Pescadillo homolog 1 OS=Homo sapiens GN=PES1 PE=1 SV=1
1.06043	RSMB_HUMAN	Small nuclear ribonucleoprotein-associated proteins B and B' OS=Homo sapiens GN=SNRPB PE=1 SV=2; Small nuclear ribonucleoprotein-associated proteins B and B' OS=Homo sapiens GN=SNRPB PE=1 SV=2
1.06238	DYHC1_HUMAN	Cytoplasmic dynein 1 heavy chain 1 OS=Homo sapiens GN=DYNC1H1 PE=1 SV=5
1.06238	FKB1A_HUMAN	Peptidyl-prolyl cis-trans isomerase FKBP1A OS=Homo sapiens GN=FKBP1A PE=1 SV=2
1.06238	NOL5_HUMAN	Nucleolar protein 5 OS=Homo sapiens GN=NOL5 PE=1 SV=1
1.06238	SFRS5_HUMAN	Splicing factor, arginine/serine-rich 5 OS=Homo sapiens GN=SFRS5 PE=1 SV=1
1.06277	TPIS_HUMAN	Triosephosphate isomerase OS=Homo sapiens GN=TPI1 PE=1 SV=2
1.06329	H14_HUMAN	Histone H1.1 OS=Homo sapiens GN=HIST1H1A PE=1 SV=3; Histone H1.2 OS=Homo sapiens GN=HIST1H1C PE=1 SV=2; Histone H1.4 OS=Homo sapiens GN=HIST1H1E PE=1 SV=2
1.06335	COPD_HUMAN	Coatomer subunit delta OS=Homo sapiens GN=ARCN1 PE=1 SV=1
1.06335	TBB8_HUMAN	Tubulin beta-8 chain OS=Homo sapiens GN=TUBB8 PE=1 SV=2
1.06343	RL23_HUMAN	60S ribosomal protein L23 OS=Homo sapiens GN=RPL23 PE=1 SV=1
1.06421	SP16H_HUMAN	FACT complex subunit SPT16 OS=Homo sapiens GN=SUPT16H PE=1 SV=1
1.06433	CPSF3_HUMAN	Cleavage and polyadenylation specificity factor subunit 3 OS=Homo sapiens GN=CPSF3 PE=1 SV=1
1.06433	PHF5A_HUMAN	PHD finger-like domain-containing protein 5A OS=Homo sapiens GN=PHF5A PE=1 SV=1
1.06433	PPIF_HUMAN	Peptidyl-prolyl cis-trans isomerase, mitochondrial OS=Homo sapiens GN=PPIF PE=1 SV=1
1.06433	PSA5_HUMAN	Proteasome subunit alpha type-5 OS=Homo sapiens GN=PSMA5 PE=1 SV=3
1.0653	ATX10_HUMAN	Ataxin-10 OS=Homo sapiens GN=ATXN10 PE=1 SV=1
1.06603	HS105_HUMAN	Heat shock protein 105 kDa OS=Homo sapiens GN=HSPH1 PE=1 SV=1
1.06628	DNJC7_HUMAN	DnaJ homolog subfamily C member 7 OS=Homo sapiens GN=DNAJC7 PE=1 SV=2
1.06628	NOP2_HUMAN	Putative ribosomal RNA methyltransferase NOP2 OS=Homo sapiens GN=NOP2 PE=1 SV=2
1.06718	COF1_HUMAN	Cofilin-1 OS=Homo sapiens GN=CFL1 PE=1 SV=3
1.06755	TAGL2_HUMAN	Transgelin-2 OS=Homo sapiens GN=TAGLN2 PE=1 SV=3
1.06823	F10A5_HUMAN	Protein FAM10A5 OS=Homo sapiens GN=FAM10A5 PE=2 SV=1
1.06823	GNAI3_HUMAN	Guanine nucleotide-binding protein G(k) subunit alpha OS=Homo sapiens GN=GNAI3 PE=1 SV=3
1.06823	PDS5A_HUMAN	Sister chromatid cohesion protein PDS5 homolog A OS=Homo sapiens GN=PDS5A PE=1 SV=1
1.06833	SF3B3_HUMAN	Splicing factor 3B subunit 3 OS=Homo sapiens GN=SF3B3 PE=1 SV=4
1.0692	RL30_HUMAN	60S ribosomal protein L30 OS=Homo sapiens GN=RPL30 PE=1 SV=2
1.06944	SYVC_HUMAN	Valyl-tRNA synthetase OS=Homo sapiens GN=VARS PE=1 SV=4
1.07018	FBRL_HUMAN	rRNA 2'-O-methyltransferase fibrillarin OS=Homo sapiens GN=FBL PE=1 SV=2
1.07018	RAGP1_HUMAN	Ran GTPase-activating protein 1 OS=Homo sapiens GN=RANGAP1 PE=1 SV=1
1.07018	VDAC3_HUMAN	Voltage-dependent anion-selective channel protein 3 OS=Homo sapiens GN=VDAC3 PE=1 SV=1
1.07055	CDC37_HUMAN	Hsp90 co-chaperone Cdc37 OS=Homo sapiens GN=CDC37 PE=1 SV=1
1.07115	CKS1_HUMAN	Cyclin-dependent kinases regulatory subunit 1 OS=Homo sapiens GN=CKS1B PE=1 SV=1
1.07115	QCR10_HUMAN	Cytochrome b-c1 complex subunit 10 OS=Homo sapiens GN=UQCR PE=2 SV=1
1.07115	SERPH_HUMAN	Serpin H1 OS=Homo sapiens GN=SERPINH1 PE=1 SV=2
1.0731	H2B1H_HUMAN	Histone H2B type 1-H OS=Homo sapiens GN=HIST1H2BH PE=1 SV=3
1.0731	MTPN_HUMAN	Myotrophin OS=Homo sapiens GN=MTPN PE=1 SV=2
1.07407	LMNB2_HUMAN	Lamin-B2 OS=Homo sapiens GN=LMNB2 PE=1 SV=3
1.07412	PUF60_HUMAN	Poly(U)-binding-splicing factor PUF60 OS=Homo sapiens GN=PUF60 PE=1 SV=1
1.07505	CELF1_HUMAN	CUG-BP- and ETR-3-like factor 1 OS=Homo sapiens GN=CUGBP1 PE=1 SV=2
1.07512	RINI_HUMAN	Ribonuclease inhibitor OS=Homo sapiens GN=RNH1 PE=1 SV=2
1.07513	B2MG_HUMAN	Beta-2-microglobulin OS=Homo sapiens GN=B2M PE=1 SV=1
1.07524	NSF1C_HUMAN	NSFL1 cofactor p47 OS=Homo sapiens GN=NSFL1C PE=1 SV=2
1.07565	CALR_HUMAN	Calreticulin OS=Homo sapiens GN=CALR PE=1 SV=1
1.07593	LEG1_HUMAN	Galectin-1 OS=Homo sapiens GN=LGALS1 PE=1 SV=2
1.07602	DD19A_HUMAN	ATP-dependent RNA helicase DDX19A OS=Homo sapiens GN=DDX19A PE=1 SV=1
1.07602	TMCO1_HUMAN	Transmembrane and coiled-coil domain-containing protein 1 OS=Homo sapiens GN=TMCO1 PE=1 SV=1
1.077	SGTA_HUMAN	Small glutamine-rich tetratricopeptide repeat-containing protein alpha OS=Homo sapiens GN=SGTA PE=1 SV=1
1.077	ZRAB2_HUMAN	Zinc finger Ran-binding domain-containing protein 2 OS=Homo sapiens GN=ZRANB2 PE=1 SV=2
1.07777	CAP1_HUMAN	Adenylyl cyclase-associated protein 1 OS=Homo sapiens GN=CAP1 PE=1 SV=4
1.07848	TCPB_HUMAN	T-complex protein 1 subunit beta OS=Homo sapiens GN=CCT2 PE=1 SV=4
1.07895	PWP1_HUMAN	Periodic tryptophan protein 1 homolog OS=Homo sapiens GN=PWP1 PE=1 SV=1
1.0791	IF4A1_HUMAN	Eukaryotic initiation factor 4A-I OS=Homo sapiens GN=EIF4A1 PE=1 SV=1
1.07992	RL15_HUMAN	60S ribosomal protein L15 OS=Homo sapiens GN=RPL15 PE=1 SV=2
1.08009	CAZA1_HUMAN	F-actin-capping protein subunit alpha-1 OS=Homo sapiens GN=CAPZA1 PE=1 SV=3
1.08036	RIR1_HUMAN	Ribonucleoside-diphosphate reductase large subunit OS=Homo sapiens GN=RRM1 PE=1 SV=1
1.08078	VDAC1_HUMAN	Voltage-dependent anion-selective channel protein 1 OS=Homo sapiens GN=VDAC1 PE=1 SV=2
1.08205	HSP71_HUMAN	Heat shock 70 kDa protein 1L OS=Homo sapiens GN=HSPA1L PE=1 SV=2; Heat shock 70 kDa protein 1 OS=Homo sapiens GN=HSPA1A PE=1 SV=5
1.08285	RHOA_HUMAN	Transforming protein RhoA OS=Homo sapiens GN=RHOA PE=1 SV=1
1.08407	TBB2C_HUMAN; TBB3_HUMAN	Tubulin beta-2C chain OS=Homo sapiens GN=TUBB2C PE=1 SV=1; Tubulin beta-3 chain OS=Homo sapiens GN=TUBB3 PE=1 SV=2
1.08444	ARC1B_HUMAN	Actin-related protein 2/3 complex subunit 1B OS=Homo sapiens GN=ARPC1B PE=1 SV=3
1.08465	DLDH_HUMAN	Dihydrolipoyl dehydrogenase, mitochondrial OS=Homo sapiens GN=DLD PE=1 SV=1
1.0848	CKAP4_HUMAN	Cytoskeleton-associated protein 4 OS=Homo sapiens GN=CKAP4 PE=1 SV=2
1.0848	ECHA_HUMAN	Trifunctional enzyme subunit alpha, mitochondrial OS=Homo sapiens GN=HADHA PE=1 SV=2
1.0848	RS4Y1_HUMAN	40S ribosomal protein S4, Y isoform 1 OS=Homo sapiens GN=RPS4Y1 PE=2 SV=2
1.08495	CHM4B_HUMAN	Charged multivesicular body protein 4b OS=Homo sapiens GN=CHMP4B PE=1 SV=1
1.08577	RCN2_HUMAN	Reticulocalbin-2 OS=Homo sapiens GN=RCN2 PE=1 SV=1
1.08577	RS26L_HUMAN	Putative 40S ribosomal protein S26-like 1 OS=Homo sapiens GN=RPS26L1 PE=5 SV=1
1.08674	COX41_HUMAN	Cytochrome c oxidase subunit 4 isoform 1, mitochondrial OS=Homo sapiens GN=COX4I1 PE=1 SV=1
1.08715	RLA0_HUMAN	60S acidic ribosomal protein P0 OS=Homo sapiens GN=RPLP0 PE=1 SV=1
1.08729	1433B_HUMAN; 1433E_HUMAN; 1433F_HUMAN; 1433G_HUMAN; 1433T_HUMAN; 1433Z_HUMAN	14-3-3 protein beta/alpha OS=Homo sapiens GN=YWHAB PE=1 SV=3; 14-3-3 protein epsilon OS=Homo sapiens GN=YWHAE PE=1 SV=1; 14-3-3 protein eta OS=Homo sapiens GN=YWHAH PE=1 SV=4; 14-3-3 protein gamma OS=Homo sapiens GN=YWHAG PE=1 SV=2; 14-3-3 protein theta OS=Homo sapiens GN=YWHAQ PE=1 SV=1; 14-3-3 protein zeta/delta OS=Homo sapiens GN=YWHAZ PE=1 SV=1
1.08772	AATF_HUMAN	Protein AATF OS=Homo sapiens GN=AATF PE=1 SV=1
1.08772	DHX15_HUMAN	Putative pre-mRNA-splicing factor ATP-dependent RNA helicase DHX15 OS=Homo sapiens GN=DHX15 PE=1 SV=2
1.08772	F10A1_HUMAN	Hsc70-interacting protein OS=Homo sapiens GN=ST13 PE=1 SV=2
1.08869	OVCA2_HUMAN	Ovarian cancer-associated gene 2 protein OS=Homo sapiens GN=OVCA2 PE=1 SV=1
1.08928	BACH_HUMAN	Cytosolic acyl coenzyme A thioester hydrolase OS=Homo sapiens GN=ACOT7 PE=1 SV=3
1.08967	GDIR2_HUMAN	Rho GDP-dissociation inhibitor 2 OS=Homo sapiens GN=ARHGDIB PE=1 SV=3
1.08967	XPO5_HUMAN	Exportin-5 OS=Homo sapiens GN=XPO5 PE=1 SV=1
1.08985	DNJA1_HUMAN	DnaJ homolog subfamily A member 1 OS=Homo sapiens GN=DNAJA1 PE=1 SV=2
1.09025	MPCP_HUMAN	Phosphate carrier protein, mitochondrial OS=Homo sapiens GN=SLC25A3 PE=1 SV=2
1.09064	RPN1_HUMAN	Dolichyl-diphosphooligosaccharide--protein glycosyltransferase subunit 1 OS=Homo sapiens GN=RPN1 PE=1 SV=1
1.09102	MDHM_HUMAN	Malate dehydrogenase, mitochondrial OS=Homo sapiens GN=MDH2 PE=1 SV=3
1.09162	RBM8A_HUMAN	RNA-binding protein 8A OS=Homo sapiens GN=RBM8A PE=1 SV=1
1.092	TBB2C_HUMAN; TBB3_HUMAN; TBB5_HUMAN	Tubulin beta-2C chain OS=Homo sapiens GN=TUBB2C PE=1 SV=1; Tubulin beta-3 chain OS=Homo sapiens GN=TUBB3 PE=1 SV=2; Tubulin beta chain OS=Homo sapiens GN=TUBB PE=1 SV=2
1.09309	TIF1B_HUMAN	Transcription intermediary factor 1-beta OS=Homo sapiens GN=TRIM28 PE=1 SV=5
1.09449	ENOG_HUMAN	Gamma-enolase OS=Homo sapiens GN=ENO2 PE=1 SV=3
1.09548	ENOA_HUMAN	Alpha-enolase OS=Homo sapiens GN=ENO1 PE=1 SV=2
1.09615	RUVB1_HUMAN	RuvB-like 1 OS=Homo sapiens GN=RUVBL1 PE=1 SV=1
1.09649	COX17_HUMAN	Cytochrome c oxidase copper chaperone OS=Homo sapiens GN=COX17 PE=1 SV=2
1.09685	TBB5_HUMAN	Tubulin beta chain OS=Homo sapiens GN=TUBB PE=1 SV=2
1.09747	TEX10_HUMAN	Testis-expressed sequence 10 protein OS=Homo sapiens GN=TEX10 PE=1 SV=2
1.09777	AT1A1_HUMAN	Sodium/potassium-transporting ATPase subunit alpha-1 OS=Homo sapiens GN=ATP1A1 PE=1 SV=1
1.09844	DDX5_HUMAN; DDX17_HUMAN	Probable ATP-dependent RNA helicase DDX5 OS=Homo sapiens GN=DDX5 PE=1 SV=1; Probable ATP-dependent RNA helicase DDX17 OS=Homo sapiens GN=DDX17 PE=1 SV=1
1.09844	HA21_HUMAN	HLA class II histocompatibility antigen, DQ(1) alpha chain OS=Homo sapiens PE=2 SV=2
1.09844	NUCKS_HUMAN	Nuclear ubiquitous casein and cyclin-dependent kinases substrate OS=Homo sapiens GN=NUCKS1 PE=1 SV=1
1.09856	CH60_HUMAN	60 kDa heat shock protein, mitochondrial OS=Homo sapiens GN=HSPD1 PE=1 SV=2
1.09896	RS25_HUMAN	40S ribosomal protein S25 OS=Homo sapiens GN=RPS25 PE=1 SV=1
1.09942	NP1L4_HUMAN	Nucleosome assembly protein 1-like 4 OS=Homo sapiens GN=NAP1L4 PE=1 SV=1
1.09942	RAB10_HUMAN	Ras-related protein Rab-10 OS=Homo sapiens GN=RAB10 PE=1 SV=1
1.09967	RS2_HUMAN	40S ribosomal protein S2 OS=Homo sapiens GN=RPS2 PE=1 SV=2
1.10039	ISOC2_HUMAN	Isochorismatase domain-containing protein 2, mitochondrial OS=Homo sapiens GN=ISOC2 PE=1 SV=1
1.10039	ROA3_HUMAN	Heterogeneous nuclear ribonucleoprotein A3 OS=Homo sapiens GN=HNRNPA3 PE=1 SV=2
1.10039	RUXF_HUMAN	Small nuclear ribonucleoprotein F OS=Homo sapiens GN=SNRPF PE=1 SV=1
1.10082	1433Z_HUMAN	14-3-3 protein zeta/delta OS=Homo sapiens GN=YWHAZ PE=1 SV=1
1.10087	RSSA_HUMAN	40S ribosomal protein SA OS=Homo sapiens GN=RPSA PE=1 SV=4
1.10136	SNX3_HUMAN	Sorting nexin-3 OS=Homo sapiens GN=SNX3 PE=1 SV=3
1.1014	RL7_HUMAN	60S ribosomal protein L7 OS=Homo sapiens GN=RPL7 PE=1 SV=1
1.10194	STMN1_HUMAN	Stathmin OS=Homo sapiens GN=STMN1 PE=1 SV=3
1.10234	TOE1_HUMAN	Target of EGR1 protein 1 OS=Homo sapiens GN=TOE1 PE=1 SV=1
1.10237	RL11_HUMAN	60S ribosomal protein L11 OS=Homo sapiens GN=RPL11 PE=1 SV=2
1.10281	1433E_HUMAN	14-3-3 protein epsilon OS=Homo sapiens GN=YWHAE PE=1 SV=1
1.10297	CND1_HUMAN	Condensin complex subunit 1 OS=Homo sapiens GN=NCAPD2 PE=1 SV=2
1.10331	BZW1L_HUMAN	Putative basic leucine zipper and W2 domain-containing protein 1-like 1 OS=Homo sapiens GN=BZW1L1 PE=3 SV=1
1.10343	BUB3_HUMAN	Mitotic checkpoint protein BUB3 OS=Homo sapiens GN=BUB3 PE=1 SV=1
1.10429	QCR1_HUMAN	Cytochrome b-c1 complex subunit 1, mitochondrial OS=Homo sapiens GN=UQCRC1 PE=1 SV=3
1.10526	SCAM1_HUMAN	Secretory carrier-associated membrane protein 1 OS=Homo sapiens GN=SCAMP1 PE=1 SV=2
1.10596	KPYM_HUMAN	Pyruvate kinase isozymes M1/M2 OS=Homo sapiens GN=PKM2 PE=1 SV=4
1.10624	NTF2_HUMAN	Nuclear transport factor 2 OS=Homo sapiens GN=NUTF2 PE=1 SV=1
1.10843	RU17_HUMAN	U1 small nuclear ribonucleoprotein 70 kDa OS=Homo sapiens GN=SNRNP70 PE=1 SV=2
1.10916	PRDX1_HUMAN; PRDX2_HUMAN	Peroxiredoxin-1 OS=Homo sapiens GN=PRDX1 PE=1 SV=1; Peroxiredoxin-2 OS=Homo sapiens GN=PRDX2 PE=1 SV=5
1.11014	CV028_HUMAN	UPF0027 protein C22orf28 OS=Homo sapiens GN=C22orf28 PE=1 SV=1
1.11063	ETFA_HUMAN	Electron transfer flavoprotein subunit alpha, mitochondrial OS=Homo sapiens GN=ETFA PE=1 SV=1
1.11119	PLSL_HUMAN	Plastin-2 OS=Homo sapiens GN=LCP1 PE=1 SV=5
1.11173	GBLP_HUMAN	Guanine nucleotide-binding protein subunit beta-2-like 1 OS=Homo sapiens GN=GNB2L1 PE=1 SV=3
1.11231	EF1A1_HUMAN	Elongation factor 1-alpha 1 OS=Homo sapiens GN=EEF1A1 PE=1 SV=1
1.113	XPO1_HUMAN	Exportin-1 OS=Homo sapiens GN=XPO1 PE=1 SV=1
1.11306	RS12_HUMAN	40S ribosomal protein S12 OS=Homo sapiens GN=RPS12 PE=1 SV=3
1.11384	G6PI_HUMAN	Glucose-6-phosphate isomerase OS=Homo sapiens GN=GPI PE=1 SV=4
1.11404	SRRM2_HUMAN	Serine/arginine repetitive matrix protein 2 OS=Homo sapiens GN=SRRM2 PE=1 SV=2
1.11459	PPIA_HUMAN	Peptidyl-prolyl cis-trans isomerase A OS=Homo sapiens GN=PPIA PE=1 SV=2
1.11598	ABCD3_HUMAN	ATP-binding cassette sub-family D member 3 OS=Homo sapiens GN=ABCD3 PE=1 SV=1
1.11649	IF2BL_HUMAN	Eukaryotic translation initiation factor 2 subunit 2 OS=Homo sapiens GN=EIF2S2 PE=1 SV=2; Eukaryotic translation initiation factor 2 subunit 2-like protein OS=Homo sapiens PE=2 SV=1
1.11696	SMAP_HUMAN	Small acidic protein OS=Homo sapiens GN=SMAP PE=1 SV=1
1.11754	PRKDC_HUMAN	DNA-dependent protein kinase catalytic subunit OS=Homo sapiens GN=PRKDC PE=1 SV=3
1.11841	PUR9_HUMAN	Bifunctional purine biosynthesis protein PURH OS=Homo sapiens GN=ATIC PE=1 SV=3
1.11891	ZN428_HUMAN	Zinc finger protein 428 OS=Homo sapiens GN=ZNF428 PE=1 SV=2
1.11988	NOLC1_HUMAN	Nucleolar phosphoprotein p130 OS=Homo sapiens GN=NOLC1 PE=1 SV=2
1.11988	WDR75_HUMAN	WD repeat-containing protein 75 OS=Homo sapiens GN=WDR75 PE=1 SV=1
1.12086	NH2L1_HUMAN	NHP2-like protein 1 OS=Homo sapiens GN=NHP2L1 PE=1 SV=3
1.12183	LMNA_HUMAN	Lamin-A/C OS=Homo sapiens GN=LMNA PE=1 SV=1
1.12378	PSA1_HUMAN	Proteasome subunit alpha type-1 OS=Homo sapiens GN=PSMA1 PE=1 SV=1
1.12557	UBIQ_HUMAN	Ubiquitin OS=Homo sapiens GN=RPS27A PE=1 SV=1
1.12674	ALDOA_HUMAN	Fructose-bisphosphate aldolase A OS=Homo sapiens GN=ALDOA PE=1 SV=2
1.12786	H12_HUMAN; H13_HUMAN	Histone H1.2 OS=Homo sapiens GN=HIST1H1C PE=1 SV=2; Histone H1.3 OS=Homo sapiens GN=HIST1H1D PE=1 SV=2
1.12787	OXLA_HUMAN	L-amino-acid oxidase OS=Homo sapiens GN=IL4I1 PE=1 SV=1
1.12789	RL7A_HUMAN	60S ribosomal protein L7a OS=Homo sapiens GN=RPL7A PE=1 SV=2
1.12915	HS90A_HUMAN; HS90B_HUMAN	Heat shock protein HSP 90-alpha OS=Homo sapiens GN=HSP90AA1 PE=1 SV=5; Heat shock protein HSP 90-beta OS=Homo sapiens GN=HSP90AB1 PE=1 SV=4
1.13158	CYC_HUMAN	Cytochrome c OS=Homo sapiens GN=CYCS PE=1 SV=2
1.13158	RFA3_HUMAN	Replication protein A 14 kDa subunit OS=Homo sapiens GN=RPA3 PE=1 SV=1
1.13158	STAG2_HUMAN	Cohesin subunit SA-2 OS=Homo sapiens GN=STAG2 PE=1 SV=3
1.1319	ATPB_HUMAN	ATP synthase subunit beta, mitochondrial OS=Homo sapiens GN=ATP5B PE=1 SV=3
1.13428	SF3A1_HUMAN	Splicing factor 3 subunit 1 OS=Homo sapiens GN=SF3A1 PE=1 SV=1
1.13548	CATA_HUMAN	Catalase OS=Homo sapiens GN=CAT PE=1 SV=3
1.13548	QCR2_HUMAN	Cytochrome b-c1 complex subunit 2, mitochondrial OS=Homo sapiens GN=UQCRC2 PE=1 SV=3
1.13548	UB2V1_HUMAN	Ubiquitin-conjugating enzyme E2 variant 1 OS=Homo sapiens GN=UBE2V1 PE=1 SV=1
1.13569	TBB2A_HUMAN; TBB2C_HUMAN; TBB5_HUMAN	Tubulin beta-2A chain OS=Homo sapiens GN=TUBB2A PE=1 SV=1; Tubulin beta-2C chain OS=Homo sapiens GN=TUBB2C PE=1 SV=1; Tubulin beta chain OS=Homo sapiens GN=TUBB PE=1 SV=2
1.13645	2A5G_HUMAN	Serine/threonine-protein phosphatase 2A 56 kDa regulatory subunit gamma isoform OS=Homo sapiens GN=PPP2R5C PE=1 SV=3
1.13766	PSME1_HUMAN	Proteasome activator complex subunit 1 OS=Homo sapiens GN=PSME1 PE=1 SV=1
1.1384	U520_HUMAN	U5 small nuclear ribonucleoprotein 200 kDa helicase OS=Homo sapiens GN=SNRNP200 PE=1 SV=2
1.13898	AN32E_HUMAN	Acidic leucine-rich nuclear phosphoprotein 32 family member E OS=Homo sapiens GN=ANP32E PE=1 SV=1
1.13946	TCPD_HUMAN	T-complex protein 1 subunit delta OS=Homo sapiens GN=CCT4 PE=1 SV=4
1.14035	ESYT1_HUMAN	Extended synaptotagmin-1 OS=Homo sapiens GN=FAM62A PE=1 SV=1
1.14214	PHB_HUMAN	Prohibitin OS=Homo sapiens GN=PHB PE=1 SV=1
1.1423	NACA_HUMAN	Nascent polypeptide-associated complex subunit alpha OS=Homo sapiens GN=NACA PE=1 SV=1
1.1423	RL21_HUMAN	60S ribosomal protein L21 OS=Homo sapiens GN=RPL21 PE=1 SV=2
1.1436	VDAC2_HUMAN	Voltage-dependent anion-selective channel protein 2 OS=Homo sapiens GN=VDAC2 PE=1 SV=2
1.14367	ARF1_HUMAN	ADP-ribosylation factor 1 OS=Homo sapiens GN=ARF1 PE=1 SV=2
1.14394	SAHH_HUMAN	Adenosylhomocysteinase OS=Homo sapiens GN=AHCY PE=1 SV=4
1.14425	NOL5A_HUMAN	Nucleolar protein 5A OS=Homo sapiens GN=NOL5A PE=1 SV=4
1.1449	VIME_HUMAN	Neurofilament medium polypeptide OS=Homo sapiens GN=NEFM PE=1 SV=2; Vimentin OS=Homo sapiens GN=VIM PE=1 SV=4
1.1454	HS90B_HUMAN	Heat shock protein HSP 90-beta OS=Homo sapiens GN=HSP90AB1 PE=1 SV=4
1.14581	HSP7C_HUMAN	Heat shock cognate 71 kDa protein OS=Homo sapiens GN=HSPA8 PE=1 SV=1
1.1462	H2A1A_HUMAN; H2A1B_HUMAN; H2A1D_HUMAN	Histone H2A type 1-A OS=Homo sapiens GN=HIST1H2AA PE=1 SV=3; Histone H2A type 1-B/E OS=Homo sapiens GN=HIST1H2AB PE=1 SV=2; Histone H2A type 1-D OS=Homo sapiens GN=HIST1H2AD PE=1 SV=2; Histone H2A type 1-J OS=Homo sapiens GN=HIST1H2AJ PE=1 SV=3
1.14662	PHB2_HUMAN	Prohibitin-2 OS=Homo sapiens GN=PHB2 PE=1 SV=2
1.14717	IMA3_HUMAN	Importin subunit alpha-3 OS=Homo sapiens GN=KPNA3 PE=1 SV=2
1.14803	6PGD_HUMAN	6-phosphogluconate dehydrogenase, decarboxylating OS=Homo sapiens GN=PGD PE=1 SV=3
1.14833	EF2_HUMAN	Elongation factor 2 OS=Homo sapiens GN=EEF2 PE=1 SV=4
1.14888	ENPL_HUMAN	Endoplasmin OS=Homo sapiens GN=HSP90B1 PE=1 SV=1
1.14912	SSRP1_HUMAN	FACT complex subunit SSRP1 OS=Homo sapiens GN=SSRP1 PE=1 SV=1
1.14963	GRP78_HUMAN	78 kDa glucose-regulated protein OS=Homo sapiens GN=HSPA5 PE=1 SV=2
1.14986	ANXA2_HUMAN	Annexin A2 OS=Homo sapiens GN=ANXA2 PE=1 SV=2
1.15419	H2B1C_HUMAN	Histone H2B type 1-A OS=Homo sapiens GN=HIST1H2BA PE=1 SV=3; Histone H2B type 1-B OS=Homo sapiens GN=HIST1H2BB PE=1 SV=2; Histone H2B type 1-D OS=Homo sapiens GN=HIST1H2BD PE=1 SV=2; Histone H2B type 1-M OS=Homo sapiens GN=HIST1H2BM PE=1 SV=3; Histone H2B type 1-N OS=Homo sapiens GN=HIST1H2BN PE=1 SV=3; Histone H2B type 1-O OS=Homo sapiens GN=HIST1H2BO PE=1 SV=3; Histone H2B type 3-B OS=Homo sapi…
1.15422	HSP74_HUMAN	Heat shock 70 kDa protein 4 OS=Homo sapiens GN=HSPA4 PE=1 SV=4
1.15462	TBA1B_HUMAN	Tubulin alpha-1B chain OS=Homo sapiens GN=TUBA1B PE=1 SV=1; Tubulin alpha-1C chain OS=Homo sapiens GN=TUBA1C PE=1 SV=1
1.15497	RS15_HUMAN	40S ribosomal protein S15 OS=Homo sapiens GN=RPS15 PE=1 SV=2
1.15794	EF1D_HUMAN	Elongation factor 1-delta OS=Homo sapiens GN=EEF1D PE=1 SV=5
1.15814	2B17_HUMAN	HLA class II histocompatibility antigen, DRB1-4 beta chain OS=Homo sapiens GN=HLA-DRB1 PE=1 SV=1; HLA class II histocompatibility antigen, DRB1-7 beta chain OS=Homo sapiens GN=HLA-DRB1 PE=1 SV=1
1.15852	STIP1_HUMAN	Stress-induced-phosphoprotein 1 OS=Homo sapiens GN=STIP1 PE=1 SV=1
1.15887	TEBP_HUMAN	Prostaglandin E synthase 3 OS=Homo sapiens GN=PTGES3 PE=1 SV=1
1.15936	RL18_HUMAN	60S ribosomal protein L18 OS=Homo sapiens GN=RPL18 PE=1 SV=2
1.16163	TBB2A_HUMAN; TBB2C_HUMAN; TBB3_HUMAN; TBB5_HUMAN	Tubulin beta-2A chain OS=Homo sapiens GN=TUBB2A PE=1 SV=1; Tubulin beta-2C chain OS=Homo sapiens GN=TUBB2C PE=1 SV=1; Tubulin beta-3 chain OS=Homo sapiens GN=TUBB3 PE=1 SV=2; Tubulin beta chain OS=Homo sapiens GN=TUBB PE=1 SV=2
1.16374	MCM6_HUMAN	DNA replication licensing factor MCM6 OS=Homo sapiens GN=MCM6 PE=1 SV=1
1.16424	PCBP1_HUMAN	Poly(rC)-binding protein 1 OS=Homo sapiens GN=PCBP1 PE=1 SV=2
1.16522	HPRT_HUMAN	Hypoxanthine-guanine phosphoribosyltransferase OS=Homo sapiens GN=HPRT1 PE=1 SV=2
1.16523	TCPH_HUMAN	T-complex protein 1 subunit eta OS=Homo sapiens GN=CCT7 PE=1 SV=2
1.16956	TBB2C_HUMAN	Tubulin beta-2C chain OS=Homo sapiens GN=TUBB2C PE=1 SV=1
1.17154	HINT1_HUMAN	Histidine triad nucleotide-binding protein 1 OS=Homo sapiens GN=HINT1 PE=1 SV=2
1.17251	PRP6_HUMAN	Pre-mRNA-processing factor 6 OS=Homo sapiens GN=PRPF6 PE=1 SV=1
1.17293	GLU2B_HUMAN	Glucosidase 2 subunit beta OS=Homo sapiens GN=PRKCSH PE=1 SV=2
1.17329	HNRPK_HUMAN	Heterogeneous nuclear ribonucleoprotein K OS=Homo sapiens GN=HNRNPK PE=1 SV=1
1.17466	ASNS_HUMAN	Asparagine synthetase [glutamine-hydrolyzing] OS=Homo sapiens GN=ASNS PE=1 SV=4
1.17544	NDUS1_HUMAN	NADH-ubiquinone oxidoreductase 75 kDa subunit, mitochondrial OS=Homo sapiens GN=NDUFS1 PE=1 SV=3
1.17554	BTF3_HUMAN	Transcription factor BTF3 OS=Homo sapiens GN=BTF3 PE=1 SV=1
1.17785	1433F_HUMAN	14-3-3 protein eta OS=Homo sapiens GN=YWHAH PE=1 SV=4
1.17836	UCHL5_HUMAN	Ubiquitin carboxyl-terminal hydrolase isozyme L5 OS=Homo sapiens GN=UCHL5 PE=1 SV=3
1.17913	MIF_HUMAN	Macrophage migration inhibitory factor OS=Homo sapiens GN=MIF PE=1 SV=4
1.18324	ODO2_HUMAN	Dihydrolipoyllysine-residue succinyltransferase component of 2-oxoglutarate dehydrogenase complex, mitochondrial OS=Homo sapiens GN=DLST PE=1 SV=3
1.18324	RRP12_HUMAN	RRP12-like protein OS=Homo sapiens GN=RRP12 PE=1 SV=2
1.18421	IF4A1_HUMAN; IF4A2_HUMAN	Eukaryotic initiation factor 4A-I OS=Homo sapiens GN=EIF4A1 PE=1 SV=1; Eukaryotic initiation factor 4A-II OS=Homo sapiens GN=EIF4A2 PE=1 SV=2
1.18498	G3P_HUMAN	Glyceraldehyde-3-phosphate dehydrogenase OS=Homo sapiens GN=GAPDH PE=1 SV=3
1.18509	RL36_HUMAN	60S ribosomal protein L36 OS=Homo sapiens GN=RPL36 PE=1 SV=3
1.18908	DLRB2_HUMAN	Dynein light chain roadblock-type 2 OS=Homo sapiens GN=DYNLRB2 PE=2 SV=1
1.18908	IGKC_HUMAN	Ig kappa chain C region OS=Homo sapiens GN=IGKC PE=1 SV=1
1.19006	NDKA_HUMAN; NDKB_HUMAN	Putative nucleoside diphosphate kinase OS=Homo sapiens GN=NME2P1 PE=5 SV=1; Nucleoside diphosphate kinase A OS=Homo sapiens GN=NME1 PE=1 SV=1; Nucleoside diphosphate kinase B OS=Homo sapiens GN=NME2 PE=1 SV=1
1.19006	PSD10_HUMAN	26S proteasome non-ATPase regulatory subunit 10 OS=Homo sapiens GN=PSMD10 PE=1 SV=1
1.19171	SYFA_HUMAN	Phenylalanyl-tRNA synthetase alpha chain OS=Homo sapiens GN=FARSA PE=1 SV=3
1.19195	TRAP1_HUMAN	Heat shock protein 75 kDa, mitochondrial OS=Homo sapiens GN=TRAP1 PE=1 SV=3
1.19316	RS13_HUMAN	40S ribosomal protein S13 OS=Homo sapiens GN=RPS13 PE=1 SV=2
1.19476	PRS6A_HUMAN	26S protease regulatory subunit 6A OS=Homo sapiens GN=PSMC3 PE=1 SV=3
1.19623	ENPL_HUMAN; HS90B_HUMAN	Endoplasmin OS=Homo sapiens GN=HSP90B1 PE=1 SV=1; Heat shock protein HSP 90-beta OS=Homo sapiens GN=HSP90AB1 PE=1 SV=4
1.1968	RL17_HUMAN	60S ribosomal protein L17 OS=Homo sapiens GN=RPL17 PE=1 SV=3
1.19786	PDXK_HUMAN	Pyridoxal kinase OS=Homo sapiens GN=PDXK PE=1 SV=1
1.19883	M4K4_HUMAN	Mitogen-activated protein kinase kinase kinase kinase 4 OS=Homo sapiens GN=MAP4K4 PE=1 SV=2
1.2	RS10L_HUMAN	Putative 40S ribosomal protein S10-like protein OS=Homo sapiens GN=RPS10L PE=5 SV=1
1.20095	ATPA_HUMAN	ATP synthase subunit alpha, mitochondrial OS=Homo sapiens GN=ATP5A1 PE=1 SV=1
1.20242	LDHA_HUMAN; LDHB_HUMAN	L-lactate dehydrogenase A chain OS=Homo sapiens GN=LDHA PE=1 SV=2; L-lactate dehydrogenase B chain OS=Homo sapiens GN=LDHB PE=1 SV=2
1.20461	MDHC_HUMAN	Malate dehydrogenase, cytoplasmic OS=Homo sapiens GN=MDH1 PE=1 SV=4
1.20627	TALDO_HUMAN	Transaldolase OS=Homo sapiens GN=TALDO1 PE=1 SV=2
1.20637	DHX9_HUMAN	ATP-dependent RNA helicase A OS=Homo sapiens GN=DHX9 PE=1 SV=4
1.21171	TFR1_HUMAN	Transferrin receptor protein 1 OS=Homo sapiens GN=TFRC PE=1 SV=2
1.21345	SNP29_HUMAN	Synaptosomal-associated protein 29 OS=Homo sapiens GN=SNAP29 PE=1 SV=1
1.21975	DDX39_HUMAN; UAP56_HUMAN	ATP-dependent RNA helicase DDX39 OS=Homo sapiens GN=DDX39 PE=1 SV=2; Spliceosome RNA helicase BAT1 OS=Homo sapiens GN=BAT1 PE=1 SV=1
1.22129	ELAV1_HUMAN	ELAV-like protein 1 OS=Homo sapiens GN=ELAVL1 PE=1 SV=2
1.22412	SFRS1_HUMAN	Splicing factor, arginine/serine-rich 1 OS=Homo sapiens GN=SFRS1 PE=1 SV=2
1.22463	TPM3L_HUMAN	Putative tropomyosin alpha-3 chain-like protein OS=Homo sapiens PE=5 SV=2
1.22483	FLNA_HUMAN	Filamin-A OS=Homo sapiens GN=FLNA PE=1 SV=4
1.22673	PUR6_HUMAN	Multifunctional protein ADE2 OS=Homo sapiens GN=PAICS PE=1 SV=3
1.23099	STMN2_HUMAN
1.23117	PCBP2_HUMAN	Poly(rC)-binding protein 2 OS=Homo sapiens GN=PCBP2 PE=1 SV=1
1.23197	PPIH_HUMAN	Peptidyl-prolyl cis-trans isomerase H OS=Homo sapiens GN=PPIH PE=1 SV=1
1.23336	FUBP2_HUMAN	Far upstream element-binding protein 2 OS=Homo sapiens GN=KHSRP PE=1 SV=3
1.23376	PRPS1_HUMAN	Ribose-phosphate pyrophosphokinase 1 OS=Homo sapiens GN=PRPS1 PE=1 SV=2
1.23549	PROF1_HUMAN	Profilin-1 OS=Homo sapiens GN=PFN1 PE=1 SV=2
1.23818	RS9_HUMAN	40S ribosomal protein S9 OS=Homo sapiens GN=RPS9 PE=1 SV=3
1.23961	RS8_HUMAN	40S ribosomal protein S8 OS=Homo sapiens GN=RPS8 PE=1 SV=2
1.24228	RL18A_HUMAN	60S ribosomal protein L18a OS=Homo sapiens GN=RPL18A PE=1 SV=2
1.24435	RLA1_HUMAN	60S acidic ribosomal protein P1 OS=Homo sapiens GN=RPLP1 PE=1 SV=1
1.24659	HDAC2_HUMAN	Histone deacetylase 2 OS=Homo sapiens GN=HDAC2 PE=1 SV=2
1.24737	AT2A2_HUMAN	Sarcoplasmic/endoplasmic reticulum calcium ATPase 2 OS=Homo sapiens GN=ATP2A2 PE=1 SV=1
1.24756	TM205_HUMAN	Transmembrane protein 205 OS=Homo sapiens GN=TMEM205 PE=1 SV=1
1.24854	HB23_HUMAN	HLA class II histocompatibility antigen, DQ(W3) beta chain OS=Homo sapiens GN=HLA-DQB1 PE=2 SV=1
1.24965	HS74L_HUMAN; HSP74_HUMAN; HS105_HUMAN	Heat shock 70 kDa protein 4L OS=Homo sapiens GN=HSPA4L PE=1 SV=2; Heat shock 70 kDa protein 4 OS=Homo sapiens GN=HSPA4 PE=1 SV=4; Heat shock protein 105 kDa OS=Homo sapiens GN=HSPH1 PE=1 SV=1
1.25214	PPIB_HUMAN	Peptidyl-prolyl cis-trans isomerase B OS=Homo sapiens GN=PPIB PE=1 SV=2
1.25281	RL5_HUMAN	60S ribosomal protein L5 OS=Homo sapiens GN=RPL5 PE=1 SV=3
1.25782	RAC1_HUMAN	Ras-related C3 botulinum toxin substrate 1 OS=Homo sapiens GN=RAC1 PE=1 SV=1
1.26429	SQSTM_HUMAN	Sequestosome-1 OS=Homo sapiens GN=SQSTM1 PE=1 SV=1
1.26592	RL12_HUMAN	60S ribosomal protein L12 OS=Homo sapiens GN=RPL12 PE=1 SV=1
1.26612	HS90A_HUMAN
1.26901	CQ079_HUMAN	Uncharacterized protein C17orf79 OS=Homo sapiens GN=C17orf79 PE=1 SV=3
1.27294	PRDX1_HUMAN	Peroxiredoxin-1 OS=Homo sapiens GN=PRDX1 PE=1 SV=1
1.28147	RL6_HUMAN	60S ribosomal protein L6 OS=Homo sapiens GN=RPL6 PE=1 SV=3
1.2839	RS16_HUMAN	40S ribosomal protein S16 OS=Homo sapiens GN=RPS16 PE=1 SV=2
1.28928	H15_HUMAN	Histone H1.5 OS=Homo sapiens GN=HIST1H1B PE=1 SV=3
1.30789	RS27_HUMAN	40S ribosomal protein S27 OS=Homo sapiens GN=RPS27 PE=1 SV=3; 40S ribosomal protein S27-like protein OS=Homo sapiens GN=RPS27L PE=1 SV=3
1.31496	HSP7C_HUMAN; HSP71_HUMAN	Heat shock cognate 71 kDa protein OS=Homo sapiens GN=HSPA8 PE=1 SV=1; Heat shock 70 kDa protein 1 OS=Homo sapiens GN=HSPA1A PE=1 SV=5; Heat shock 70 kDa protein 1L OS=Homo sapiens GN=HSPA1L PE=1 SV=2; Heat shock 70 kDa protein 6 OS=Homo sapiens GN=HSPA6 PE=1 SV=2
1.31696	RS3_HUMAN	40S ribosomal protein S3 OS=Homo sapiens GN=RPS3 PE=1 SV=2
1.32456	EI2BD_HUMAN	Translation initiation factor eIF-2B subunit delta OS=Homo sapiens GN=EIF2B4 PE=1 SV=2
1.33284	RS28_HUMAN	40S ribosomal protein S28 OS=Homo sapiens GN=RPS28 PE=1 SV=1
1.33411	CLIC4_HUMAN	Chloride intracellular channel protein 4 OS=Homo sapiens GN=CLIC4 PE=1 SV=4
1.33996	ACTC_HUMAN; ACTG_HUMAN	ANKRD26-like family C member 1B OS=Homo sapiens GN=A26C1B PE=1 SV=2; Actin, aortic smooth muscle OS=Homo sapiens GN=ACTA2 PE=1 SV=1; Actin, cytoplasmic 1 OS=Homo sapiens GN=ACTB PE=1 SV=1; Actin, alpha cardiac muscle 1 OS=Homo sapiens GN=ACTC1 PE=1 SV=1; Actin, cytoplasmic 2 OS=Homo sapiens GN=ACTG1 PE=1 SV=1
1.34143	TCPQ_HUMAN	T-complex protein 1 subunit theta OS=Homo sapiens GN=CCT8 PE=1 SV=4
1.34795	DDX3X_HUMAN; DDX5_HUMAN; DDX17_HUMAN	ATP-dependent RNA helicase DDX3X OS=Homo sapiens GN=DDX3X PE=1 SV=3; Probable ATP-dependent RNA helicase DDX5 OS=Homo sapiens GN=DDX5 PE=1 SV=1; Probable ATP-dependent RNA helicase DDX17 OS=Homo sapiens GN=DDX17 PE=1 SV=1
1.3538	RL37A_HUMAN	60S ribosomal protein L37a OS=Homo sapiens GN=RPL37A PE=1 SV=2
1.35644	NUCL_HUMAN	Nucleolin OS=Homo sapiens GN=NCL PE=1 SV=3
1.3636	RL13_HUMAN	60S ribosomal protein L13 OS=Homo sapiens GN=RPL13 PE=1 SV=4
1.36714	TPM1_HUMAN	Tropomyosin alpha-1 chain OS=Homo sapiens GN=TPM1 PE=1 SV=2
1.3778	RUVB2_HUMAN	RuvB-like 2 OS=Homo sapiens GN=RUVBL2 PE=1 SV=3
1.37875	FUMH_HUMAN	Fumarate hydratase, mitochondrial OS=Homo sapiens GN=FH PE=1 SV=3
1.38596	RAVR1_HUMAN	Ribonucleoprotein PTB-binding 1 OS=Homo sapiens GN=RAVER1 PE=1 SV=1
1.38657	1B57_HUMAN	HLA class I histocompatibility antigen, B-57 alpha chain OS=Homo sapiens GN=HLA-B PE=1 SV=1
1.38889	RNH2C_HUMAN	Ribonuclease H2 subunit C OS=Homo sapiens GN=RNASEH2C PE=1 SV=1
1.3983	SYYC_HUMAN	Tyrosyl-tRNA synthetase, cytoplasmic OS=Homo sapiens GN=YARS PE=1 SV=4
1.40167	HNRPD_HUMAN	Heterogeneous nuclear ribonucleoprotein D0 OS=Homo sapiens GN=HNRNPD PE=1 SV=1
1.41131	EIF3B_HUMAN	Eukaryotic translation initiation factor 3 subunit B OS=Homo sapiens GN=EIF3B PE=1 SV=3
1.43133	METK2_HUMAN	S-adenosylmethionine synthetase isoform type-2 OS=Homo sapiens GN=MAT2A PE=1 SV=1
1.43455	RL26_HUMAN	60S ribosomal protein L26 OS=Homo sapiens GN=RPL26 PE=1 SV=1
1.44226	RL23A_HUMAN	60S ribosomal protein L23a OS=Homo sapiens GN=RPL23A PE=1 SV=1
1.45611	PSD11_HUMAN	26S proteasome non-ATPase regulatory subunit 11 OS=Homo sapiens GN=PSMD11 PE=1 SV=3
1.47613	RL14_HUMAN	60S ribosomal protein L14 OS=Homo sapiens GN=RPL14 PE=1 SV=4
1.49025	EF1B_HUMAN	Elongation factor 1-beta OS=Homo sapiens GN=EEF1B2 PE=1 SV=3
1.53314	KINH_HUMAN	Kinesin-1 heavy chain OS=Homo sapiens GN=KIF5B PE=1 SV=1
1.53704	RBM4B_HUMAN	RNA-binding protein 4B OS=Homo sapiens GN=RBM4B PE=1 SV=1
1.53996	HAP28_HUMAN	28 kDa heat- and acid-stable phosphoprotein OS=Homo sapiens GN=PDAP1 PE=1 SV=1
1.55905	TCPZ_HUMAN	T-complex protein 1 subunit zeta OS=Homo sapiens GN=CCT6A PE=1 SV=3
1.57992	CAPR1_HUMAN	Caprin-1 OS=Homo sapiens GN=CAPRIN1 PE=1 SV=2
1.61471	ATPO_HUMAN	ATP synthase subunit O, mitochondrial OS=Homo sapiens GN=ATP5O PE=1 SV=1
1.62768	DKC1_HUMAN	H/ACA ribonucleoprotein complex subunit 4 OS=Homo sapiens GN=DKC1 PE=1 SV=3
1.64425	PSA6_HUMAN	Proteasome subunit alpha type-6 OS=Homo sapiens GN=PSMA6 PE=1 SV=1
1.66959	IFM1_HUMAN	Interferon-induced transmembrane protein 1 OS=Homo sapiens GN=IFITM1 PE=1 SV=3
1.67251	IF2GL_HUMAN	Eukaryotic translation initiation factor 2 subunit 3-like protein OS=Homo sapiens PE=1 SV=2
1.67412	SUMO2_HUMAN	Small ubiquitin-related modifier 2 OS=Homo sapiens GN=SUMO2 PE=1 SV=1; Small ubiquitin-related modifier 3 OS=Homo sapiens GN=SUMO3 PE=1 SV=2; Small ubiquitin-related modifier 4 OS=Homo sapiens GN=SUMO4 PE=1 SV=2
1.73203	RS15A_HUMAN	40S ribosomal protein S15a OS=Homo sapiens GN=RPS15A PE=1 SV=2
1.74269	KIF2C_HUMAN	Kinesin-like protein KIF2C OS=Homo sapiens GN=KIF2C PE=1 SV=2
1.77096	PININ_HUMAN	Pinin OS=Homo sapiens GN=PNN PE=1 SV=4
1.83808	KAD2_HUMAN	Adenylate kinase 2, mitochondrial OS=Homo sapiens GN=AK2 PE=1 SV=2
2.11111	PGAM2_HUMAN	Phosphoglycerate mutase 2 OS=Homo sapiens GN=PGAM2 PE=1 SV=3
2.18421	EHD1_HUMAN	EH domain-containing protein 1 OS=Homo sapiens GN=EHD1 PE=1 SV=2
2.19786	HNRDL_HUMAN; ROAA_HUMAN	Heterogeneous nuclear ribonucleoprotein D-like OS=Homo sapiens GN=HNRPDL PE=1 SV=3; Heterogeneous nuclear ribonucleoprotein A/B OS=Homo sapiens GN=HNRNPAB PE=1 SV=2
2.28439	HCLS1_HUMAN	Hematopoietic lineage cell-specific protein OS=Homo sapiens GN=HCLS1 PE=1 SV=1
2.45419	PTCD3_HUMAN	Pentatricopeptide repeat-containing protein 3, mitochondrial OS=Homo sapiens GN=PTCD3 PE=1 SV=3
2.45906	PRS8_HUMAN	26S protease regulatory subunit 8 OS=Homo sapiens GN=PSMC5 PE=1 SV=1
2.54679	CYTB_HUMAN	Cystatin-B OS=Homo sapiens GN=CSTB PE=1 SV=2
3.05653	ADRO_HUMAN	NADPH:adrenodoxin oxidoreductase, mitochondrial OS=Homo sapiens GN=FDXR PE=1 SV=3
3.66396	LGUL_HUMAN	Lactoylglutathione lyase OS=Homo sapiens GN=GLO1 PE=1 SV=4
5.1345	P5CS_HUMAN	Delta-1-pyrroline-5-carboxylate synthetase OS=Homo sapiens GN=ALDH18A1 PE=1 SV=2
16.7641	PEBB_HUMAN	Core-binding factor subunit beta OS=Homo sapiens GN=CBFB PE=1 SV=2
Proteins identified and quantified in nuclear extract from MNNG-treated TK6
Protein ratio (L/H)	Protein Accession	Protein Description
0.0434211	DHX37_HUMAN	Probable ATP-dependent RNA helicase DHX37 OS=Homo sapiens GN=DHX37 PE=1 SV=1
0.115302	ANLN_HUMAN	Actin-binding protein anillin OS=Homo sapiens GN=ANLN PE=1 SV=2
0.231384	CTBP1_HUMAN	C-terminal-binding protein 1 OS=Homo sapiens GN=CTBP1 PE=1 SV=2
0.238304	PARN_HUMAN	Poly(A)-specific ribonuclease PARN OS=Homo sapiens GN=PARN PE=1 SV=1
0.263255	KIF4A_HUMAN	Chromosome-associated kinesin KIF4A OS=Homo sapiens GN=KIF4A PE=1 SV=3
0.295906	STAU1_HUMAN	Double-stranded RNA-binding protein Staufen homolog 1 OS=Homo sapiens GN=STAU1 PE=1 SV=2
0.3346	PABP2_HUMAN	Polyadenylate-binding protein 2 OS=Homo sapiens GN=PABPN1 PE=1 SV=3
0.409064	CENPV_HUMAN	Centromere protein V
0.444444	WDR46_HUMAN	WD repeat-containing protein 46 OS=Homo sapiens GN=WDR46 PE=1 SV=2
0.464815	UBP7_HUMAN	Ubiquitin carboxyl-terminal hydrolase 7 OS=Homo sapiens GN=USP7 PE=1 SV=2
0.475123	SK2L2_HUMAN	Superkiller viralicidic activity 2-like 2 OS=Homo sapiens GN=SKIV2L2 PE=1 SV=3
0.49269	INCE_HUMAN	Inner centromere protein OS=Homo sapiens GN=INCENP PE=1 SV=3
0.501949	NKRF_HUMAN	NF-kappa-B-repressing factor OS=Homo sapiens GN=NKRF PE=1 SV=2
0.57115	SARNP_HUMAN	SAP domain-containing ribonucleoprotein OS=Homo sapiens GN=SARNP PE=1 SV=3
0.57154	SNP23_HUMAN	Synaptosomal-associated protein 23 OS=Homo sapiens GN=SNAP23 PE=1 SV=1
0.579435	TIM_HUMAN	Protein timeless homolog OS=Homo sapiens GN=TIMELESS PE=1 SV=1
0.591715	TFP11_HUMAN	Tuftelin-interacting protein 11 OS=Homo sapiens GN=TFIP11 PE=1 SV=1
0.597173	NDUS3_HUMAN	NADH dehydrogenase [ubiquinone] iron-sulfur protein 3, mitochondrial OS=Homo sapiens GN=NDUFS3 PE=1 SV=1
0.609649	HMGLX_HUMAN	High mobility group protein 1-like 10 OS=Homo sapiens GN=HMG1L10 PE=2 SV=1
0.618616	DDX39_HUMAN	ATP-dependent RNA helicase DDX39 OS=Homo sapiens GN=DDX39 PE=1 SV=2
0.629269	PAX5_HUMAN	Paired box protein Pax-5 OS=Homo sapiens GN=PAX5 PE=1 SV=1
0.629337	HNRDL_HUMAN; HNRPD_HUMAN	Heterogeneous nuclear ribonucleoprotein D-like OS=Homo sapiens GN=HNRPDL PE=1 SV=3; Heterogeneous nuclear ribonucleoprotein D0 OS=Homo sapiens GN=HNRNPD PE=1 SV=1
0.641339	NPM3_HUMAN	Nucleoplasmin-3 OS=Homo sapiens GN=NPM3 PE=1 SV=3
0.675341	TPM4_HUMAN	Tropomyosin alpha-4 chain OS=Homo sapiens GN=TPM4 PE=1 SV=3
0.700274	SFRS1_HUMAN	Splicing factor, arginine/serine-rich 1 OS=Homo sapiens GN=SFRS1 PE=1 SV=2
0.700616	DAZP1_HUMAN	DAZ-associated protein 1 OS=Homo sapiens GN=DAZAP1 PE=1 SV=1
0.70264	BPTF_HUMAN	Nucleosome-remodeling factor subunit BPTF OS=Homo sapiens GN=BPTF PE=1 SV=3
0.715692	IMP3_HUMAN	U3 small nucleolar ribonucleoprotein protein IMP3 OS=Homo sapiens GN=IMP3 PE=1 SV=1
0.715883	TOE1_HUMAN	Target of EGR1 protein 1 OS=Homo sapiens GN=TOE1 PE=1 SV=1
0.717227	UBIQ_HUMAN	Ubiquitin OS=Homo sapiens GN=RPS27A PE=1 SV=1
0.724659	THOC2_HUMAN	THO complex subunit 2 OS=Homo sapiens GN=THOC2 PE=1 SV=1
0.745151	STRBP_HUMAN	Spermatid perinuclear RNA-binding protein OS=Homo sapiens GN=STRBP PE=1 SV=1
0.746589	HMGN1_HUMAN	Non-histone chromosomal protein HMG-14 OS=Homo sapiens GN=HMGN1 PE=1 SV=3
0.746784	MO4L2_HUMAN	Mortality factor 4-like protein 2 OS=Homo sapiens GN=MORF4L2 PE=1 SV=1
0.747368	FEN1_HUMAN	Flap endonuclease 1 OS=Homo sapiens GN=FEN1 PE=1 SV=1
0.754094	RPAC1_HUMAN	DNA-directed RNA polymerases I and III subunit RPAC1 OS=Homo sapiens GN=POLR1C PE=1 SV=1
0.757003	SFRIP_HUMAN	SFRS2-interacting protein OS=Homo sapiens GN=SFRS2IP PE=1 SV=2
0.759844	DPOLA_HUMAN	DNA polymerase alpha catalytic subunit
0.762086	EPS8_HUMAN	Epidermal growth factor receptor kinase substrate 8 OS=Homo sapiens GN=EPS8 PE=1 SV=1
0.764133	RBM10_HUMAN	RNA-binding protein 10 OS=Homo sapiens GN=RBM10 PE=1 SV=3
0.766179	DDX54_HUMAN	ATP-dependent RNA helicase DDX54 OS=Homo sapiens GN=DDX54 PE=1 SV=2
0.767447	ABCF1_HUMAN	ATP-binding cassette sub-family F member 1 OS=Homo sapiens GN=ABCF1 PE=1 SV=2
0.768774	RRP12_HUMAN	RRP12-like protein OS=Homo sapiens GN=RRP12 PE=1 SV=2
0.775439	P80C_HUMAN	Coilin OS=Homo sapiens GN=COIL PE=1 SV=1
0.777973	PPIF_HUMAN	Peptidyl-prolyl cis-trans isomerase, mitochondrial OS=Homo sapiens GN=PPIF PE=1 SV=1
0.781092	BOD1L_HUMAN	Biorientation of chromosomes in cell division protein 1-like OS=Homo sapiens GN=BOD1L PE=1 SV=2
0.788109	DHX8_HUMAN	ATP-dependent RNA helicase DHX8 OS=Homo sapiens GN=DHX8 PE=1 SV=1
0.788596	RSRC1_HUMAN	Arginine/serine-rich coiled-coil protein 1 OS=Homo sapiens GN=RSRC1 PE=2 SV=1
0.792885	ZN592_HUMAN	Zinc finger protein 592 OS=Homo sapiens GN=ZNF592 PE=1 SV=2
0.795809	LEO1_HUMAN	RNA polymerase-associated protein LEO1 OS=Homo sapiens GN=LEO1 PE=1 SV=1
0.796199	ZCCHV_HUMAN	Zinc finger CCCH-type antiviral protein 1 OS=Homo sapiens GN=ZC3HAV1 PE=1 SV=3
0.798928	SP1_HUMAN	Transcription factor Sp1 OS=Homo sapiens GN=SP1 PE=1 SV=3
0.802081	PELP1_HUMAN	Proline-, glutamic acid- and leucine-rich protein 1 OS=Homo sapiens GN=PELP1 PE=1 SV=2
0.802534	RPB2_HUMAN	DNA-directed RNA polymerase II subunit RPB2 OS=Homo sapiens GN=POLR2B PE=1 SV=1
0.803314	KRR1_HUMAN	KRR1 small subunit processome component homolog OS=Homo sapiens GN=KRR1 PE=1 SV=4
0.806043	RLA0L_HUMAN	60S acidic ribosomal protein P0-like OS=Homo sapiens PE=2 SV=1
0.807797	CDCA3_HUMAN	Cell division cycle-associated protein 3 OS=Homo sapiens GN=CDCA3 PE=1 SV=1
0.814327	SMRC1_HUMAN	SWI/SNF complex subunit SMARCC1 OS=Homo sapiens GN=SMARCC1 PE=1 SV=3
0.815205	MBD1_HUMAN	Methyl-CpG-binding domain protein 1 OS=Homo sapiens GN=MBD1 PE=1 SV=2
0.820196	CAF1A_HUMAN	Chromatin assembly factor 1 subunit A OS=Homo sapiens GN=CHAF1A PE=1 SV=2
0.820468	2AAB_HUMAN	Serine/threonine-protein phosphatase 2A 65 kDa regulatory subunit A beta isoform OS=Homo sapiens GN=PPP2R1B PE=1 SV=3
0.82299	IF2P_HUMAN	Eukaryotic translation initiation factor 5B OS=Homo sapiens GN=EIF5B PE=1 SV=3
0.823392	SF04_HUMAN	Splicing factor 4 OS=Homo sapiens GN=SF4 PE=1 SV=2
0.823439	ROA0_HUMAN	Heterogeneous nuclear ribonucleoprotein A0 OS=Homo sapiens GN=HNRNPA0 PE=1 SV=1
0.826482	DDX3X_HUMAN	ATP-dependent RNA helicase DDX3X OS=Homo sapiens GN=DDX3X PE=1 SV=3
0.82768	LBR_HUMAN	Lamin-B receptor OS=Homo sapiens GN=LBR PE=1 SV=2
0.827778	APTX_HUMAN	Aprataxin OS=Homo sapiens GN=APTX PE=1 SV=2
0.829931	PPIG_HUMAN	Peptidyl-prolyl cis-trans isomerase G OS=Homo sapiens GN=PPIG PE=1 SV=2
0.830054	PRP8_HUMAN	Pre-mRNA-processing-splicing factor 8 OS=Homo sapiens GN=PRPF8 PE=1 SV=2
0.830507	EZH2_HUMAN	Histone-lysine N-methyltransferase EZH2 OS=Homo sapiens GN=EZH2 PE=1 SV=2
0.83399	DDX42_HUMAN	ATP-dependent RNA helicase DDX42 OS=Homo sapiens GN=DDX42 PE=1 SV=1
0.834211	MPP10_HUMAN	U3 small nucleolar ribonucleoprotein protein MPP10 OS=Homo sapiens GN=MPHOSPH10 PE=1 SV=2
0.835088	MDN1_HUMAN	Midasin OS=Homo sapiens GN=MDN1 PE=1 SV=2
0.836126	RPB1_HUMAN	DNA-directed RNA polymerase II subunit RPB1 OS=Homo sapiens GN=POLR2A PE=1 SV=1
0.83778	RFC3_HUMAN	Replication factor C subunit 3 OS=Homo sapiens GN=RFC3 PE=1 SV=2
0.839887	THOC4_HUMAN	THO complex subunit 4 OS=Homo sapiens GN=THOC4 PE=1 SV=3
0.840448	BCLF1_HUMAN	Bcl-2-associated transcription factor 1 OS=Homo sapiens GN=BCLAF1 PE=1 SV=2
0.840546	LRC47_HUMAN	Leucine-rich repeat-containing protein 47 OS=Homo sapiens GN=LRRC47 PE=1 SV=1
0.84308	TE2IP_HUMAN	Telomeric repeat-binding factor 2-interacting protein 1 OS=Homo sapiens GN=TERF2IP PE=1 SV=1
0.843567	ODO2_HUMAN	Dihydrolipoyllysine-residue succinyltransferase component of 2-oxoglutarate dehydrogenase complex, mitochondrial OS=Homo sapiens GN=DLST PE=1 SV=3
0.844444	PPIL2_HUMAN	Peptidyl-prolyl cis-trans isomerase-like 2 OS=Homo sapiens GN=PPIL2 PE=1 SV=1
0.844542	EXOS8_HUMAN	Exosome complex exonuclease RRP43 OS=Homo sapiens GN=EXOSC8 PE=1 SV=1
0.845029	NVL_HUMAN	Nuclear valosin-containing protein-like OS=Homo sapiens GN=NVL PE=1 SV=1
0.845224	SPT6H_HUMAN	Transcription elongation factor SPT6
0.846672	ZC11A_HUMAN	Zinc finger CCCH domain-containing protein 11A OS=Homo sapiens GN=ZC3H11A PE=1 SV=3
0.847849	SMRC2_HUMAN	SWI/SNF complex subunit SMARCC2 OS=Homo sapiens GN=SMARCC2 PE=1 SV=1
0.848119	ADNP_HUMAN	Activity-dependent neuroprotector homeobox protein OS=Homo sapiens GN=ADNP PE=1 SV=1
0.850927	ROA3_HUMAN	Heterogeneous nuclear ribonucleoprotein A3 OS=Homo sapiens GN=HNRNPA3 PE=1 SV=2
0.853119	UTP18_HUMAN	U3 small nucleolar RNA-associated protein 18 homolog OS=Homo sapiens GN=UTP18 PE=1 SV=3
0.853447	UT14A_HUMAN	U3 small nucleolar RNA-associated protein 14 homolog A OS=Homo sapiens GN=UTP14A PE=1 SV=1
0.854483	FNBP4_HUMAN	Formin-binding protein 4 OS=Homo sapiens GN=FNBP4 PE=1 SV=2
0.854591	RS16_HUMAN	40S ribosomal protein S16 OS=Homo sapiens GN=RPS16 PE=1 SV=2
0.855263	MOFA1_HUMAN	MORF4 family-associated protein 1 OS=Homo sapiens GN=MRFAP1 PE=1 SV=1
0.855848	RBBP6_HUMAN	Retinoblastoma-binding protein 6 OS=Homo sapiens GN=RBBP6 PE=1 SV=1
0.856043	UBP48_HUMAN	Ubiquitin carboxyl-terminal hydrolase 48 OS=Homo sapiens GN=USP48 PE=1 SV=1
0.857212	TYY1_HUMAN	Transcriptional repressor protein YY1 OS=Homo sapiens GN=YY1 PE=1 SV=2
0.858114	DDX27_HUMAN	Probable ATP-dependent RNA helicase DDX27 OS=Homo sapiens GN=DDX27 PE=1 SV=2
0.860819	ORC2_HUMAN	Origin recognition complex subunit 2 OS=Homo sapiens GN=ORC2L PE=1 SV=2
0.862865	LRWD1_HUMAN	Leucine-rich repeat and WD repeat-containing protein 1 OS=Homo sapiens GN=LRWD1 PE=1 SV=2
0.86306	CTBL1_HUMAN	Beta-catenin-like protein 1 OS=Homo sapiens GN=CTNNBL1 PE=1 SV=1
0.86345	POGZ_HUMAN	Pogo transposable element with ZNF domain OS=Homo sapiens GN=POGZ PE=1 SV=2
0.86384	WBP11_HUMAN	WW domain-binding protein 11 OS=Homo sapiens GN=WBP11 PE=1 SV=1
0.864327	H12_HUMAN; H15_HUMAN	Histone H1.2 OS=Homo sapiens GN=HIST1H1C PE=1 SV=2; Histone H1.5 OS=Homo sapiens GN=HIST1H1B PE=1 SV=3
0.864327	RFA1_HUMAN	Replication protein A 70 kDa DNA-binding subunit OS=Homo sapiens GN=RPA1 PE=1 SV=2
0.86501	CN043_HUMAN	Uncharacterized protein C14orf43 OS=Homo sapiens GN=C14orf43 PE=1 SV=2
0.866111	HMGA1_HUMAN	High mobility group protein HMG-I/HMG-Y OS=Homo sapiens GN=HMGA1 PE=1 SV=3
0.866608	BASP_HUMAN	Brain acid soluble protein 1 OS=Homo sapiens GN=BASP1 PE=1 SV=2
0.867349	RPF1_HUMAN	Ribosome production factor 1 OS=Homo sapiens GN=BXDC5 PE=1 SV=2
0.868226	CDC23_HUMAN	Cell division cycle protein 23 homolog OS=Homo sapiens GN=CDC23 PE=1 SV=3
0.869469	ACINU_HUMAN	Apoptotic chromatin condensation inducer in the nucleus OS=Homo sapiens GN=ACIN1 PE=1 SV=1
0.869786	TPM2_HUMAN	Tropomyosin beta chain OS=Homo sapiens GN=TPM2 PE=1 SV=1
0.870175	ME11A_HUMAN	Methyltransferase-like protein 11A OS=Homo sapiens GN=METTL11A PE=1 SV=3
0.871442	COPB2_HUMAN	Coatomer subunit beta' OS=Homo sapiens GN=COPB2 PE=1 SV=2
0.873782	CREB1_HUMAN	Cyclic AMP-responsive element-binding protein 1 OS=Homo sapiens GN=CREB1 PE=1 SV=2
0.875828	DENR_HUMAN	Density-regulated protein OS=Homo sapiens GN=DENR PE=1 SV=2
0.875828	MFAP1_HUMAN	Microfibrillar-associated protein 1 OS=Homo sapiens GN=MFAP1 PE=1 SV=2
0.875926	SMCA4_HUMAN	Probable global transcription activator SNF2L4 OS=Homo sapiens GN=SMARCA4 PE=1 SV=2
0.876526	TOP2A_HUMAN	DNA topoisomerase 2-alpha OS=Homo sapiens GN=TOP2A PE=1 SV=3
0.876586	HDGR2_HUMAN	Hepatoma-derived growth factor-related protein 2 OS=Homo sapiens GN=HDGFRP2 PE=1 SV=1
0.876706	CCNB1_HUMAN	G2/mitotic-specific cyclin-B1 OS=Homo sapiens GN=CCNB1 PE=1 SV=1
0.876772	FUBP2_HUMAN	Far upstream element-binding protein 2 OS=Homo sapiens GN=KHSRP PE=1 SV=3
0.877583	NOLC1_HUMAN	Nucleolar phosphoprotein p130 OS=Homo sapiens GN=NOLC1 PE=1 SV=2
0.877891	AHTF1_HUMAN	AT-hook-containing transcription factor 1 OS=Homo sapiens GN=AHCTF1 PE=1 SV=2
0.878655	TRIPC_HUMAN	Probable E3 ubiquitin-protein ligase TRIP12 OS=Homo sapiens GN=TRIP12 PE=1 SV=1
0.879588	PLRG1_HUMAN	Pleiotropic regulator 1 OS=Homo sapiens GN=PLRG1 PE=1 SV=1
0.879647	MDC1_HUMAN	Mediator of DNA damage checkpoint protein 1 OS=Homo sapiens GN=MDC1 PE=1 SV=3
0.880019	ATPA_HUMAN	ATP synthase subunit alpha, mitochondrial OS=Homo sapiens GN=ATP5A1 PE=1 SV=1
0.880019	LRRF2_HUMAN	Leucine-rich repeat flightless-interacting protein 2 OS=Homo sapiens GN=LRRFIP2 PE=1 SV=1
0.881481	PRP16_HUMAN	Pre-mRNA-splicing factor ATP-dependent RNA helicase PRP16 OS=Homo sapiens GN=DHX38 PE=1 SV=2
0.882069	NUMA1_HUMAN	Nuclear mitotic apparatus protein 1 OS=Homo sapiens GN=NUMA1 PE=1 SV=2
0.882261	TNIK_HUMAN	TRAF2 and NCK-interacting protein kinase OS=Homo sapiens GN=TNIK PE=1 SV=1
0.883041	PP1A_HUMAN; PP1B_HUMAN	Serine/threonine-protein phosphatase PP1-alpha catalytic subunit OS=Homo sapiens GN=PPP1CA PE=1 SV=1; Serine/threonine-protein phosphatase PP1-beta catalytic subunit OS=Homo sapiens GN=PPP1CB PE=1 SV=3
0.883279	SMCE1_HUMAN	SWI/SNF-related matrix-associated actin-dependent regulator of chromatin subfamily E member 1 OS=Homo sapiens GN=SMARCE1 PE=1 SV=2
0.884698	SFRS3_HUMAN; SFRS7_HUMAN	Splicing factor, arginine/serine-rich 3 OS=Homo sapiens GN=SFRS3 PE=1 SV=1; Splicing factor, arginine/serine-rich 7 OS=Homo sapiens GN=SFRS7 PE=1 SV=1
0.885085	TEX10_HUMAN	Testis-expressed sequence 10 protein OS=Homo sapiens GN=TEX10 PE=1 SV=2
0.885673	SERA_HUMAN	D-3-phosphoglycerate dehydrogenase OS=Homo sapiens GN=PHGDH PE=1 SV=4
0.886893	RRMJ3_HUMAN	Putative rRNA methyltransferase 3 OS=Homo sapiens GN=FTSJ3 PE=1 SV=1
0.887037	BYST_HUMAN	Bystin OS=Homo sapiens GN=BYSL PE=1 SV=3
0.887232	RBM34_HUMAN	RNA-binding protein 34 OS=Homo sapiens GN=RBM34 PE=1 SV=2
0.888127	RBP56_HUMAN	TATA-binding protein-associated factor 2N OS=Homo sapiens GN=TAF15 PE=1 SV=1
0.888263	YLPM1_HUMAN	YLP motif-containing protein 1 OS=Homo sapiens GN=YLPM1 PE=1 SV=3
0.888359	TDIF2_HUMAN	Deoxynucleotidyltransferase terminal-interacting protein 2 OS=Homo sapiens GN=DNTTIP2 PE=1 SV=2
0.888694	AQR_HUMAN	Intron-binding protein aquarius OS=Homo sapiens GN=AQR PE=1 SV=4
0.888791	BRI3B_HUMAN	BRI3-binding protein OS=Homo sapiens GN=BRI3BP PE=1 SV=1
0.889117	RRP5_HUMAN	Protein RRP5 homolog OS=Homo sapiens GN=PDCD11 PE=1 SV=3
0.889602	PDS5B_HUMAN	Sister chromatid cohesion protein PDS5 homolog B OS=Homo sapiens GN=PDS5B PE=1 SV=1
0.889961	WDR74_HUMAN	WD repeat-containing protein 74 OS=Homo sapiens GN=WDR74 PE=1 SV=1
0.892602	RBM39_HUMAN	RNA-binding protein 39 OS=Homo sapiens GN=RBM39 PE=1 SV=2
0.892731	H2AY_HUMAN	Core histone macro-H2A.1 OS=Homo sapiens GN=H2AFY PE=1 SV=4
0.892788	CENPC_HUMAN	Centromere protein C 1 OS=Homo sapiens GN=CENPC1 PE=1 SV=1
0.894055	RLA1_HUMAN; RLA2_HUMAN	60S acidic ribosomal protein P1; 60S acidic ribosomal protein P2
0.894797	ROAA_HUMAN	Heterogeneous nuclear ribonucleoprotein A/B OS=Homo sapiens GN=HNRNPAB PE=1 SV=2
0.895131	MYH10_HUMAN	Myosin-10 OS=Homo sapiens GN=MYH10 PE=1 SV=3
0.895517	AN32E_HUMAN	Acidic leucine-rich nuclear phosphoprotein 32 family member E
0.895614	CC063_HUMAN	Uncharacterized protein C3orf63 OS=Homo sapiens GN=C3orf63 PE=1 SV=3
0.895906	H2A1B_HUMAN	Histone H2A type 1-B/E OS=Homo sapiens GN=HIST1H2AB PE=1 SV=2
0.896464	H2B1A_HUMAN	Histone H2B type 1-A OS=Homo sapiens GN=HIST1H2BA PE=1 SV=3
0.897076	UB2E1_HUMAN	Ubiquitin-conjugating enzyme E2 E1 OS=Homo sapiens GN=UBE2E1 PE=1 SV=1
0.897735	P66B_HUMAN	Transcriptional repressor p66-beta OS=Homo sapiens GN=GATAD2B PE=1 SV=1
0.897758	EXOS3_HUMAN	Exosome complex exonuclease RRP40 OS=Homo sapiens GN=EXOSC3 PE=1 SV=3
0.898051	NUP50_HUMAN	Nucleoporin 50 kDa OS=Homo sapiens GN=NUP50 PE=1 SV=2
0.898538	TRA2A_HUMAN	Transformer-2 protein homolog alpha OS=Homo sapiens GN=TRA2A PE=1 SV=1
0.899313	HDAC2_HUMAN	Histone deacetylase 2 OS=Homo sapiens GN=HDAC2 PE=1 SV=2
0.9	SFRS3_HUMAN	Splicing factor, arginine/serine-rich 3 OS=Homo sapiens GN=SFRS3 PE=1 SV=1
0.900195	TPM3_HUMAN	Tropomyosin alpha-3 chain OS=Homo sapiens GN=TPM3 PE=1 SV=1
0.901072	CRNL1_HUMAN	Crooked neck-like protein 1 OS=Homo sapiens GN=CRNKL1 PE=1 SV=4
0.901462	NEUA_HUMAN	N-acylneuraminate cytidylyltransferase OS=Homo sapiens GN=CMAS PE=1 SV=2
0.901958	SFRS9_HUMAN	Splicing factor, arginine/serine-rich 9 OS=Homo sapiens GN=SFRS9 PE=1 SV=1
0.902349	H12_HUMAN	Histone H1.2 OS=Homo sapiens GN=HIST1H1C PE=1 SV=2
0.903216	NLE1_HUMAN	Notchless protein homolog 1 OS=Homo sapiens GN=NLE1 PE=1 SV=3
0.904191	CCNA1_HUMAN	Cyclin-A1 OS=Homo sapiens GN=CCNA1 PE=1 SV=1
0.904483	RL35A_HUMAN	60S ribosomal protein L35a OS=Homo sapiens GN=RPL35A PE=1 SV=2
0.905068	H2A1A_HUMAN	Histone H2A type 1-A OS=Homo sapiens GN=HIST1H2AA PE=1 SV=3
0.905848	PESC_HUMAN	Pescadillo homolog OS=Homo sapiens GN=PES1 PE=1 SV=1
0.90614	LY10_HUMAN	Nuclear body protein SP140 OS=Homo sapiens GN=SP140 PE=2 SV=2
0.906628	RL36_HUMAN	60S ribosomal protein L36 OS=Homo sapiens GN=RPL36 PE=1 SV=3
0.906725	HNRH2_HUMAN	Heterogeneous nuclear ribonucleoprotein H2 OS=Homo sapiens GN=HNRNPH2 PE=1 SV=1
0.907797	NCBP1_HUMAN	Nuclear cap-binding protein subunit 1 OS=Homo sapiens GN=NCBP1 PE=1 SV=1
0.907992	SNRPA_HUMAN	U1 small nuclear ribonucleoprotein A OS=Homo sapiens GN=SNRPA PE=1 SV=3
0.908285	TPM1_HUMAN	Tropomyosin alpha-1 chain OS=Homo sapiens GN=TPM1 PE=1 SV=2
0.908759	ATAD2_HUMAN	ATPase family AAA domain-containing protein 2 OS=Homo sapiens GN=ATAD2 PE=1 SV=1
0.909064	ALKB5_HUMAN	Alkylated DNA repair protein alkB homolog 5 OS=Homo sapiens GN=ALKBH5 PE=1 SV=1
0.909844	NBN_HUMAN	Nibrin OS=Homo sapiens GN=NBN PE=1 SV=1
0.910252	ZC3HE_HUMAN	Zinc finger CCCH domain-containing protein 14 OS=Homo sapiens GN=ZC3H14 PE=1 SV=1
0.910331	CENPF_HUMAN	Centromere protein F OS=Homo sapiens GN=CENPF PE=1 SV=2
0.910526	RL3_HUMAN	60S ribosomal protein L3 OS=Homo sapiens GN=RPL3 PE=1 SV=2
0.911003	MANF_HUMAN	Mesencephalic astrocyte-derived neurotrophic factor OS=Homo sapiens GN=MANF PE=1 SV=2
0.911415	H2B1B_HUMAN; H2B1C_HUMAN	Histone H2B type 1-A OS=Homo sapiens GN=HIST1H2BA PE=1 SV=3; Histone H2B type 1-B OS=Homo sapiens GN=HIST1H2BB PE=1 SV=2; Histone H2B type 1-C/E/F/G/I OS=Homo sapiens GN=HIST1H2BC PE=1 SV=3; Histone H2B type 1-D OS=Homo sapiens GN=HIST1H2BD PE=1 SV=2; Histone H2B type 1-H OS=Homo sapiens GN=HIST1H2BH PE=1 SV=3; Histone H2B type 1-M OS=Homo sapiens GN=HIST1H2BM PE=1 SV=3
0.912183	SPF30_HUMAN	Survival of motor neuron-related-splicing factor 30 OS=Homo sapiens GN=SMNDC1 PE=1 SV=1
0.912863	RBM4_HUMAN	RNA-binding protein 4 OS=Homo sapiens GN=RBM4 PE=1 SV=1
0.913316	PHTNS_HUMAN	Phostensin OS=Homo sapiens GN=KIAA1949 PE=1 SV=1
0.913801	U2AF2_HUMAN	Splicing factor U2AF 65 kDa subunit OS=Homo sapiens GN=U2AF2 PE=1 SV=4
0.914735	VRK1_HUMAN	Serine/threonine-protein kinase VRK1 OS=Homo sapiens GN=VRK1 PE=1 SV=1
0.916179	CCAR1_HUMAN	Cell division cycle and apoptosis regulator protein 1 OS=Homo sapiens GN=CCAR1 PE=1 SV=2
0.916323	CDC5L_HUMAN	Cell division cycle 5-like protein OS=Homo sapiens GN=CDC5L PE=1 SV=2
0.916472	EHMT2_HUMAN	Histone-lysine N-methyltransferase, H3 lysine-9 specific 3 OS=Homo sapiens GN=EHMT2 PE=1 SV=3
0.916569	CS043_HUMAN	Uncharacterized protein C19orf43 OS=Homo sapiens GN=C19orf43 PE=1 SV=1
0.9171	DSRAD_HUMAN	Double-stranded RNA-specific adenosine deaminase OS=Homo sapiens GN=ADAR PE=1 SV=3
0.917251	FA98B_HUMAN	Protein FAM98B OS=Homo sapiens GN=FAM98B PE=1 SV=1
0.917251	MARCS_HUMAN	Myristoylated alanine-rich C-kinase substrate OS=Homo sapiens GN=MARCKS PE=1 SV=4
0.917621	MAN1_HUMAN	Inner nuclear membrane protein Man1 OS=Homo sapiens GN=LEMD3 PE=1 SV=2
0.917836	LAP2B_HUMAN	Lamina-associated polypeptide 2, isoforms beta/gamma OS=Homo sapiens GN=TMPO PE=1 SV=2
0.918182	DREB_HUMAN	Drebrin OS=Homo sapiens GN=DBN1 PE=1 SV=4
0.918326	NU133_HUMAN	Nuclear pore complex protein Nup133 OS=Homo sapiens GN=NUP133 PE=1 SV=2
0.918748	DDX18_HUMAN	ATP-dependent RNA helicase DDX18 OS=Homo sapiens GN=DDX18 PE=1 SV=2
0.919006	SNW1_HUMAN	SNW domain-containing protein 1 OS=Homo sapiens GN=SNW1 PE=1 SV=1
0.919298	EHMT1_HUMAN	Histone-lysine N-methyltransferase, H3 lysine-9 specific 5 OS=Homo sapiens GN=EHMT1 PE=1 SV=3
0.919493	DIDO1_HUMAN	Death-inducer obliterator 1 OS=Homo sapiens GN=DIDO1 PE=1 SV=5
0.919771	NUP98_HUMAN	Nuclear pore complex protein Nup98-Nup96 OS=Homo sapiens GN=NUP98 PE=1 SV=3
0.919786	KIF22_HUMAN	Kinesin-like protein KIF22 OS=Homo sapiens GN=KIF22 PE=1 SV=5
0.920175	INT3_HUMAN	Integrator complex subunit 3 OS=Homo sapiens GN=INTS3 PE=1 SV=1
0.92076	DDX10_HUMAN	Probable ATP-dependent RNA helicase DDX10 OS=Homo sapiens GN=DDX10 PE=1 SV=2
0.92076	EXOS7_HUMAN	Exosome complex exonuclease RRP42 OS=Homo sapiens GN=EXOSC7 PE=1 SV=2
0.920764	BOP1_HUMAN	Ribosome biogenesis protein BOP1 OS=Homo sapiens GN=BOP1 PE=1 SV=2
0.921556	NH2L1_HUMAN	NHP2-like protein 1 OS=Homo sapiens GN=NHP2L1 PE=1 SV=3
0.922237	HNRDL_HUMAN	Heterogeneous nuclear ribonucleoprotein D-like OS=Homo sapiens GN=HNRPDL PE=1 SV=3
0.922417	RBM25_HUMAN	RNA-binding protein 25 OS=Homo sapiens GN=RBM25 PE=1 SV=3
0.922807	CBX1_HUMAN	Chromobox protein homolog 1 OS=Homo sapiens GN=CBX1 PE=1 SV=1
0.923489	NUSAP_HUMAN	Nucleolar and spindle-associated protein 1 OS=Homo sapiens GN=NUSAP1 PE=1 SV=1
0.923879	ERH_HUMAN	Enhancer of rudimentary homolog OS=Homo sapiens GN=ERH PE=1 SV=1
0.924168	ELAV1_HUMAN	ELAV-like protein 1 OS=Homo sapiens GN=ELAVL1 PE=1 SV=2
0.924766	KIF2C_HUMAN	Kinesin-like protein KIF2C OS=Homo sapiens GN=KIF2C PE=1 SV=2
0.925049	SAFB2_HUMAN	Scaffold attachment factor B2 OS=Homo sapiens GN=SAFB2 PE=1 SV=1
0.925516	DNJA2_HUMAN	DnaJ homolog subfamily A member 2 OS=Homo sapiens GN=DNAJA2 PE=1 SV=1
0.926413	HMGB3_HUMAN	High mobility group protein B3 OS=Homo sapiens GN=HMGB3 PE=1 SV=4
0.926714	EIF2A_HUMAN	Eukaryotic translation initiation factor 2A OS=Homo sapiens GN=EIF2A PE=1 SV=3
0.927193	DNLI3_HUMAN	DNA ligase 3 OS=Homo sapiens GN=LIG3 PE=1 SV=2
0.927193	RPR1B_HUMAN	Regulation of nuclear pre-mRNA domain-containing protein 1B OS=Homo sapiens GN=RPRD1B PE=1 SV=1
0.927583	CPSF4_HUMAN	Cleavage and polyadenylation specificity factor subunit 4 OS=Homo sapiens GN=CPSF4 PE=1 SV=1
0.928752	NOG1_HUMAN	Nucleolar GTP-binding protein 1 OS=Homo sapiens GN=GTPBP4 PE=1 SV=3
0.929435	TAF9_HUMAN	Transcription initiation factor TFIID subunit 9 OS=Homo sapiens GN=TAF9 PE=1 SV=1
0.930433	CF150_HUMAN	Uncharacterized protein C6orf150 OS=Homo sapiens GN=C6orf150 PE=1 SV=2
0.930897	CI114_HUMAN	Uncharacterized protein C9orf114 OS=Homo sapiens GN=C9orf114 PE=1 SV=3
0.931092	PCNA_HUMAN	Proliferating cell nuclear antigen OS=Homo sapiens GN=PCNA PE=1 SV=1
0.933006	DNMT1_HUMAN	DNA (cytosine-5)-methyltransferase 1 OS=Homo sapiens GN=DNMT1 PE=1 SV=2
0.933041	URP2_HUMAN	Fermitin family homolog 3 OS=Homo sapiens GN=FERMT3 PE=1 SV=1
0.933528	POZP3_HUMAN	POM121 and ZP3 fusion protein OS=Homo sapiens GN=POMZP3 PE=2 SV=3
0.933723	BXDC2_HUMAN	Brix domain-containing protein 2 OS=Homo sapiens GN=BXDC2 PE=1 SV=2
0.934288	NAT10_HUMAN	N-acetyltransferase 10 OS=Homo sapiens GN=NAT10 PE=1 SV=1
0.934503	CIR1A_HUMAN	Cirhin OS=Homo sapiens GN=CIRH1A PE=1 SV=1
0.934795	HNRH1_HUMAN; HNRH2_HUMAN; HNRH3_HUMAN	Heterogeneous nuclear ribonucleoprotein H OS=Homo sapiens GN=HNRNPH1 PE=1 SV=4; Heterogeneous nuclear ribonucleoprotein H2 OS=Homo sapiens GN=HNRNPH2 PE=1 SV=1; Heterogeneous nuclear ribonucleoprotein H3 OS=Homo sapiens GN=HNRNPH3 PE=1 SV=2
0.934795	NACC1_HUMAN	Nucleus accumbens-associated protein 1 OS=Homo sapiens GN=NACC1 PE=1 SV=1
0.935044	PININ_HUMAN	Pinin OS=Homo sapiens GN=PNN PE=1 SV=4
0.936425	KU70_HUMAN	ATP-dependent DNA helicase 2 subunit 1 OS=Homo sapiens GN=XRCC6 PE=1 SV=2
0.937319	SAFB1_HUMAN	Scaffold attachment factor B1 OS=Homo sapiens GN=SAFB PE=1 SV=4
0.937401	HNRPQ_HUMAN	Heterogeneous nuclear ribonucleoprotein Q
0.937914	WDR36_HUMAN	WD repeat-containing protein 36 OS=Homo sapiens GN=WDR36 PE=1 SV=1
0.938814	APEX1_HUMAN	DNA-(apurinic or apyrimidinic site) lyase OS=Homo sapiens GN=APEX1 PE=1 SV=2
0.940484	RALY_HUMAN	RNA-binding protein Raly OS=Homo sapiens GN=RALY PE=1 SV=1
0.940936	NCOA5_HUMAN	Nuclear receptor coactivator 5 OS=Homo sapiens GN=NCOA5 PE=1 SV=2
0.941326	EFHD2_HUMAN	EF-hand domain-containing protein D2 OS=Homo sapiens GN=EFHD2 PE=1 SV=1
0.942436	SMCA5_HUMAN	SWI/SNF-related matrix-associated actin-dependent regulator of chromatin subfamily A member 5 OS=Homo sapiens GN=SMARCA5 PE=1 SV=1
0.942789	LSP1_HUMAN	Lymphocyte-specific protein 1 OS=Homo sapiens GN=LSP1 PE=1 SV=1
0.943275	SMD3_HUMAN	Small nuclear ribonucleoprotein Sm D3 OS=Homo sapiens GN=SNRPD3 PE=1 SV=1
0.943762	MRT4_HUMAN	mRNA turnover protein 4 homolog OS=Homo sapiens GN=MRTO4 PE=1 SV=2
0.944124	IRF4_HUMAN	Interferon regulatory factor 4 OS=Homo sapiens GN=IRF4 PE=1 SV=1
0.945517	TERF2_HUMAN	Telomeric repeat-binding factor 2 OS=Homo sapiens GN=TERF2 PE=1 SV=2
0.946433	NPM_HUMAN	Nucleophosmin OS=Homo sapiens GN=NPM1 PE=1 SV=2
0.946784	RL10A_HUMAN	60S ribosomal protein L10a OS=Homo sapiens GN=RPL10A PE=1 SV=2
0.947661	ECHA_HUMAN	Trifunctional enzyme subunit alpha, mitochondrial OS=Homo sapiens GN=HADHA PE=1 SV=2
0.948733	1C05_HUMAN	HLA class I histocompatibility antigen, Cw-5 alpha chain OS=Homo sapiens GN=HLA-C PE=2 SV=1
0.948733	RS24_HUMAN	40S ribosomal protein S24 OS=Homo sapiens GN=RPS24 PE=1 SV=1
0.949318	SMHD1_HUMAN	Structural maintenance of chromosomes flexible hinge domain-containing protein 1 OS=Homo sapiens GN=SMCHD1 PE=1 SV=2
0.949513	HMGB2_HUMAN	High mobility group protein B2 OS=Homo sapiens GN=HMGB2 PE=1 SV=2
0.949708	ZN207_HUMAN	Zinc finger protein 207 OS=Homo sapiens GN=ZNF207 PE=1 SV=1
0.951786	RBM15_HUMAN	Putative RNA-binding protein 15 OS=Homo sapiens GN=RBM15 PE=1 SV=2
0.953314	CROP_HUMAN	Cisplatin resistance-associated overexpressed protein OS=Homo sapiens GN=CROP PE=1 SV=2
0.953606	MK67I_HUMAN	MKI67 FHA domain-interacting nucleolar phosphoprotein OS=Homo sapiens GN=MKI67IP PE=1 SV=1
0.954094	GNL3_HUMAN	Guanine nucleotide-binding protein-like 3 OS=Homo sapiens GN=GNL3 PE=1 SV=2
0.954483	PPWD1_HUMAN	Peptidylprolyl isomerase domain and WD repeat-containing protein 1 OS=Homo sapiens GN=PPWD1 PE=1 SV=1
0.954633	SMU1_HUMAN	WD40 repeat-containing protein SMU1 OS=Homo sapiens GN=SMU1 PE=1 SV=2
0.954971	EXOSX_HUMAN	Exosome component 10 OS=Homo sapiens GN=EXOSC10 PE=1 SV=2
0.955556	DPOE3_HUMAN	DNA polymerase epsilon subunit 3 OS=Homo sapiens GN=POLE3 PE=1 SV=1
0.955978	LYAR_HUMAN	Cell growth-regulating nucleolar protein OS=Homo sapiens GN=LYAR PE=1 SV=2
0.956855	IF4A3_HUMAN	Eukaryotic initiation factor 4A-III OS=Homo sapiens GN=EIF4A3 PE=1 SV=4
0.957018	GNAS1_HUMAN	Guanine nucleotide-binding protein G(s) subunit alpha isoforms XLas OS=Homo sapiens GN=GNAS PE=1 SV=2
0.957247	SMD2_HUMAN	Small nuclear ribonucleoprotein Sm D2 OS=Homo sapiens GN=SNRPD2 PE=1 SV=1
0.957355	PRP19_HUMAN	Pre-mRNA-processing factor 19 OS=Homo sapiens GN=PRPF19 PE=1 SV=1
0.958502	PR40A_HUMAN	Pre-mRNA-processing factor 40 homolog A OS=Homo sapiens GN=PRPF40A PE=1 SV=2
0.958671	SMC1A_HUMAN	Structural maintenance of chromosomes protein 1A OS=Homo sapiens GN=SMC1A PE=1 SV=2
0.958674	RL19_HUMAN	60S ribosomal protein L19 OS=Homo sapiens GN=RPL19 PE=1 SV=1
0.959162	CC017_HUMAN	Uncharacterized protein C3orf17 OS=Homo sapiens GN=C3orf17 PE=1 SV=3
0.960554	RCC1_HUMAN	Regulator of chromosome condensation OS=Homo sapiens GN=RCC1 PE=1 SV=1
0.960919	CCD86_HUMAN	Coiled-coil domain-containing protein 86 OS=Homo sapiens GN=CCDC86 PE=1 SV=1
0.961111	TR150_HUMAN	Thyroid hormone receptor-associated protein 3 OS=Homo sapiens GN=THRAP3 PE=1 SV=2
0.961476	NOC3L_HUMAN	Nucleolar complex protein 3 homolog OS=Homo sapiens GN=NOC3L PE=1 SV=1
0.963548	RUXE_HUMAN	Small nuclear ribonucleoprotein E OS=Homo sapiens GN=SNRPE PE=1 SV=1
0.963938	EXOS1_HUMAN	3'-5' exoribonuclease CSL4 homolog OS=Homo sapiens GN=EXOSC1 PE=1 SV=1
0.964133	CBX3_HUMAN	Chromobox protein homolog 3 OS=Homo sapiens GN=CBX3 PE=1 SV=4
0.965692	RRP8_HUMAN	Ribosomal RNA-processing protein 8 OS=Homo sapiens GN=RRP8 PE=1 SV=2
0.966277	HP1B3_HUMAN	Heterochromatin protein 1-binding protein 3 OS=Homo sapiens GN=HP1BP3 PE=1 SV=1
0.966472	RL31_HUMAN	60S ribosomal protein L31 OS=Homo sapiens GN=RPL31 PE=1 SV=1
0.966667	NACA_HUMAN	Nascent polypeptide-associated complex subunit alpha OS=Homo sapiens GN=NACA PE=1 SV=1
0.967154	RS17_HUMAN	40S ribosomal protein S17 OS=Homo sapiens GN=RPS17 PE=1 SV=2
0.96753	ZN687_HUMAN	Zinc finger protein 687 OS=Homo sapiens GN=ZNF687 PE=1 SV=1
0.967739	BUD31_HUMAN	Protein BUD31 homolog OS=Homo sapiens GN=BUD31 PE=1 SV=2
0.968226	RFC1_HUMAN	Replication factor C subunit 1 OS=Homo sapiens GN=RFC1 PE=1 SV=4
0.969166	HNRPQ_HUMAN; HNRPR_HUMAN	Heterogeneous nuclear ribonucleoprotein Q OS=Homo sapiens GN=SYNCRIP PE=1 SV=2; Heterogeneous nuclear ribonucleoprotein R OS=Homo sapiens GN=HNRNPR PE=1 SV=1
0.970536	ACTB_HUMAN	Actin, cytoplasmic 1 OS=Homo sapiens GN=ACTB PE=1 SV=1
0.971637	SFR15_HUMAN	Splicing factor, arginine/serine-rich 15 OS=Homo sapiens GN=SFRS15 PE=1 SV=3
0.971832	ZCHC8_HUMAN	Zinc finger CCHC domain-containing protein 8 OS=Homo sapiens GN=ZCCHC8 PE=1 SV=2
0.972108	ZFR_HUMAN	Zinc finger RNA-binding protein OS=Homo sapiens GN=ZFR PE=1 SV=2
0.972652	ILF3_HUMAN	Interleukin enhancer-binding factor 3 OS=Homo sapiens GN=ILF3 PE=1 SV=3
0.972727	NU155_HUMAN	Nuclear pore complex protein Nup155 OS=Homo sapiens GN=NUP155 PE=1 SV=1
0.972879	TP53B_HUMAN	Tumor suppressor p53-binding protein 1 OS=Homo sapiens GN=TP53BP1 PE=1 SV=2
0.973294	TCRG1_HUMAN	Transcription elongation regulator 1 OS=Homo sapiens GN=TCERG1 PE=1 SV=2
0.974561	CEBPZ_HUMAN	CCAAT/enhancer-binding protein zeta OS=Homo sapiens GN=CEBPZ PE=1 SV=2
0.974659	RBBP5_HUMAN	Retinoblastoma-binding protein 5 OS=Homo sapiens GN=RBBP5 PE=1 SV=2
0.974659	RS10_HUMAN	40S ribosomal protein S10 OS=Homo sapiens GN=RPS10 PE=1 SV=1
0.975338	RRP1B_HUMAN	Ribosomal RNA processing protein 1 homolog B OS=Homo sapiens GN=RRP1B PE=1 SV=2
0.975572	SRRM1_HUMAN	Serine/arginine repetitive matrix protein 1 OS=Homo sapiens GN=SRRM1 PE=1 SV=2
0.975634	MCTS1_HUMAN	Malignant T cell amplified sequence 1 OS=Homo sapiens GN=MCTS1 PE=1 SV=1
0.975634	TCEA1_HUMAN	Transcription elongation factor A protein 1 OS=Homo sapiens GN=TCEA1 PE=1 SV=2
0.975634	WDR3_HUMAN	WD repeat-containing protein 3 OS=Homo sapiens GN=WDR3 PE=1 SV=1
0.976529	CBX5_HUMAN	Chromobox protein homolog 5 OS=Homo sapiens GN=CBX5 PE=1 SV=1
0.976608	CBX1_HUMAN; CBX3_HUMAN	Chromobox protein homolog 1; Chromobox protein homolog 3 OS=Homo sapiens GN=CBX3 PE=1 SV=4
0.978558	RSRC2_HUMAN	Arginine/serine-rich coiled-coil protein 2 OS=Homo sapiens GN=RSRC2 PE=1 SV=1
0.978729	RPA34_HUMAN	DNA-directed RNA polymerase I subunit RPA34 OS=Homo sapiens GN=CD3EAP PE=1 SV=1
0.979099	PRP31_HUMAN	U4/U6 small nuclear ribonucleoprotein Prp31 OS=Homo sapiens GN=PRPF31 PE=1 SV=2
0.979791	RL1D1_HUMAN	Ribosomal L1 domain-containing protein 1 OS=Homo sapiens GN=RSL1D1 PE=1 SV=3
0.980569	EWS_HUMAN	RNA-binding protein EWS OS=Homo sapiens GN=EWSR1 PE=1 SV=1
0.980655	DDX21_HUMAN	Nucleolar RNA helicase 2 OS=Homo sapiens GN=DDX21 PE=1 SV=5
0.981481	DDX52_HUMAN	Probable ATP-dependent RNA helicase DDX52 OS=Homo sapiens GN=DDX52 PE=1 SV=2
0.981481	IF2BL_HUMAN	Eukaryotic translation initiation factor 2 subunit 2-like protein OS=Homo sapiens PE=2 SV=1
0.983031	SMC3_HUMAN	Structural maintenance of chromosomes protein 3 OS=Homo sapiens GN=SMC3 PE=1 SV=2
0.983431	TADBP_HUMAN	TAR DNA-binding protein 43 OS=Homo sapiens GN=TARDBP PE=1 SV=1
0.984392	PUF60_HUMAN	Poly(U)-binding-splicing factor PUF60 OS=Homo sapiens GN=PUF60 PE=1 SV=1
0.984405	CSTFT_HUMAN	Cleavage stimulation factor 64 kDa subunit, tau variant OS=Homo sapiens GN=CSTF2T PE=1 SV=1
0.985254	RL30_HUMAN	60S ribosomal protein L30 OS=Homo sapiens GN=RPL30 PE=1 SV=2
0.98538	CNBP_HUMAN	Cellular nucleic acid-binding protein OS=Homo sapiens GN=CNBP PE=1 SV=1
0.98538	RS15_HUMAN	40S ribosomal protein S15 OS=Homo sapiens GN=RPS15 PE=1 SV=2
0.986064	DDX5_HUMAN	Probable ATP-dependent RNA helicase DDX5 OS=Homo sapiens GN=DDX5 PE=1 SV=1
0.987782	SON_HUMAN	SON protein OS=Homo sapiens GN=SON PE=1 SV=3
0.988156	HNRPG_HUMAN	Heterogeneous nuclear ribonucleoprotein G OS=Homo sapiens GN=RBMX PE=1 SV=3
0.988269	HEAT1_HUMAN	HEAT repeat-containing protein 1 OS=Homo sapiens GN=HEATR1 PE=1 SV=3
0.988304	CBX2_HUMAN	Chromobox protein homolog 2 OS=Homo sapiens GN=CBX2 PE=1 SV=2
0.989261	IL16_HUMAN	Pro-interleukin-16 OS=Homo sapiens GN=IL16 PE=1 SV=4
0.989812	PDS5A_HUMAN	Sister chromatid cohesion protein PDS5 homolog A OS=Homo sapiens GN=PDS5A PE=1 SV=1
0.98983	RL7_HUMAN	60S ribosomal protein L7 OS=Homo sapiens GN=RPL7 PE=1 SV=1
0.98993	H14_HUMAN	Histone H1.4 OS=Homo sapiens GN=HIST1H1E PE=1 SV=2
0.99032	RU17_HUMAN	U1 small nuclear ribonucleoprotein 70 kDa OS=Homo sapiens GN=SNRNP70 PE=1 SV=2
0.990348	SSRP1_HUMAN	FACT complex subunit SSRP1 OS=Homo sapiens GN=SSRP1 PE=1 SV=1
0.990531	PSIP1_HUMAN	PC4 and SFRS1-interacting protein OS=Homo sapiens GN=PSIP1 PE=1 SV=1
0.990813	EBP2_HUMAN	Probable rRNA-processing protein EBP2 OS=Homo sapiens GN=EBNA1BP2 PE=1 SV=2
0.991228	SF3A3_HUMAN	Splicing factor 3A subunit 3 OS=Homo sapiens GN=SF3A3 PE=1 SV=1
0.991711	MYH9_HUMAN; MYH10_HUMAN	Myosin-9 OS=Homo sapiens GN=MYH9 PE=1 SV=4; Myosin-10 OS=Homo sapiens GN=MYH10 PE=1 SV=3
0.994152	DDX47_HUMAN	Probable ATP-dependent RNA helicase DDX47 OS=Homo sapiens GN=DDX47 PE=1 SV=1
0.994152	GBB1_HUMAN	Guanine nucleotide-binding protein G(I)/G(S)/G(T) subunit beta-1 OS=Homo sapiens GN=GNB1 PE=1 SV=3
0.995127	RD23B_HUMAN	UV excision repair protein RAD23 homolog B OS=Homo sapiens GN=RAD23B PE=1 SV=1
0.995882	COR1A_HUMAN	Coronin-1A OS=Homo sapiens GN=CORO1A PE=1 SV=4
0.997076	KRI1_HUMAN	Protein KRI1 homolog OS=Homo sapiens GN=KRI1 PE=1 SV=2
0.997076	SMC4_HUMAN	Structural maintenance of chromosomes protein 4 OS=Homo sapiens GN=SMC4 PE=1 SV=2
0.99726	RSMB_HUMAN	Small nuclear ribonucleoprotein-associated proteins B and B' OS=Homo sapiens GN=SNRPB PE=1 SV=2
0.99733	XRN2_HUMAN	5'-3' exoribonuclease 2 OS=Homo sapiens GN=XRN2 PE=1 SV=1
0.997413	U520_HUMAN	U5 small nuclear ribonucleoprotein 200 kDa helicase OS=Homo sapiens GN=SNRNP200 PE=1 SV=2
0.998027	PCBP2_HUMAN	Poly(rC)-binding protein 2 OS=Homo sapiens GN=PCBP2 PE=1 SV=1
0.998051	EP300_HUMAN	Histone acetyltransferase p300 OS=Homo sapiens GN=EP300 PE=1 SV=2
1.00097	KDM1_HUMAN	Lysine-specific histone demethylase 1 OS=Homo sapiens GN=KDM1 PE=1 SV=2
1.00103	SRRT_HUMAN	Serrate RNA effector molecule homolog OS=Homo sapiens GN=SRRT PE=1 SV=1
1.00105	SFPQ_HUMAN	Splicing factor, proline- and glutamine-rich OS=Homo sapiens GN=SFPQ PE=1 SV=2
1.00155	PP1A_HUMAN	Serine/threonine-protein phosphatase PP1-alpha catalytic subunit OS=Homo sapiens GN=PPP1CA PE=1 SV=1
1.00195	GAR1_HUMAN	H/ACA ribonucleoprotein complex subunit 1 OS=Homo sapiens GN=GAR1 PE=1 SV=1
1.00276	SNUT2_HUMAN	U4/U6.U5 tri-snRNP-associated protein 2 OS=Homo sapiens GN=USP39 PE=1 SV=2
1.00292	ATX2L_HUMAN	Ataxin-2-like protein OS=Homo sapiens GN=ATXN2L PE=1 SV=2
1.00487	INT6_HUMAN	Integrator complex subunit 6 OS=Homo sapiens GN=INTS6 PE=1 SV=1
1.00496	H31T_HUMAN	Histone H3.1t OS=Homo sapiens GN=HIST3H3 PE=1 SV=3
1.0056	ROA1_HUMAN	Heterogeneous nuclear ribonucleoprotein A1 OS=Homo sapiens GN=HNRNPA1 PE=1 SV=4
1.00585	RBM5_HUMAN	RNA-binding protein 5 OS=Homo sapiens GN=RBM5 PE=1 SV=2
1.00585	WIBG_HUMAN	Partner of Y14 and mago OS=Homo sapiens GN=WIBG PE=1 SV=1
1.0078	RPB4_HUMAN	DNA-directed RNA polymerase II subunit RPB4 OS=Homo sapiens GN=POLR2D PE=1 SV=1
1.00877	GPTC1_HUMAN	G patch domain-containing protein 1 OS=Homo sapiens GN=GPATCH1 PE=1 SV=1
1.00877	NIPBL_HUMAN	Nipped-B-like protein OS=Homo sapiens GN=NIPBL PE=1 SV=2
1.00941	AATF_HUMAN	Protein AATF
1.00975	CCNK_HUMAN	Cyclin-K OS=Homo sapiens GN=CCNK PE=1 SV=2
1.00975	LAS1L_HUMAN	LAS1-like protein OS=Homo sapiens GN=LAS1L PE=1 SV=2
1.00975	RS13_HUMAN	40S ribosomal protein S13 OS=Homo sapiens GN=RPS13 PE=1 SV=2
1.00975	SRPRB_HUMAN	Signal recognition particle receptor subunit beta OS=Homo sapiens GN=SRPRB PE=1 SV=3
1.01054	NU205_HUMAN	Nuclear pore complex protein Nup205 OS=Homo sapiens GN=NUP205 PE=1 SV=2
1.01072	RS14_HUMAN	40S ribosomal protein S14 OS=Homo sapiens GN=RPS14 PE=1 SV=3
1.0117	SNP29_HUMAN	Synaptosomal-associated protein 29 OS=Homo sapiens GN=SNAP29 PE=1 SV=1
1.01267	RAD21_HUMAN	Double-strand-break repair protein rad21 homolog OS=Homo sapiens GN=RAD21 PE=1 SV=2
1.0128	LMNA_HUMAN	Lamin-A/C OS=Homo sapiens GN=LMNA PE=1 SV=1
1.01301	RBBP4_HUMAN	Histone-binding protein RBBP4 OS=Homo sapiens GN=RBBP4 PE=1 SV=3
1.01422	HNRPL_HUMAN	Heterogeneous nuclear ribonucleoprotein L OS=Homo sapiens GN=HNRNPL PE=1 SV=2
1.01538	NUP53_HUMAN	Nucleoporin NUP53 OS=Homo sapiens GN=NUP35 PE=1 SV=1
1.01549	KI67_HUMAN	Antigen KI-67 OS=Homo sapiens GN=MKI67 PE=1 SV=2
1.01559	EIF3G_HUMAN	Eukaryotic translation initiation factor 3 subunit G OS=Homo sapiens GN=EIF3G PE=1 SV=2
1.01559	TMOD3_HUMAN	Tropomodulin-3 OS=Homo sapiens GN=TMOD3 PE=1 SV=1
1.01657	CSK2B_HUMAN	Casein kinase II subunit beta OS=Homo sapiens GN=CSNK2B PE=1 SV=1
1.01662	WDR43_HUMAN	WD repeat-containing protein 43 OS=Homo sapiens GN=WDR43 PE=1 SV=3
1.01738	IMB1_HUMAN	Importin subunit beta-1 OS=Homo sapiens GN=KPNB1 PE=1 SV=2
1.01757	ARI1A_HUMAN	AT-rich interactive domain-containing protein 1A OS=Homo sapiens GN=ARID1A PE=1 SV=3
1.01793	TCP4_HUMAN	Activated RNA polymerase II transcriptional coactivator p15 OS=Homo sapiens GN=SUB1 PE=1 SV=3
1.01949	NHP2_HUMAN	H/ACA ribonucleoprotein complex subunit 2 OS=Homo sapiens GN=NHP2 PE=1 SV=1
1.02144	XRCC1_HUMAN	DNA repair protein XRCC1 OS=Homo sapiens GN=XRCC1 PE=1 SV=1
1.02168	EF2_HUMAN	Elongation factor 2 OS=Homo sapiens GN=EEF2 PE=1 SV=4
1.02242	LPPRC_HUMAN	Leucine-rich PPR motif-containing protein, mitochondrial OS=Homo sapiens GN=LRPPRC PE=1 SV=3
1.02242	RFC4_HUMAN	Replication factor C subunit 4 OS=Homo sapiens GN=RFC4 PE=1 SV=2
1.02242	RS5_HUMAN	40S ribosomal protein S5 OS=Homo sapiens GN=RPS5 PE=1 SV=4
1.02296	ACTN4_HUMAN	Alpha-actinin-1 OS=Homo sapiens GN=ACTN1 PE=1 SV=2; Alpha-actinin-4 OS=Homo sapiens GN=ACTN4 PE=1 SV=2
1.02339	CIZ1_HUMAN	Cip1-interacting zinc finger protein OS=Homo sapiens GN=CIZ1 PE=1 SV=1
1.02534	RL8_HUMAN	60S ribosomal protein L8 OS=Homo sapiens GN=RPL8 PE=1 SV=2
1.02632	LYN_HUMAN	Tyrosine-protein kinase Lyn OS=Homo sapiens GN=LYN PE=1 SV=3
1.02632	STK6_HUMAN	Serine/threonine-protein kinase 6 OS=Homo sapiens GN=AURKA PE=1 SV=2
1.02729	LIGA_HUMAN	Ligatin OS=Homo sapiens GN=LGTN PE=1 SV=3
1.02768	RS25_HUMAN	40S ribosomal protein S25 OS=Homo sapiens GN=RPS25 PE=1 SV=1
1.02772	TBL3_HUMAN	Transducin beta-like protein 3 OS=Homo sapiens GN=TBL3 PE=1 SV=2
1.02827	XPO2_HUMAN	Exportin-2 OS=Homo sapiens GN=CSE1L PE=1 SV=3
1.02861	VASP_HUMAN	Vasodilator-stimulated phosphoprotein OS=Homo sapiens GN=VASP PE=1 SV=3
1.02893	H12_HUMAN; H14_HUMAN	Histone H1.2 OS=Homo sapiens GN=HIST1H1C PE=1 SV=2; Histone H1.4 OS=Homo sapiens GN=HIST1H1E PE=1 SV=2
1.03008	RS20_HUMAN	40S ribosomal protein S20 OS=Homo sapiens GN=RPS20 PE=1 SV=1
1.03061	KHDR1_HUMAN	KH domain-containing, RNA-binding, signal transduction-associated protein 1 OS=Homo sapiens GN=KHDRBS1 PE=1 SV=1
1.03065	LAP2A_HUMAN	Lamina-associated polypeptide 2, isoform alpha OS=Homo sapiens GN=TMPO PE=1 SV=2
1.03216	MGN_HUMAN	Protein mago nashi homolog OS=Homo sapiens GN=MAGOH PE=1 SV=1
1.03356	HNRPC_HUMAN	Heterogeneous nuclear ribonucleoproteins C1/C2 OS=Homo sapiens GN=HNRNPC PE=1 SV=4
1.03362	MYL6_HUMAN	Myosin light polypeptide 6 OS=Homo sapiens GN=MYL6 PE=1 SV=2
1.03431	RIF1_HUMAN	Telomere-associated protein RIF1 OS=Homo sapiens GN=RIF1 PE=1 SV=2
1.03502	NOP56_HUMAN	Nucleolar protein 56 OS=Homo sapiens GN=NOP56 PE=1 SV=4
1.03506	REQU_HUMAN	Zinc finger protein ubi-d4
1.03606	DBPA_HUMAN	DNA-binding protein A OS=Homo sapiens GN=CSDA PE=1 SV=4
1.03606	FUSIP_HUMAN	FUS-interacting serine-arginine-rich protein 1 OS=Homo sapiens GN=FUSIP1 PE=1 SV=1
1.03606	SF3B5_HUMAN	Splicing factor 3B subunit 5 OS=Homo sapiens GN=SF3B5 PE=1 SV=1
1.03606	TFAP4_HUMAN	Transcription factor AP-4 OS=Homo sapiens GN=TFAP4 PE=1 SV=2
1.03801	NEP1_HUMAN	Probable ribosome biogenesis protein NEP1 OS=Homo sapiens GN=EMG1 PE=1 SV=4
1.03849	TOP2A_HUMAN; TOP2B_HUMAN	DNA topoisomerase 2-alpha OS=Homo sapiens GN=TOP2A PE=1 SV=3; DNA topoisomerase 2-beta OS=Homo sapiens GN=TOP2B PE=1 SV=3
1.03996	RL27_HUMAN	60S ribosomal protein L27 OS=Homo sapiens GN=RPL27 PE=1 SV=2
1.04013	HCFC1_HUMAN	Host cell factor OS=Homo sapiens GN=HCFC1 PE=1 SV=2
1.04191	INT5_HUMAN	Integrator complex subunit 5 OS=Homo sapiens GN=INTS5 PE=1 SV=1
1.04288	PROF1_HUMAN	Profilin-1 OS=Homo sapiens GN=PFN1 PE=1 SV=2
1.04456	NOL6_HUMAN	Nucleolar protein 6 OS=Homo sapiens GN=NOL6 PE=1 SV=2
1.04581	MO4L1_HUMAN	Mortality factor 4-like protein 1 OS=Homo sapiens GN=MORF4L1 PE=1 SV=2
1.04581	RS9_HUMAN	40S ribosomal protein S9 OS=Homo sapiens GN=RPS9 PE=1 SV=3
1.04581	UBP2L_HUMAN	Ubiquitin-associated protein 2-like OS=Homo sapiens GN=UBAP2L PE=1 SV=2
1.04592	SPF45_HUMAN	Splicing factor 45 OS=Homo sapiens GN=RBM17 PE=1 SV=1
1.04673	RFC2_HUMAN	Replication factor C subunit 2 OS=Homo sapiens GN=RFC2 PE=1 SV=3
1.04678	WAPL_HUMAN	Wings apart-like protein homolog OS=Homo sapiens GN=WAPAL PE=1 SV=1
1.04833	HNRL2_HUMAN	Heterogeneous nuclear ribonucleoprotein U-like protein 2 OS=Homo sapiens GN=HNRNPUL2 PE=1 SV=1
1.04885	PHF5A_HUMAN	PHD finger-like domain-containing protein 5A OS=Homo sapiens GN=PHF5A PE=1 SV=1
1.04971	NU160_HUMAN	Nuclear pore complex protein Nup160 OS=Homo sapiens GN=NUP160 PE=1 SV=3
1.04971	RL38_HUMAN	60S ribosomal protein L38 OS=Homo sapiens GN=RPL38 PE=1 SV=2
1.04971	RRP44_HUMAN	Exosome complex exonuclease RRP44 OS=Homo sapiens GN=DIS3 PE=1 SV=2
1.0505	P66A_HUMAN	Transcriptional repressor p66-alpha OS=Homo sapiens GN=GATAD2A PE=1 SV=1
1.05068	MTA1_HUMAN	Metastasis-associated protein MTA1 OS=Homo sapiens GN=MTA1 PE=1 SV=1
1.05175	SF3B3_HUMAN	Splicing factor 3B subunit 3 OS=Homo sapiens GN=SF3B3 PE=1 SV=4
1.05251	MARE1_HUMAN	Microtubule-associated protein RP/EB family member 1 OS=Homo sapiens GN=MAPRE1 PE=1 SV=3
1.05263	FLOT2_HUMAN	Flotillin-2 OS=Homo sapiens GN=FLOT2 PE=1 SV=2
1.05361	RS12_HUMAN	40S ribosomal protein S12 OS=Homo sapiens GN=RPS12 PE=1 SV=3
1.05396	ILF2_HUMAN	Interleukin enhancer-binding factor 2 OS=Homo sapiens GN=ILF2 PE=1 SV=2
1.05556	PINX1_HUMAN	Pin2-interacting protein X1 OS=Homo sapiens GN=PINX1 PE=1 SV=2
1.05613	NONO_HUMAN	Non-POU domain-containing octamer-binding protein OS=Homo sapiens GN=NONO PE=1 SV=4
1.05653	DDX24_HUMAN	ATP-dependent RNA helicase DDX24 OS=Homo sapiens GN=DDX24 PE=1 SV=1
1.05673	PTN6_HUMAN	Tyrosine-protein phosphatase non-receptor type 6 OS=Homo sapiens GN=PTPN6 PE=1 SV=1
1.0575	DDX23_HUMAN	Probable ATP-dependent RNA helicase DDX23 OS=Homo sapiens GN=DDX23 PE=1 SV=3
1.05945	RL21_HUMAN	60S ribosomal protein L21 OS=Homo sapiens GN=RPL21 PE=1 SV=2
1.06018	LMNB1_HUMAN	Lamin-B1 OS=Homo sapiens GN=LMNB1 PE=1 SV=2
1.06043	IF2A_HUMAN	Eukaryotic translation initiation factor 2 subunit 1 OS=Homo sapiens GN=EIF2S1 PE=1 SV=3
1.06043	KCRU_HUMAN	Creatine kinase, ubiquitous mitochondrial OS=Homo sapiens GN=CKMT1A PE=1 SV=1
1.0614	NEB2_HUMAN	Neurabin-2 OS=Homo sapiens GN=PPP1R9B PE=1 SV=2
1.06149	ROA2_HUMAN	Heterogeneous nuclear ribonucleoproteins A2/B1 OS=Homo sapiens GN=HNRNPA2B1 PE=1 SV=2
1.06238	BAF_HUMAN	Barrier-to-autointegration factor OS=Homo sapiens GN=BANF1 PE=1 SV=1
1.06238	MCM5_HUMAN	DNA replication licensing factor MCM5 OS=Homo sapiens GN=MCM5 PE=1 SV=5
1.06238	QCR1_HUMAN	Cytochrome b-c1 complex subunit 1, mitochondrial OS=Homo sapiens GN=UQCRC1 PE=1 SV=3
1.06334	SNUT1_HUMAN	U4/U6.U5 tri-snRNP-associated protein 1 OS=Homo sapiens GN=SART1 PE=1 SV=1
1.06335	PQBP1_HUMAN	Polyglutamine-binding protein 1 OS=Homo sapiens GN=PQBP1 PE=1 SV=1
1.06486	RL7A_HUMAN	60S ribosomal protein L7a OS=Homo sapiens GN=RPL7A PE=1 SV=2
1.0653	EXOS6_HUMAN	Exosome complex exonuclease MTR3 OS=Homo sapiens GN=EXOSC6 PE=1 SV=1
1.06628	LSM4_HUMAN	U6 snRNA-associated Sm-like protein LSm4 OS=Homo sapiens GN=LSM4 PE=1 SV=1
1.06684	MBB1A_HUMAN	Myb-binding protein 1A OS=Homo sapiens GN=MYBBP1A PE=1 SV=2
1.06831	CAPR1_HUMAN	Caprin-1 OS=Homo sapiens GN=CAPRIN1 PE=1 SV=2
1.06925	H4_HUMAN	Histone H4 OS=Homo sapiens GN=HIST1H4A PE=1 SV=2
1.06944	RBM14_HUMAN	RNA-binding protein 14 OS=Homo sapiens GN=RBM14 PE=1 SV=2
1.06989	RCC2_HUMAN	Protein RCC2 OS=Homo sapiens GN=RCC2 PE=1 SV=2
1.07066	NU153_HUMAN	Nuclear pore complex protein Nup153 OS=Homo sapiens GN=NUP153 PE=1 SV=2
1.07142	IF4A1_HUMAN	Eukaryotic initiation factor 4A-I OS=Homo sapiens GN=EIF4A1 PE=1 SV=1
1.07151	PDIP3_HUMAN	Polymerase delta-interacting protein 3 OS=Homo sapiens GN=POLDIP3 PE=1 SV=2
1.07185	SF01_HUMAN	Splicing factor 1 OS=Homo sapiens GN=SF1 PE=1 SV=4
1.0726	DNJC9_HUMAN	DnaJ homolog subfamily C member 9 OS=Homo sapiens GN=DNAJC9 PE=1 SV=1
1.0731	TF3C1_HUMAN	General transcription factor 3C polypeptide 1
1.07505	RS30_HUMAN	40S ribosomal protein S30 OS=Homo sapiens GN=FAU PE=1 SV=1
1.07574	MSH6_HUMAN	DNA mismatch repair protein Msh6 OS=Homo sapiens GN=MSH6 PE=1 SV=2
1.07602	NSA2_HUMAN	Ribosome biogenesis protein NSA2 homolog OS=Homo sapiens GN=TINP1 PE=1 SV=1
1.077	RAD50_HUMAN	DNA repair protein RAD50 OS=Homo sapiens GN=RAD50 PE=1 SV=1
1.077	SYF1_HUMAN	Pre-mRNA-splicing factor SYF1 OS=Homo sapiens GN=XAB2 PE=1 SV=2
1.07974	HNRPU_HUMAN	Heterogeneous nuclear ribonucleoprotein U
1.07992	TAGL2_HUMAN	Transgelin-2 OS=Homo sapiens GN=TAGLN2 PE=1 SV=3
1.0809	TIA1_HUMAN	Nucleolysin TIA-1 isoform p40 OS=Homo sapiens GN=TIA1 PE=1 SV=3
1.08104	DDX46_HUMAN	Probable ATP-dependent RNA helicase DDX46 OS=Homo sapiens GN=DDX46 PE=1 SV=2
1.08187	C1QBP_HUMAN	Complement component 1 Q subcomponent-binding protein, mitochondrial OS=Homo sapiens GN=C1QBP PE=1 SV=1
1.08187	I2BP1_HUMAN	Interferon regulatory factor 2-binding protein 1 OS=Homo sapiens GN=IRF2BP1 PE=1 SV=1
1.08187	RCOR1_HUMAN	REST corepressor 1 OS=Homo sapiens GN=RCOR1 PE=1 SV=1
1.08187	RUNX3_HUMAN	Runt-related transcription factor 3 OS=Homo sapiens GN=RUNX3 PE=1 SV=2
1.0825	MCM3_HUMAN	DNA replication licensing factor MCM3 OS=Homo sapiens GN=MCM3 PE=1 SV=3
1.08382	PRP6_HUMAN	Pre-mRNA-processing factor 6 OS=Homo sapiens GN=PRPF6 PE=1 SV=1
1.08382	RL32_HUMAN	60S ribosomal protein L32 OS=Homo sapiens GN=RPL32 PE=1 SV=2
1.08664	DHX16_HUMAN	Putative pre-mRNA-splicing factor ATP-dependent RNA helicase DHX16 OS=Homo sapiens GN=DHX16 PE=1 SV=2
1.08726	DEK_HUMAN	Protein DEK OS=Homo sapiens GN=DEK PE=1 SV=1
1.08747	LRC59_HUMAN	Leucine-rich repeat-containing protein 59 OS=Homo sapiens GN=LRRC59 PE=1 SV=1
1.08772	PAIRB_HUMAN	Plasminogen activator inhibitor 1 RNA-binding protein
1.08857	TIF1B_HUMAN	Transcription intermediary factor 1-beta OS=Homo sapiens GN=TRIM28 PE=1 SV=5
1.08877	YBOX1_HUMAN	Nuclease-sensitive element-binding protein 1 OS=Homo sapiens GN=YBX1 PE=1 SV=3
1.08967	ACL6A_HUMAN	Actin-like protein 6A OS=Homo sapiens GN=ACTL6A PE=1 SV=1
1.09069	RS4X_HUMAN	40S ribosomal protein S4, X isoform
1.09125	CHD4_HUMAN	Chromodomain-helicase-DNA-binding protein 4 OS=Homo sapiens GN=CHD4 PE=1 SV=1
1.09357	DYL2_HUMAN	Dynein light chain 2, cytoplasmic OS=Homo sapiens GN=DYNLL2 PE=1 SV=1
1.09357	FUS_HUMAN; RBP56_HUMAN	RNA-binding protein FUS OS=Homo sapiens GN=FUS PE=1 SV=1; TATA-binding protein-associated factor 2N OS=Homo sapiens GN=TAF15 PE=1 SV=1
1.09365	ZMYM2_HUMAN	Zinc finger MYM-type protein 2
1.09454	H2AV_HUMAN	Histone H2A.V OS=Homo sapiens GN=H2AFV PE=1 SV=3
1.09454	RS18_HUMAN	40S ribosomal protein S18 OS=Homo sapiens GN=RPS18 PE=1 SV=3
1.09541	DHX15_HUMAN	Putative pre-mRNA-splicing factor ATP-dependent RNA helicase DHX15 OS=Homo sapiens GN=DHX15 PE=1 SV=2
1.09552	AKAP8_HUMAN	A-kinase anchor protein 8 OS=Homo sapiens GN=AKAP8 PE=1 SV=1
1.09571	NGDN_HUMAN	Neuroguidin OS=Homo sapiens GN=NGDN PE=1 SV=1
1.0963	IMA2_HUMAN	Importin subunit alpha-2 OS=Homo sapiens GN=KPNA2 PE=1 SV=1
1.09649	IF5A1_HUMAN	Eukaryotic translation initiation factor 5A-1 OS=Homo sapiens GN=EIF5A PE=1 SV=2
1.09747	DYL1_HUMAN	Dynein light chain 1, cytoplasmic OS=Homo sapiens GN=DYNLL1 PE=1 SV=1
1.09747	MCM7_HUMAN	DNA replication licensing factor MCM7 OS=Homo sapiens GN=MCM7 PE=1 SV=4
1.09868	LARP1_HUMAN	La-related protein 1
1.09942	SFRS6_HUMAN	Splicing factor, arginine/serine-rich 6 OS=Homo sapiens GN=SFRS6 PE=1 SV=2
1.10007	H15_HUMAN	Histone H1.5 OS=Homo sapiens GN=HIST1H1B PE=1 SV=3
1.10039	DLDH_HUMAN	Dihydrolipoyl dehydrogenase, mitochondrial OS=Homo sapiens GN=DLD PE=1 SV=1
1.10234	CAPZB_HUMAN	F-actin-capping protein subunit beta OS=Homo sapiens GN=CAPZB PE=1 SV=4
1.10377	DDX21_HUMAN; DDX50_HUMAN	Nucleolar RNA helicase 2 OS=Homo sapiens GN=DDX21 PE=1 SV=5; ATP-dependent RNA helicase DDX50 OS=Homo sapiens GN=DDX50 PE=1 SV=1
1.10429	CI082_HUMAN	Uncharacterized protein C9orf82 OS=Homo sapiens GN=C9orf82 PE=1 SV=2
1.10429	IFM1_HUMAN	Interferon-induced transmembrane protein 1 OS=Homo sapiens GN=IFITM1 PE=1 SV=3
1.10624	FLOT1_HUMAN	Flotillin-1 OS=Homo sapiens GN=FLOT1 PE=1 SV=3
1.10805	SF3B1_HUMAN	Splicing factor 3B subunit 1 OS=Homo sapiens GN=SF3B1 PE=1 SV=2
1.10899	MATR3_HUMAN	Matrin-3 OS=Homo sapiens GN=MATR3 PE=1 SV=2
1.10901	OGT1_HUMAN	UDP-N-acetylglucosamine--peptide N-acetylglucosaminyltransferase 110 kDa subunit OS=Homo sapiens GN=OGT PE=1 SV=3
1.10916	H2A1A_HUMAN; H2A1B_HUMAN; H2AV_HUMAN	Histone H2A type 1-A OS=Homo sapiens GN=HIST1H2AA PE=1 SV=3; Histone H2A type 1-B/E OS=Homo sapiens GN=HIST1H2AB PE=1 SV=2; Histone H2A.V OS=Homo sapiens GN=H2AFV PE=1 SV=3
1.11048	CSTF2_HUMAN	Cleavage stimulation factor 64 kDa subunit OS=Homo sapiens GN=CSTF2 PE=1 SV=1
1.1113	GRP75_HUMAN	Stress-70 protein, mitochondrial OS=Homo sapiens GN=HSPA9 PE=1 SV=2
1.11167	MTA2_HUMAN	Metastasis-associated protein MTA2 OS=Homo sapiens GN=MTA2 PE=1 SV=1
1.11209	MCM6_HUMAN	DNA replication licensing factor MCM6 OS=Homo sapiens GN=MCM6 PE=1 SV=1
1.11209	MTX2_HUMAN	Metaxin-2 OS=Homo sapiens GN=MTX2 PE=1 SV=1
1.11254	CAZA1_HUMAN	F-actin-capping protein subunit alpha-1 OS=Homo sapiens GN=CAPZA1 PE=1 SV=3
1.11381	DHX9_HUMAN	ATP-dependent RNA helicase A OS=Homo sapiens GN=DHX9 PE=1 SV=4
1.11404	CD043_HUMAN	UPF0534 protein C4orf43 OS=Homo sapiens GN=C4orf43 PE=1 SV=2
1.11662	PA2G4_HUMAN	Proliferation-associated protein 2G4 OS=Homo sapiens GN=PA2G4 PE=1 SV=3
1.11696	CPSF1_HUMAN	Cleavage and polyadenylation specificity factor subunit 1 OS=Homo sapiens GN=CPSF1 PE=1 SV=2
1.11696	DDX3X_HUMAN; DDX5_HUMAN; DDX17_HUMAN	ATP-dependent RNA helicase DDX3X OS=Homo sapiens GN=DDX3X PE=1 SV=3; ATP-dependent RNA helicase DDX3Y OS=Homo sapiens GN=DDX3Y PE=1 SV=2; Probable ATP-dependent RNA helicase DDX5 OS=Homo sapiens GN=DDX5 PE=1 SV=1; Probable ATP-dependent RNA helicase DDX17 OS=Homo sapiens GN=DDX17 PE=1 SV=1
1.11745	HNRH1_HUMAN	Heterogeneous nuclear ribonucleoprotein H OS=Homo sapiens GN=HNRNPH1 PE=1 SV=4
1.11807	PTBP1_HUMAN	Polypyrimidine tract-binding protein 1 OS=Homo sapiens GN=PTBP1 PE=1 SV=1
1.11862	HNRPR_HUMAN	Heterogeneous nuclear ribonucleoprotein R
1.12062	ACTG_HUMAN	Actin, aortic smooth muscle OS=Homo sapiens GN=ACTA2 PE=1 SV=1; Actin, cytoplasmic 2 OS=Homo sapiens GN=ACTG1 PE=1 SV=1
1.12116	IF2G_HUMAN	Eukaryotic translation initiation factor 2 subunit 3 OS=Homo sapiens GN=EIF2S3 PE=1 SV=3
1.12587	PSPC1_HUMAN	Paraspeckle component 1 OS=Homo sapiens GN=PSPC1 PE=1 SV=1
1.12671	SFRS7_HUMAN	Splicing factor, arginine/serine-rich 7 OS=Homo sapiens GN=SFRS7 PE=1 SV=1
1.12865	ARC1B_HUMAN	Actin-related protein 2/3 complex subunit 1B OS=Homo sapiens GN=ARPC1B PE=1 SV=3
1.12865	IF4G1_HUMAN	Eukaryotic translation initiation factor 4 gamma 1 OS=Homo sapiens GN=EIF4G1 PE=1 SV=3
1.1287	LAP2A_HUMAN; LAP2B_HUMAN	Lamina-associated polypeptide 2, isoform alpha OS=Homo sapiens GN=TMPO PE=1 SV=2; Lamina-associated polypeptide 2, isoforms beta/gamma OS=Homo sapiens GN=TMPO PE=1 SV=2
1.13199	PABP1_HUMAN	Polyadenylate-binding protein 1 OS=Homo sapiens GN=PABPC1 PE=1 SV=2
1.13255	CA077_HUMAN	Uncharacterized protein C1orf77 OS=Homo sapiens GN=C1orf77 PE=1 SV=2
1.1345	TOP2B_HUMAN	DNA topoisomerase 2-beta OS=Homo sapiens GN=TOP2B PE=1 SV=3
1.13548	K1967_HUMAN	Protein KIAA1967 OS=Homo sapiens GN=KIAA1967 PE=1 SV=2
1.13645	SMCA2_HUMAN	Probable global transcription activator SNF2L2 OS=Homo sapiens GN=SMARCA2 PE=1 SV=2
1.13874	RS2_HUMAN	40S ribosomal protein S2 OS=Homo sapiens GN=RPS2 PE=1 SV=2
1.13884	TPR_HUMAN	Nucleoprotein TPR OS=Homo sapiens GN=TPR PE=1 SV=3
1.13936	TBA4A_HUMAN	Tubulin alpha-1A chain OS=Homo sapiens GN=TUBA1A PE=1 SV=1; Tubulin alpha-4A chain OS=Homo sapiens GN=TUBA4A PE=1 SV=1
1.14327	SFR12_HUMAN	Splicing factor, arginine/serine-rich 12 OS=Homo sapiens GN=SFRS12 PE=1 SV=1
1.14334	RL23_HUMAN	60S ribosomal protein L23 OS=Homo sapiens GN=RPL23 PE=1 SV=1
1.14347	HNRH3_HUMAN	Heterogeneous nuclear ribonucleoprotein H3 OS=Homo sapiens GN=HNRNPH3 PE=1 SV=2
1.14385	FUS_HUMAN	RNA-binding protein FUS OS=Homo sapiens GN=FUS PE=1 SV=1
1.14487	HELLS_HUMAN	Lymphoid-specific helicase OS=Homo sapiens GN=HELLS PE=1 SV=1
1.14717	PAWR_HUMAN	PRKC apoptosis WT1 regulator protein OS=Homo sapiens GN=PAWR PE=1 SV=1
1.14717	RLA1_HUMAN	60S acidic ribosomal protein P1 OS=Homo sapiens GN=RPLP1 PE=1 SV=1
1.14766	NOP58_HUMAN	Nucleolar protein 58
1.14774	RBM42_HUMAN	RNA-binding protein 42 OS=Homo sapiens GN=RBM42 PE=2 SV=1
1.14912	GBLP_HUMAN	Guanine nucleotide-binding protein subunit beta-2-like 1 OS=Homo sapiens GN=GNB2L1 PE=1 SV=3
1.15107	HNRL1_HUMAN	Heterogeneous nuclear ribonucleoprotein U-like protein 1 OS=Homo sapiens GN=HNRNPUL1 PE=1 SV=2
1.15124	RL17_HUMAN	60S ribosomal protein L17 OS=Homo sapiens GN=RPL17 PE=1 SV=3
1.15205	DDX6_HUMAN	Probable ATP-dependent RNA helicase DDX6 OS=Homo sapiens GN=DDX6 PE=1 SV=2
1.15205	RL29_HUMAN	60S ribosomal protein L29 OS=Homo sapiens GN=RPL29 PE=1 SV=2
1.15426	ENOA_HUMAN	Alpha-enolase OS=Homo sapiens GN=ENO1 PE=1 SV=2
1.15474	LMNB2_HUMAN	Lamin-B2 OS=Homo sapiens GN=LMNB2 PE=1 SV=3
1.15595	IF16_HUMAN	Gamma-interferon-inducible protein Ifi-16 OS=Homo sapiens GN=IFI16 PE=1 SV=3
1.156	HNRPK_HUMAN	Heterogeneous nuclear ribonucleoprotein K OS=Homo sapiens GN=HNRNPK PE=1 SV=1
1.15724	RRS1_HUMAN	Ribosome biogenesis regulatory protein homolog OS=Homo sapiens GN=RRS1 PE=1 SV=2
1.15789	NU107_HUMAN	Nuclear pore complex protein Nup107 OS=Homo sapiens GN=NUP107 PE=1 SV=1
1.15789	TPM3L_HUMAN	Putative tropomyosin alpha-3 chain-like protein OS=Homo sapiens PE=5 SV=2
1.15802	ZN828_HUMAN	Zinc finger protein 828 OS=Homo sapiens GN=ZNF828 PE=1 SV=2
1.15852	FBRL_HUMAN	rRNA 2'-O-methyltransferase fibrillarin OS=Homo sapiens GN=FBL PE=1 SV=2
1.1606	FLNB_HUMAN	Filamin-B OS=Homo sapiens GN=FLNB PE=1 SV=1
1.16152	MYH9_HUMAN	Myosin-9 OS=Homo sapiens GN=MYH9 PE=1 SV=4
1.16211	RL13_HUMAN	60S ribosomal protein L13 OS=Homo sapiens GN=RPL13 PE=1 SV=4
1.16217	NOP2_HUMAN	Putative ribosomal RNA methyltransferase NOP2 OS=Homo sapiens GN=NOP2 PE=1 SV=2
1.1622	FLNA_HUMAN	Filamin-A OS=Homo sapiens GN=FLNA PE=1 SV=4
1.16282	PARP1_HUMAN	Poly [ADP-ribose] polymerase 1 OS=Homo sapiens GN=PARP1 PE=1 SV=4
1.16374	BXDC1_HUMAN	Brix domain-containing protein 1
1.16472	NUP62_HUMAN	Nuclear pore glycoprotein p62 OS=Homo sapiens GN=NUP62 PE=1 SV=3
1.16508	ATD3A_HUMAN	ATPase family AAA domain-containing protein 3A OS=Homo sapiens GN=ATAD3A PE=1 SV=2
1.16515	CPSF6_HUMAN	Cleavage and polyadenylation specificity factor subunit 6 OS=Homo sapiens GN=CPSF6 PE=1 SV=2
1.16569	DD19B_HUMAN	ATP-dependent RNA helicase DDX19B OS=Homo sapiens GN=DDX19B PE=1 SV=1
1.16667	MCM4_HUMAN	DNA replication licensing factor MCM4 OS=Homo sapiens GN=MCM4 PE=1 SV=5
1.16667	PRCC_HUMAN	Proline-rich protein PRCC OS=Homo sapiens GN=PRCC PE=1 SV=1
1.16667	UN84A_HUMAN	Protein unc-84 homolog A OS=Homo sapiens GN=UNC84A PE=1 SV=3
1.16728	HS90B_HUMAN	Heat shock protein HSP 90-beta OS=Homo sapiens GN=HSP90AB1 PE=1 SV=4
1.16834	KU86_HUMAN	ATP-dependent DNA helicase 2 subunit 2 OS=Homo sapiens GN=XRCC5 PE=1 SV=3
1.16862	SF3B4_HUMAN	Splicing factor 3B subunit 4 OS=Homo sapiens GN=SF3B4 PE=1 SV=1
1.16868	SF3A1_HUMAN	Splicing factor 3 subunit 1 OS=Homo sapiens GN=SF3A1 PE=1 SV=1
1.16959	SYFA_HUMAN	Phenylalanyl-tRNA synthetase alpha chain OS=Homo sapiens GN=FARSA PE=1 SV=3
1.17326	RL12_HUMAN	60S ribosomal protein L12 OS=Homo sapiens GN=RPL12 PE=1 SV=1
1.17739	POP1_HUMAN	Ribonucleases P/MRP protein subunit POP1 OS=Homo sapiens GN=POP1 PE=1 SV=2
1.17836	TIM16_HUMAN	Mitochondrial import inner membrane translocase subunit Tim16 OS=Homo sapiens GN=TIMM16 PE=1 SV=2
1.18031	SNF5_HUMAN	SWI/SNF-related matrix-associated actin-dependent regulator of chromatin subfamily B member 1 OS=Homo sapiens GN=SMARCB1 PE=1 SV=2
1.18053	SRRM2_HUMAN	Serine/arginine repetitive matrix protein 2 OS=Homo sapiens GN=SRRM2 PE=1 SV=2
1.18324	CCNA2_HUMAN	Cyclin-A2 OS=Homo sapiens GN=CCNA2 PE=1 SV=1
1.18519	TPM3_HUMAN; TPM4_HUMAN	Tropomyosin alpha-3 chain OS=Homo sapiens GN=TPM3 PE=1 SV=1; Tropomyosin alpha-4 chain OS=Homo sapiens GN=TPM4 PE=1 SV=3
1.18561	RL6_HUMAN	60S ribosomal protein L6 OS=Homo sapiens GN=RPL6 PE=1 SV=3
1.18685	GNAI2_HUMAN	Guanine nucleotide-binding protein G(i), alpha-2 subunit OS=Homo sapiens GN=GNAI2 PE=1 SV=3
1.18696	CV028_HUMAN	UPF0027 protein C22orf28 OS=Homo sapiens GN=C22orf28 PE=1 SV=1
1.18754	IMMT_HUMAN	Mitochondrial inner membrane protein OS=Homo sapiens GN=IMMT PE=1 SV=1
1.18811	TRIO_HUMAN	Triple functional domain protein OS=Homo sapiens GN=TRIO PE=1 SV=2
1.18962	PO210_HUMAN	Nuclear pore membrane glycoprotein 210 OS=Homo sapiens GN=NUP210 PE=1 SV=3
1.18989	IKZF1_HUMAN	DNA-binding protein Ikaros OS=Homo sapiens GN=IKZF1 PE=1 SV=1
1.19103	API5_HUMAN	Apoptosis inhibitor 5 OS=Homo sapiens GN=API5 PE=1 SV=2
1.19242	BAZ1A_HUMAN	Bromodomain adjacent to zinc finger domain protein 1A OS=Homo sapiens GN=BAZ1A PE=1 SV=2
1.19396	UBF1_HUMAN	Nucleolar transcription factor 1 OS=Homo sapiens GN=UBTF PE=1 SV=1
1.19493	GRB2_HUMAN	Growth factor receptor-bound protein 2 OS=Homo sapiens GN=GRB2 PE=1 SV=1
1.19553	PCBP1_HUMAN	Poly(rC)-binding protein 1 OS=Homo sapiens GN=PCBP1 PE=1 SV=2
1.19718	RLA2_HUMAN	60S acidic ribosomal protein P2 OS=Homo sapiens GN=RPLP2 PE=1 SV=1
1.20078	PK1IP_HUMAN	p21-activated protein kinase-interacting protein 1 OS=Homo sapiens GN=PAK1IP1 PE=1 SV=2
1.20175	SR140_HUMAN	U2-associated protein SR140 OS=Homo sapiens GN=SR140 PE=1 SV=2
1.2037	BRD4_HUMAN	Bromodomain-containing protein 4 OS=Homo sapiens GN=BRD4 PE=1 SV=2
1.2037	SC24C_HUMAN	Protein transport protein Sec24C OS=Homo sapiens GN=SEC24C PE=1 SV=3
1.20565	WASP_HUMAN	Wiskott-Aldrich syndrome protein OS=Homo sapiens GN=WAS PE=1 SV=4
1.20663	CSTF3_HUMAN	Cleavage stimulation factor 77 kDa subunit OS=Homo sapiens GN=CSTF3 PE=1 SV=1
1.20663	DBNL_HUMAN	Drebrin-like protein OS=Homo sapiens GN=DBNL PE=1 SV=1
1.20691	FUBP1_HUMAN	Far upstream element-binding protein 1 OS=Homo sapiens GN=FUBP1 PE=1 SV=3
1.20734	DDX17_HUMAN	Probable ATP-dependent RNA helicase DDX17 OS=Homo sapiens GN=DDX17 PE=1 SV=1
1.2076	CLIC1_HUMAN	Chloride intracellular channel protein 1 OS=Homo sapiens GN=CLIC1 PE=1 SV=4
1.2115	I2BP2_HUMAN	Interferon regulatory factor 2-binding protein 2 OS=Homo sapiens GN=IRF2BP2 PE=1 SV=2
1.2115	NUP88_HUMAN	Nuclear pore complex protein Nup88 OS=Homo sapiens GN=NUP88 PE=1 SV=2
1.2154	INT1_HUMAN	Integrator complex subunit 1 OS=Homo sapiens GN=INTS1 PE=1 SV=2
1.2154	RCL1_HUMAN	RNA 3'-terminal phosphate cyclase-like protein OS=Homo sapiens GN=RCL1 PE=1 SV=3
1.21881	HSP7C_HUMAN	Heat shock cognate 71 kDa protein OS=Homo sapiens GN=HSPA8 PE=1 SV=1
1.21968	G3BP1_HUMAN	Ras GTPase-activating protein-binding protein 1 OS=Homo sapiens GN=G3BP1 PE=1 SV=1
1.22125	CORO7_HUMAN	Coronin-7 OS=Homo sapiens GN=CORO7 PE=1 SV=1
1.2232	NUP43_HUMAN	Nucleoporin Nup43 OS=Homo sapiens GN=NUP43 PE=1 SV=1
1.22417	FL2D_HUMAN	Pre-mRNA-splicing regulator WTAP OS=Homo sapiens GN=WTAP PE=1 SV=2
1.22568	ARP2_HUMAN	Actin-related protein 2 OS=Homo sapiens GN=ACTR2 PE=1 SV=1
1.22603	TBB2C_HUMAN	Tubulin beta-2C chain OS=Homo sapiens GN=TUBB2C PE=1 SV=1
1.2274	PPIA_HUMAN	Peptidyl-prolyl cis-trans isomerase A OS=Homo sapiens GN=PPIA PE=1 SV=2
1.22904	UTP6_HUMAN	U3 small nucleolar RNA-associated protein 6 homolog OS=Homo sapiens GN=UTP6 PE=1 SV=2
1.23099	SUMO2_HUMAN	Small ubiquitin-related modifier 2 OS=Homo sapiens GN=SUMO2 PE=1 SV=1
1.23643	SPTA2_HUMAN	Spectrin alpha chain, brain OS=Homo sapiens GN=SPTAN1 PE=1 SV=3
1.2368	NUP93_HUMAN	Nuclear pore complex protein Nup93 OS=Homo sapiens GN=NUP93 PE=1 SV=2
1.23782	JUNB_HUMAN	Transcription factor jun-B OS=Homo sapiens GN=JUNB PE=1 SV=1
1.23879	SFRS4_HUMAN	Splicing factor, arginine/serine-rich 4 OS=Homo sapiens GN=SFRS4 PE=1 SV=2
1.23949	PPIB_HUMAN	Peptidyl-prolyl cis-trans isomerase B OS=Homo sapiens GN=PPIB PE=1 SV=2
1.24074	EIF3E_HUMAN	Eukaryotic translation initiation factor 3 subunit E OS=Homo sapiens GN=EIF3E PE=1 SV=1
1.24191	RL4_HUMAN	60S ribosomal protein L4 OS=Homo sapiens GN=RPL4 PE=1 SV=5
1.24464	DNJB1_HUMAN	DnaJ homolog subfamily B member 1 OS=Homo sapiens GN=DNAJB1 PE=1 SV=4
1.24464	DNJB4_HUMAN	DnaJ homolog subfamily B member 4 OS=Homo sapiens GN=DNAJB4 PE=1 SV=1
1.24464	SKP1_HUMAN	S-phase kinase-associated protein 1 OS=Homo sapiens GN=SKP1 PE=1 SV=2
1.24526	HNRPD_HUMAN	Heterogeneous nuclear ribonucleoprotein D0 OS=Homo sapiens GN=HNRNPD PE=1 SV=1
1.24561	TOM22_HUMAN	Mitochondrial import receptor subunit TOM22 homolog OS=Homo sapiens GN=TOMM22 PE=1 SV=3
1.24599	CKAP4_HUMAN	Cytoskeleton-associated protein 4 OS=Homo sapiens GN=CKAP4 PE=1 SV=2
1.24677	RL14_HUMAN	60S ribosomal protein L14 OS=Homo sapiens GN=RPL14 PE=1 SV=4
1.25063	MYL9_HUMAN	Myosin regulatory light polypeptide 9 OS=Homo sapiens GN=MYL9 PE=1 SV=4
1.25414	UTP20_HUMAN	Small subunit processome component 20 homolog OS=Homo sapiens GN=UTP20 PE=1 SV=2
1.25982	RU2A_HUMAN	U2 small nuclear ribonucleoprotein A' OS=Homo sapiens GN=SNRPA1 PE=1 SV=2
1.26218	CDC27_HUMAN	Cell division cycle protein 27 homolog OS=Homo sapiens GN=CDC27 PE=1 SV=2
1.26608	EF1B_HUMAN	Elongation factor 1-beta OS=Homo sapiens GN=EEF1B2 PE=1 SV=3
1.26706	NDUS2_HUMAN	NADH dehydrogenase [ubiquinone] iron-sulfur protein 2, mitochondrial OS=Homo sapiens GN=NDUFS2 PE=1 SV=2
1.27778	SND1_HUMAN	Staphylococcal nuclease domain-containing protein 1 OS=Homo sapiens GN=SND1 PE=1 SV=1
1.2796	TBA1B_HUMAN; TBA4A_HUMAN	Tubulin alpha-1B chain OS=Homo sapiens GN=TUBA1B PE=1 SV=1; Tubulin alpha-3E chain OS=Homo sapiens GN=TUBA3E PE=1 SV=2; Tubulin alpha-4A chain OS=Homo sapiens GN=TUBA4A PE=1 SV=1
1.2846	SIN3A_HUMAN	Paired amphipathic helix protein Sin3a OS=Homo sapiens GN=SIN3A PE=1 SV=2
1.28505	PML_HUMAN	Probable transcription factor PML OS=Homo sapiens GN=PML PE=1 SV=3
1.2885	TRA2B_HUMAN	Transformer-2 protein homolog beta OS=Homo sapiens GN=TRA2B PE=1 SV=1
1.2924	BAZ1B_HUMAN	Tyrosine-protein kinase BAZ1B OS=Homo sapiens GN=BAZ1B PE=1 SV=2
1.29329	TCOF_HUMAN	Treacle protein OS=Homo sapiens GN=TCOF1 PE=1 SV=2
1.29435	TBR1_HUMAN	T-box brain protein 1 OS=Homo sapiens GN=TBR1 PE=1 SV=1
1.29643	RS28_HUMAN	40S ribosomal protein S28 OS=Homo sapiens GN=RPS28 PE=1 SV=1
1.29727	THIO_HUMAN	Thioredoxin OS=Homo sapiens GN=TXN PE=1 SV=3
1.29985	SFR11_HUMAN	Splicing factor, arginine/serine-rich 11 OS=Homo sapiens GN=SFRS11 PE=1 SV=1
1.30117	STIP1_HUMAN	Stress-induced-phosphoprotein 1 OS=Homo sapiens GN=STIP1 PE=1 SV=1
1.30594	DDX5_HUMAN; DDX17_HUMAN	Probable ATP-dependent RNA helicase DDX5 OS=Homo sapiens GN=DDX5 PE=1 SV=1; Probable ATP-dependent RNA helicase DDX17 OS=Homo sapiens GN=DDX17 PE=1 SV=1
1.31092	SHIP1_HUMAN	Phosphatidylinositol-3,4,5-trisphosphate 5-phosphatase 1 OS=Homo sapiens GN=INPP5D PE=1 SV=2
1.31958	RSSA_HUMAN	40S ribosomal protein SA OS=Homo sapiens GN=RPSA PE=1 SV=4
1.32066	CDC2_HUMAN	Cell division control protein 2 homolog OS=Homo sapiens GN=CDC2 PE=1 SV=1
1.32164	COX5B_HUMAN	Cytochrome c oxidase subunit 5B, mitochondrial OS=Homo sapiens GN=COX5B PE=1 SV=2
1.32456	K0090_HUMAN	Uncharacterized protein KIAA0090 OS=Homo sapiens GN=KIAA0090 PE=1 SV=1
1.32651	CPSF2_HUMAN	Cleavage and polyadenylation specificity factor subunit 2 OS=Homo sapiens GN=CPSF2 PE=1 SV=2
1.32749	EF1G_HUMAN	Elongation factor 1-gamma OS=Homo sapiens GN=EEF1G PE=1 SV=3
1.32846	SSBP_HUMAN	Single-stranded DNA-binding protein, mitochondrial OS=Homo sapiens GN=SSBP1 PE=1 SV=1
1.33138	SET_HUMAN	Protein SET OS=Homo sapiens GN=SET PE=1 SV=3
1.33333	NUP85_HUMAN	Nucleoporin NUP85 OS=Homo sapiens GN=NUP85 PE=1 SV=1
1.33351	EF1A1_HUMAN	Elongation factor 1-alpha 1 OS=Homo sapiens GN=EEF1A1 PE=1 SV=1
1.33678	VDAC1_HUMAN	Voltage-dependent anion-selective channel protein 1 OS=Homo sapiens GN=VDAC1 PE=1 SV=2
1.33751	CHERP_HUMAN	Calcium homeostasis endoplasmic reticulum protein OS=Homo sapiens GN=CHERP PE=1 SV=2
1.33762	LC7L2_HUMAN	Putative RNA-binding protein Luc7-like 2 OS=Homo sapiens GN=LUC7L2 PE=1 SV=2
1.33987	TBA1B_HUMAN	Tubulin alpha-1A chain OS=Homo sapiens GN=TUBA1A PE=1 SV=1; Tubulin alpha-1B chain OS=Homo sapiens GN=TUBA1B PE=1 SV=1
1.34007	RL24_HUMAN	60S ribosomal protein L24 OS=Homo sapiens GN=RPL24 PE=1 SV=1
1.34853	SPTB2_HUMAN	Spectrin beta chain, brain 1 OS=Homo sapiens GN=SPTBN1 PE=1 SV=2
1.3499	CH60_HUMAN	60 kDa heat shock protein, mitochondrial OS=Homo sapiens GN=HSPD1 PE=1 SV=2
1.35185	RAVR1_HUMAN	Ribonucleoprotein PTB-binding 1 OS=Homo sapiens GN=RAVER1 PE=1 SV=1
1.35283	HNRDL_HUMAN; ROAA_HUMAN	Heterogeneous nuclear ribonucleoprotein D-like OS=Homo sapiens GN=HNRPDL PE=1 SV=3; Heterogeneous nuclear ribonucleoprotein A/B OS=Homo sapiens GN=HNRNPAB PE=1 SV=2
1.35283	NDUS8_HUMAN	NADH dehydrogenase [ubiquinone] iron-sulfur protein 8, mitochondrial OS=Homo sapiens GN=NDUFS8 PE=1 SV=1
1.35673	RL27A_HUMAN	60S ribosomal protein L27a OS=Homo sapiens GN=RPL27A PE=1 SV=2
1.35721	VDAC3_HUMAN	Voltage-dependent anion-selective channel protein 3 OS=Homo sapiens GN=VDAC3 PE=1 SV=1
1.35814	HNRPM_HUMAN	Heterogeneous nuclear ribonucleoprotein M OS=Homo sapiens GN=HNRNPM PE=1 SV=3
1.36062	LMNB1_HUMAN; LMNB2_HUMAN	Lamin-B1 OS=Homo sapiens GN=LMNB1 PE=1 SV=2; Lamin-B2 OS=Homo sapiens GN=LMNB2 PE=1 SV=3
1.36229	ARP3_HUMAN	Actin-related protein 3 OS=Homo sapiens GN=ACTR3 PE=1 SV=3
1.36424	NU214_HUMAN	Nuclear pore complex protein Nup214 OS=Homo sapiens GN=NUP214 PE=1 SV=2
1.36452	WDR12_HUMAN	Ribosome biogenesis protein WDR12 OS=Homo sapiens GN=WDR12 PE=1 SV=2
1.36842	PDLI1_HUMAN	PDZ and LIM domain protein 1 OS=Homo sapiens GN=PDLIM1 PE=1 SV=4
1.37035	RS8_HUMAN	40S ribosomal protein S8 OS=Homo sapiens GN=RPS8 PE=1 SV=2
1.37037	THOC6_HUMAN	THO complex subunit 6 homolog OS=Homo sapiens GN=THOC6 PE=1 SV=1
1.37232	PDIA6_HUMAN	Protein disulfide-isomerase A6
1.37525	TOP1_HUMAN	DNA topoisomerase 1 OS=Homo sapiens GN=TOP1 PE=1 SV=2
1.37914	UCRI_HUMAN	Cytochrome b-c1 complex subunit Rieske, mitochondrial OS=Homo sapiens GN=UQCRFS1 PE=1 SV=2
1.3798	RL11_HUMAN	60S ribosomal protein L11 OS=Homo sapiens GN=RPL11 PE=1 SV=2
1.38304	SEH1_HUMAN	Nucleoporin SEH1 OS=Homo sapiens GN=SEH1L PE=1 SV=3
1.38385	HSP71_HUMAN	Heat shock 70 kDa protein 1 OS=Homo sapiens GN=HSPA1A PE=1 SV=5
1.38499	GBB2_HUMAN	Guanine nucleotide-binding protein G(I)/G(S)/G(T) subunit beta-2 OS=Homo sapiens GN=GNB2 PE=1 SV=3
1.38547	COX2_HUMAN	Cytochrome c oxidase subunit 2 OS=Homo sapiens GN=MT-CO2 PE=1 SV=1
1.38791	NDUBB_HUMAN	NADH dehydrogenase [ubiquinone] 1 beta subcomplex subunit 11, mitochondrial OS=Homo sapiens GN=NDUFB11 PE=1 SV=1
1.38791	WIPF1_HUMAN	WAS/WASL-interacting protein family member 1 OS=Homo sapiens GN=WIPF1 PE=1 SV=2
1.39152	GTF2I_HUMAN	General transcription factor II-I OS=Homo sapiens GN=GTF2I PE=1 SV=2
1.39181	NUP54_HUMAN	Nucleoporin p54 OS=Homo sapiens GN=NUP54 PE=1 SV=2
1.39534	RLA0_HUMAN	60S acidic ribosomal protein P0 OS=Homo sapiens GN=RPLP0 PE=1 SV=1
1.39669	KPYM_HUMAN	Pyruvate kinase isozymes M1/M2 OS=Homo sapiens GN=PKM2 PE=1 SV=4
1.40313	RL23A_HUMAN	60S ribosomal protein L23a OS=Homo sapiens GN=RPL23A PE=1 SV=1
1.40448	RRBP1_HUMAN	Ribosome-binding protein 1 OS=Homo sapiens GN=RRBP1 PE=1 SV=4
1.40587	COF1_HUMAN	Cofilin-1 OS=Homo sapiens GN=CFL1 PE=1 SV=3
1.40597	PRKDC_HUMAN	DNA-dependent protein kinase catalytic subunit OS=Homo sapiens GN=PRKDC PE=1 SV=3
1.41131	GHITM_HUMAN	Growth hormone-inducible transmembrane protein OS=Homo sapiens GN=GHITM PE=1 SV=2
1.41131	RUVB1_HUMAN	RuvB-like 1 OS=Homo sapiens GN=RUVBL1 PE=1 SV=1
1.41423	RGPD1_HUMAN	RANBP2-like and GRIP domain-containing protein 1 OS=Homo sapiens GN=RGPD1 PE=1 SV=1
1.4152	RBM26_HUMAN	RNA-binding protein 26 OS=Homo sapiens GN=RBM26 PE=1 SV=3
1.4308	ADT2_HUMAN; ADT3_HUMAN	ADP/ATP translocase 2 OS=Homo sapiens GN=SLC25A5 PE=1 SV=6; ADP/ATP translocase 3 OS=Homo sapiens GN=SLC25A6 PE=1 SV=4; ADP/ATP translocase 4
1.43275	ARI3B_HUMAN	AT-rich interactive domain-containing protein 3B OS=Homo sapiens GN=ARID3B PE=1 SV=2
1.43482	CPSF5_HUMAN	Cleavage and polyadenylation specificity factor subunit 5 OS=Homo sapiens GN=NUDT21 PE=1 SV=1
1.44619	QCR2_HUMAN	Cytochrome b-c1 complex subunit 2, mitochondrial OS=Homo sapiens GN=UQCRC2 PE=1 SV=3
1.44837	TERA_HUMAN	Transitional endoplasmic reticulum ATPase OS=Homo sapiens GN=VCP PE=1 SV=4
1.46881	G3P_HUMAN	Glyceraldehyde-3-phosphate dehydrogenase OS=Homo sapiens GN=GAPDH PE=1 SV=3
1.47173	LASP1_HUMAN	LIM and SH3 domain protein 1 OS=Homo sapiens GN=LASP1 PE=1 SV=2
1.47563	RRP1_HUMAN	Ribosomal RNA processing protein 1 homolog A OS=Homo sapiens GN=RRP1 PE=1 SV=1
1.48343	EF1D_HUMAN	Elongation factor 1-delta OS=Homo sapiens GN=EEF1D PE=1 SV=5
1.48676	PCBP1_HUMAN; PCBP2_HUMAN	Poly(rC)-binding protein 1 OS=Homo sapiens GN=PCBP1 PE=1 SV=2; Poly(rC)-binding protein 2 OS=Homo sapiens GN=PCBP2 PE=1 SV=1
1.48824	DKC1_HUMAN	H/ACA ribonucleoprotein complex subunit 4 OS=Homo sapiens GN=DKC1 PE=1 SV=3
1.49076	TBB2C_HUMAN; TBB5_HUMAN	Tubulin beta-2C chain OS=Homo sapiens GN=TUBB2C PE=1 SV=1; Tubulin beta chain OS=Homo sapiens GN=TUBB PE=1 SV=2
1.49165	STML2_HUMAN	Stomatin-like protein 2 OS=Homo sapiens GN=STOML2 PE=1 SV=1
1.49448	CLH1_HUMAN	Clathrin heavy chain 1 OS=Homo sapiens GN=CLTC PE=1 SV=5
1.50065	TBB5_HUMAN	Tubulin beta chain OS=Homo sapiens GN=TUBB PE=1 SV=2
1.50491	PHB_HUMAN	Prohibitin OS=Homo sapiens GN=PHB PE=1 SV=1
1.50593	VIME_HUMAN	Alpha-internexin OS=Homo sapiens GN=INA PE=1 SV=2; Neurofilament heavy polypeptide OS=Homo sapiens GN=NEFH PE=1 SV=4; Vimentin OS=Homo sapiens GN=VIM PE=1 SV=4
1.5078	CAF1B_HUMAN	Chromatin assembly factor 1 subunit B OS=Homo sapiens GN=CHAF1B PE=1 SV=1
1.50861	BUB3_HUMAN	Mitotic checkpoint protein BUB3 OS=Homo sapiens GN=BUB3 PE=1 SV=1
1.50975	CPSF7_HUMAN	Cleavage and polyadenylation specificity factor subunit 7 OS=Homo sapiens GN=CPSF7 PE=1 SV=1
1.51532	RBM28_HUMAN	RNA-binding protein 28 OS=Homo sapiens GN=RBM28 PE=1 SV=3
1.51559	TCPD_HUMAN	T-complex protein 1 subunit delta OS=Homo sapiens GN=CCT4 PE=1 SV=4
1.53119	BMS1_HUMAN	Ribosome biogenesis protein BMS1 homolog OS=Homo sapiens GN=BMS1 PE=1 SV=1
1.53492	SF3B2_HUMAN	Splicing factor 3B subunit 2 OS=Homo sapiens GN=SF3B2 PE=1 SV=1
1.53767	ACTBL_HUMAN; ACTG_HUMAN	Actin, aortic smooth muscle OS=Homo sapiens GN=ACTA2 PE=1 SV=1; Actin, cytoplasmic 1 OS=Homo sapiens GN=ACTB PE=1 SV=1; Beta-actin-like protein 2; Actin, cytoplasmic 2 OS=Homo sapiens GN=ACTG1 PE=1 SV=1
1.54051	H2B1C_HUMAN	Histone H2B type 1-C/E/F/G/I OS=Homo sapiens GN=HIST1H2BC PE=1 SV=3
1.54776	CN133_HUMAN	Uncharacterized protein C14orf133
1.54873	NDUV1_HUMAN	NADH dehydrogenase [ubiquinone] flavoprotein 1, mitochondrial OS=Homo sapiens GN=NDUFV1 PE=1 SV=4
1.57115	ENPL_HUMAN; HS90B_HUMAN	Endoplasmin OS=Homo sapiens GN=HSP90B1 PE=1 SV=1; Heat shock protein HSP 90-beta OS=Homo sapiens GN=HSP90AB1 PE=1 SV=4
1.58382	BAX_HUMAN	Apoptosis regulator BAX OS=Homo sapiens GN=BAX PE=1 SV=1
1.58447	RS3_HUMAN	40S ribosomal protein S3 OS=Homo sapiens GN=RPS3 PE=1 SV=2
1.58837	U5S1_HUMAN	116 kDa U5 small nuclear ribonucleoprotein component OS=Homo sapiens GN=EFTUD2 PE=1 SV=1
1.59135	RL18A_HUMAN	60S ribosomal protein L18a OS=Homo sapiens GN=RPL18A PE=1 SV=2
1.61209	PHB2_HUMAN	Prohibitin-2 OS=Homo sapiens GN=PHB2 PE=1 SV=2
1.6129	RL22_HUMAN	60S ribosomal protein L22 OS=Homo sapiens GN=RPL22 PE=1 SV=2
1.62378	RS21_HUMAN	40S ribosomal protein S21 OS=Homo sapiens GN=RPS21 PE=1 SV=1
1.62573	SRFB1_HUMAN	Serum response factor-binding protein 1 OS=Homo sapiens GN=SRFBP1 PE=1 SV=1
1.64425	CY1_HUMAN	Cytochrome c1, heme protein, mitochondrial OS=Homo sapiens GN=CYC1 PE=1 SV=2
1.65752	RL18_HUMAN	60S ribosomal protein L18 OS=Homo sapiens GN=RPL18 PE=1 SV=2
1.65976	VDAC2_HUMAN	Voltage-dependent anion-selective channel protein 2 OS=Homo sapiens GN=VDAC2 PE=1 SV=2
1.66819	CHCH3_HUMAN	Coiled-coil-helix-coiled-coil-helix domain-containing protein 3, mitochondrial OS=Homo sapiens GN=CHCHD3 PE=1 SV=1
1.67836	MPCP_HUMAN	Phosphate carrier protein, mitochondrial OS=Homo sapiens GN=SLC25A3 PE=1 SV=2
1.68129	RL5_HUMAN	60S ribosomal protein L5 OS=Homo sapiens GN=RPL5 PE=1 SV=3
1.7076	HS90A_HUMAN	Heat shock protein HSP 90-alpha OS=Homo sapiens GN=HSP90AA1 PE=1 SV=5
1.7076	PP1B_HUMAN	Serine/threonine-protein phosphatase PP1-beta catalytic subunit OS=Homo sapiens GN=PPP1CB PE=1 SV=3
1.72807	PWP2_HUMAN	Periodic tryptophan protein 2 homolog OS=Homo sapiens GN=PWP2 PE=1 SV=2
1.76949	IF6_HUMAN	Eukaryotic translation initiation factor 6 OS=Homo sapiens GN=EIF6 PE=1 SV=1
1.7768	DYHC1_HUMAN	Cytoplasmic dynein 1 heavy chain 1 OS=Homo sapiens GN=DYNC1H1 PE=1 SV=5
1.78389	NUCL_HUMAN	Nucleolin OS=Homo sapiens GN=NCL PE=1 SV=3
1.79084	RS6_HUMAN	40S ribosomal protein S6 OS=Homo sapiens GN=RPS6 PE=1 SV=1
1.85673	HXK2_HUMAN	Hexokinase-2 OS=Homo sapiens GN=HK2 PE=1 SV=2
1.85965	LSM2_HUMAN	U6 snRNA-associated Sm-like protein LSm2 OS=Homo sapiens GN=LSM2 PE=1 SV=1
1.86413	RAGP1_HUMAN	Ran GTPase-activating protein 1 OS=Homo sapiens GN=RANGAP1 PE=1 SV=1
1.90069	RAN_HUMAN	GTP-binding nuclear protein Ran OS=Homo sapiens GN=RAN PE=1 SV=3
1.91423	HSP7C_HUMAN; HSP71_HUMAN	Heat shock cognate 71 kDa protein OS=Homo sapiens GN=HSPA8 PE=1 SV=1; Heat shock 70 kDa protein 1 OS=Homo sapiens GN=HSPA1A PE=1 SV=5
1.91584	GRP78_HUMAN	78 kDa glucose-regulated protein OS=Homo sapiens GN=HSPA5 PE=1 SV=2
1.9664	SP16H_HUMAN	FACT complex subunit SPT16 OS=Homo sapiens GN=SUPT16H PE=1 SV=1
1.97806	C1TC_HUMAN	C-1-tetrahydrofolate synthase, cytoplasmic OS=Homo sapiens GN=MTHFD1 PE=1 SV=3
2.00034	PLSL_HUMAN	Plastin-2 OS=Homo sapiens GN=LCP1 PE=1 SV=5
2.22417	RS4Y1_HUMAN	40S ribosomal protein S4, Y isoform 1 OS=Homo sapiens GN=RPS4Y1 PE=2 SV=2
2.29676	RBP2_HUMAN	E3 SUMO-protein ligase RanBP2 OS=Homo sapiens GN=RANBP2 PE=1 SV=2
2.40838	PTAD1_HUMAN	Protein tyrosine phosphatase-like protein PTPLAD1 OS=Homo sapiens GN=PTPLAD1 PE=1 SV=2
2.67934	ESF1_HUMAN	ESF1 homolog OS=Homo sapiens GN=ESF1 PE=1 SV=1
3.38596	RBM27_HUMAN	RNA-binding protein 27 OS=Homo sapiens GN=RBM27 PE=1 SV=2
5.22865	WDR1_HUMAN	WD repeat-containing protein 1 OS=Homo sapiens GN=WDR1 PE=1 SV=4
Proteins identified and quantified in whole cell extract from MNNG-treated MT1
Protein ratio (L/H)	Protein Accession	Protein Description
0.00571996	PMVK_HUMAN	Phosphomevalonate kinase OS=Homo sapiens GN=PMVK PE=1 SV=3
0.137596	UBC12_HUMAN	NEDD8-conjugating enzyme Ubc12 OS=Homo sapiens GN=UBE2M PE=1 SV=1
0.22624	GDIA_HUMAN	Rab GDP dissociation inhibitor alpha OS=Homo sapiens GN=GDI1 PE=1 SV=2
0.300662	GTF2I_HUMAN	General transcription factor II-I OS=Homo sapiens GN=GTF2I PE=1 SV=2
0.403528	SEPT9_HUMAN	Septin-9 OS=Homo sapiens GN=SEPT9 PE=1 SV=2
0.449835	TEX10_HUMAN	Testis-expressed sequence 10 protein OS=Homo sapiens GN=TEX10 PE=1 SV=2
0.462404	WDR82_HUMAN	WD repeat-containing protein 82 OS=Homo sapiens GN=WDR82 PE=1 SV=1
0.488975	WAPL_HUMAN	Wings apart-like protein homolog OS=Homo sapiens GN=WAPAL PE=1 SV=1
0.49151	ARS2_HUMAN	Arsenite-resistance protein 2 OS=Homo sapiens GN=ARS2 PE=1 SV=1
0.525028	NPM3_HUMAN	Nucleoplasmin-3 OS=Homo sapiens GN=NPM3 PE=1 SV=3
0.531643	RFC4_HUMAN	Replication factor C subunit 4 OS=Homo sapiens GN=RFC4 PE=1 SV=2
0.53892	MCCB_HUMAN	Methylcrotonoyl-CoA carboxylase beta chain, mitochondrial OS=Homo sapiens GN=MCCC2 PE=1 SV=1
0.54366	NDUA4_HUMAN	NADH dehydrogenase [ubiquinone] 1 alpha subcomplex subunit 4 OS=Homo sapiens GN=NDUFA4 PE=1 SV=1
0.576075	USO1_HUMAN	General vesicular transport factor p115 OS=Homo sapiens GN=USO1 PE=1 SV=2
0.615987	PRS7_HUMAN	26S protease regulatory subunit 7 OS=Homo sapiens GN=PSMC2 PE=1 SV=3
0.62624	AAPK2_HUMAN	5'-AMP-activated protein kinase catalytic subunit alpha-2 OS=Homo sapiens GN=PRKAA2 PE=1 SV=2
0.636604	LAGE3_HUMAN	L antigen family member 3 OS=Homo sapiens GN=LAGE3 PE=1 SV=2
0.637155	DHB4_HUMAN	Peroxisomal multifunctional enzyme type 2 OS=Homo sapiens GN=HSD17B4 PE=1 SV=3
0.639875	RO60_HUMAN	60 kDa SS-A/Ro ribonucleoprotein OS=Homo sapiens GN=TROVE2 PE=1 SV=2
0.64355	NAT13_HUMAN	N-acetyltransferase 13 OS=Homo sapiens GN=NAT13 PE=1 SV=1
0.666924	UBC9_HUMAN	SUMO-conjugating enzyme UBC9 OS=Homo sapiens GN=UBE2I PE=1 SV=1
0.669901	OTUB1_HUMAN	Ubiquitin thioesterase OTUB1 OS=Homo sapiens GN=OTUB1 PE=1 SV=2
0.670893	RETST_HUMAN	All-trans-retinol 13,14-reductase OS=Homo sapiens GN=RETSAT PE=2 SV=2
0.686549	DDX21_HUMAN; DDX50_HUMAN	Nucleolar RNA helicase 2 OS=Homo sapiens GN=DDX21 PE=1 SV=5; ATP-dependent RNA helicase DDX50 OS=Homo sapiens GN=DDX50 PE=1 SV=1
0.693385	RBM3_HUMAN	Putative RNA-binding protein 3 OS=Homo sapiens GN=RBM3 PE=1 SV=1
0.707718	TNPO1_HUMAN	Transportin-1 OS=Homo sapiens GN=TNPO1 PE=1 SV=1
0.726351	LMAN2_HUMAN	Vesicular integral-membrane protein VIP36 OS=Homo sapiens GN=LMAN2 PE=1 SV=1
0.72734	COX5A_HUMAN	Cytochrome c oxidase subunit 5A, mitochondrial OS=Homo sapiens GN=COX5A PE=1 SV=2
0.742448	EIF3D_HUMAN	Eukaryotic translation initiation factor 3 subunit D OS=Homo sapiens GN=EIF3D PE=1 SV=1
0.74355	NUBP2_HUMAN	Nucleotide-binding protein 2 OS=Homo sapiens GN=NUBP2 PE=1 SV=1
0.744653	RS30_HUMAN	40S ribosomal protein S30 OS=Homo sapiens GN=FAU PE=1 SV=1
0.745653	RU1C_HUMAN	U1 small nuclear ribonucleoprotein C OS=Homo sapiens GN=SNRPC PE=1 SV=1
0.751158	HN1L_HUMAN	Hematological and neurological expressed 1-like protein OS=Homo sapiens GN=HN1L PE=1 SV=1
0.751488	RTN4_HUMAN	Reticulon-4 OS=Homo sapiens GN=RTN4 PE=1 SV=2
0.75215	RT17_HUMAN	28S ribosomal protein S17, mitochondrial OS=Homo sapiens GN=MRPS17 PE=1 SV=1
0.753839	ICAM1_HUMAN	Intercellular adhesion molecule 1 OS=Homo sapiens GN=ICAM1 PE=1 SV=2
0.754232	ACADV_HUMAN	Very long-chain specific acyl-CoA dehydrogenase, mitochondrial OS=Homo sapiens GN=ACADVL PE=1 SV=1
0.75634	ZCCHV_HUMAN	Zinc finger CCCH-type antiviral protein 1 OS=Homo sapiens GN=ZC3HAV1 PE=1 SV=3
0.758345	URP2_HUMAN	Fermitin family homolog 3 OS=Homo sapiens GN=FERMT3 PE=1 SV=1
0.763175	RAB1B_HUMAN; RAB10_HUMAN	Ras-related protein Rab-1B OS=Homo sapiens GN=RAB1B PE=1 SV=1; Ras-related protein Rab-4A OS=Homo sapiens GN=RAB4A PE=1 SV=2; Ras-related protein Rab-10 OS=Homo sapiens GN=RAB10 PE=1 SV=1
0.763175	RB39A_HUMAN	Ras-related protein Rab-39A OS=Homo sapiens GN=RAB39 PE=2 SV=2
0.764678	MAOM_HUMAN	NAD-dependent malic enzyme, mitochondrial OS=Homo sapiens GN=ME2 PE=1 SV=1
0.772657	DHE3_HUMAN	Glutamate dehydrogenase 1, mitochondrial OS=Homo sapiens GN=GLUD1 PE=1 SV=2
0.77409	DC1I2_HUMAN	Cytoplasmic dynein 1 intermediate chain 2 OS=Homo sapiens GN=DYNC1I2 PE=1 SV=3
0.775937	THIO_HUMAN	Thioredoxin OS=Homo sapiens GN=TXN PE=1 SV=3
0.776406	HCLS1_HUMAN	Hematopoietic lineage cell-specific protein OS=Homo sapiens GN=HCLS1 PE=1 SV=1
[truncated: 1,878 more rows]
