# Supplementary material for: Proteomic analysis of mismatch repair-mediated alkylating agent-induced DNA damage response
Source: Cell Biosci. 2013 Sep 19;3:37. doi: 10.1186/2045-3701-3-37 (PMC3848634; doi:10.1186/2045-3701-3-37)
Supplement: Additional file 2: Table S2 — Detail information in phosphopeptides identified and quantified in whole cell and nuclear extracts from MNNG-treated TK6 and MT1 cells. ‘L’ (light) represents MNNG-treatment group, and ‘H’ (heavy) represents mock-treatment group. [file 2045-3701-3-37-S2.xls]

## Sheet: Sheet1
Table S2: Detail information in phosphopeptides identified and quantified in whole cell and nuclear extracts from MNNG-treated TK6 and MT1 cells. L represents MNNG-treatment group, and H represents mock-treatment group.
Phosphopeptides identified and quantified in whole cell extract from MNNG-treated TK6
Phosphopeptide ratio (L/H)	Sequence	Modifications	Protein Accession	Protein Description
0.0824951	ISYTPPESPVPSYASSTPLHVPVPR	(4) Phospho (ST)	ETV6_HUMAN	Transcription factor ETV6 OS=Homo sapiens GN=ETV6 PE=1 SV=1
0.289766	SEAPAEVTHFSPK	(11) Phospho (ST)	TTC33_HUMAN	Tetratricopeptide repeat protein 33 OS=Homo sapiens GN=TTC33 PE=1 SV=2
0.34386	LTSAEVPMATDR	(3) Phospho (ST)	FA65B_HUMAN	Protein FAM65B OS=Homo sapiens GN=FAM65B PE=1 SV=3
0.376901	ENASPAPGTTAEEAMSR	(4) Phospho (ST)	BAT3_HUMAN	Large proline-rich protein BAT3 OS=Homo sapiens GN=BAT3 PE=1 SV=2
0.388596	METEADAPSPAPSLGER	(9) Phospho (ST)	CHD3_HUMAN	Chromodomain-helicase-DNA-binding protein 3 OS=Homo sapiens GN=CHD3 PE=1 SV=3
0.467057	TISNPEVVMK	(1) Phospho (ST)	AFAD_HUMAN	Afadin OS=Homo sapiens GN=MLLT4 PE=1 SV=2
0.47232	GGPASPGGLQGLETR	(5) Phospho (ST)	HJURP_HUMAN	Holliday junction recognition protein OS=Homo sapiens GN=HJURP PE=1 SV=1
0.531189	EGSPIPHDPEFGSK	(3) Phospho (ST)	FOXK1_HUMAN	Forkhead box protein K1 OS=Homo sapiens GN=FOXK1 PE=1 SV=1
0.571442	VSQGSAESLSPSFR	(10) Phospho (ST)	SG223_HUMAN	Tyrosine-protein kinase SgK223 OS=Homo sapiens GN=SGK223 PE=1 SV=2
0.584405	TIGGGDDSFNTFFSETGAGK	(8) Phospho (ST)	TBA1A_HUMAN; TBA1C_HUMAN	Tubulin alpha-1A chain OS=Homo sapiens GN=TUBA1A PE=1 SV=1; Tubulin alpha-1C chain OS=Homo sapiens GN=TUBA1C PE=1 SV=1
0.597953	SSSVGSSSSYPISPAVSR	(2 or 3) Phospho (ST)	PLEC1_HUMAN	Plectin-1 OS=Homo sapiens GN=PLEC1 PE=1 SV=3
0.61384	RSSLLSLMTGKK	(3) Phospho (ST)	RFIP1_HUMAN	Rab11 family-interacting protein 1 OS=Homo sapiens GN=RAB11FIP1 PE=1 SV=2
0.661209	FQETEFLSPPR	(8) Phospho (ST)	LAP2A_HUMAN	Lamina-associated polypeptide 2, isoform alpha OS=Homo sapiens GN=TMPO PE=1 SV=2
0.680702	YNLINEGSPPSK	(8) Phospho (ST)	SLN13_HUMAN	Schlafen family member 13 OS=Homo sapiens GN=SLFN13 PE=2 SV=1
0.681189	STSAPQMSPGSSDNQSSSPQPAQQK	(16) Phospho (ST)	UBP2L_HUMAN	Ubiquitin-associated protein 2-like OS=Homo sapiens GN=UBAP2L PE=1 SV=2
0.681969	AMVSPFHSPPSTPSSPGVR	(11) Phospho (ST)	CPZIP_HUMAN	Capz-interacting protein OS=Homo sapiens GN=RCSD1 PE=1 SV=1
0.687817	DVVMLDNLPDLPPALVPSPPKR	(18) Phospho (ST)	RPAP1_HUMAN	RNA polymerase II-associated protein 1 OS=Homo sapiens GN=RPAP1 PE=1 SV=2
0.692105	SLPAGDALYLSFNPPQPSR	(1) Phospho (ST)	ARHG2_HUMAN	Rho guanine nucleotide exchange factor 2 OS=Homo sapiens GN=ARHGEF2 PE=1 SV=4
0.695029	VQTTPPPAVQGQK	(4) Phospho (ST)	AAK1_HUMAN	AP2-associated protein kinase 1 OS=Homo sapiens GN=AAK1 PE=1 SV=2
0.696101	HASPILPITEFSDIPR	(3) Phospho (ST)	LAP2B_HUMAN	Lamina-associated polypeptide 2, isoforms beta/gamma OS=Homo sapiens GN=TMPO PE=1 SV=2
0.701365	SPLGEAPPGTPPCR	(10) Phospho (ST)	ZN428_HUMAN	Zinc finger protein 428 OS=Homo sapiens GN=ZNF428 PE=1 SV=2
0.70809	AGGPATPLSPTR	(9) Phospho (ST)	LMNB2_HUMAN	Lamin-B2 OS=Homo sapiens GN=LMNB2 PE=1 SV=3
0.710136	NVSSFPDDATSPLQENR	(10 or 11) Phospho (ST)	IMA2_HUMAN	Importin subunit alpha-2 OS=Homo sapiens GN=KPNA2 PE=1 SV=1
0.715497	NKPLSPIKLTPTSVLDYFGTGSVQR	(10) Phospho (ST)	RFC1_HUMAN	Replication factor C subunit 1 OS=Homo sapiens GN=RFC1 PE=1 SV=4
0.719298	GPPASSPAPAPKFSPVTPK	(14) Phospho (ST)	ZYX_HUMAN	Zyxin OS=Homo sapiens GN=ZYX PE=1 SV=1
0.721248	TTSPLEEEER	(3) Phospho (ST)	ACINU_HUMAN	Apoptotic chromatin condensation inducer in the nucleus OS=Homo sapiens GN=ACIN1 PE=1 SV=1
0.726023	IDSTEVIYQPR	(3 or 4) Phospho (ST)	STK11_HUMAN	Serine/threonine-protein kinase 11 OS=Homo sapiens GN=STK11 PE=1 SV=1
0.733626	LDSSPVSSPR	(4) Phospho (ST)	ZC3H1_HUMAN	Zinc finger C3H1 domain-containing protein OS=Homo sapiens GN=ZFC3H1 PE=1 SV=3
0.739279	ILELTPEPDRPR	(5) Phospho (ST)	CD2L5_HUMAN	Cell division cycle 2-like protein kinase 5 OS=Homo sapiens GN=CDC2L5 PE=1 SV=2
0.744639	LSSPVLHR	(3) Phospho (ST)	DREB_HUMAN	Drebrin OS=Homo sapiens GN=DBN1 PE=1 SV=4
0.751462	VQDTSNTGLGEDIIHQLSK	(5) Phospho (ST)	WDR75_HUMAN	WD repeat-containing protein 75 OS=Homo sapiens GN=WDR75 PE=1 SV=1
0.753704	LSGLSFKR	(5) Phospho (ST)	MRP_HUMAN	MARCKS-related protein OS=Homo sapiens GN=MARCKSL1 PE=1 SV=2
0.761404	AEFTSPPSLFK	(5) Phospho (ST)	FIP1_HUMAN	Pre-mRNA 3'-end-processing factor FIP1 OS=Homo sapiens GN=FIP1L1 PE=1 SV=1
0.761988	EAALPPVSPLKAALSEEELEKK	(8) Phospho (ST)	IF4G1_HUMAN	Eukaryotic translation initiation factor 4 gamma 1 OS=Homo sapiens GN=EIF4G1 PE=1 SV=3
0.76306	GAVAAEGASDTEREEPTESQGLAAR	(9) Phospho (ST)	PHRF1_HUMAN	PHD and RING finger domain-containing protein 1 OS=Homo sapiens GN=PHRF1 PE=1 SV=2
0.763353	FQSPQIQATISPPLQPK	(11) Phospho (ST)	DHX29_HUMAN	ATP-dependent RNA helicase DHX29 OS=Homo sapiens GN=DHX29 PE=1 SV=2
0.764327	TQPSSGVDSAVGTLPATSPQSTSVQAK	(18) Phospho (ST)	TCOF_HUMAN	Treacle protein OS=Homo sapiens GN=TCOF1 PE=1 SV=2
0.765789	ATDIPASASPPPVAGVPFFK	(9) Phospho (ST)	ZN687_HUMAN	Zinc finger protein 687 OS=Homo sapiens GN=ZNF687 PE=1 SV=1
0.769298	QKSDAEEDGGTVSQEEEDRKPK	(3) Phospho (ST)	CALX_HUMAN	Calnexin OS=Homo sapiens GN=CANX PE=1 SV=2
0.771345	SQGDEAGGHGEDRPEPLSPK	(18) Phospho (ST)	OGFR_HUMAN	Opioid growth factor receptor OS=Homo sapiens GN=OGFR PE=1 SV=3
0.771832	SEVQQPVHPKPLSPDSR	(13) Phospho (ST)	LIMA1_HUMAN	LIM domain and actin-binding protein 1 OS=Homo sapiens GN=LIMA1 PE=1 SV=1
0.773684	TASELLLDR	(3) Phospho (ST)	FA38A_HUMAN	Protein FAM38A OS=Homo sapiens GN=FAM38A PE=1 SV=3
0.775439	RSPEAPQPVIAMEEPAVPAPLPK	(2) Phospho (ST)	HCLS1_HUMAN	Hematopoietic lineage cell-specific protein OS=Homo sapiens GN=HCLS1 PE=1 SV=1
0.775634	DLAVPAALTPR	(9) Phospho (ST)	PO210_HUMAN	Nuclear pore membrane glycoprotein 210 OS=Homo sapiens GN=NUP210 PE=1 SV=3
0.782456	AALLKASPK	(7) Phospho (ST)	RL14_HUMAN	60S ribosomal protein L14 OS=Homo sapiens GN=RPL14 PE=1 SV=4
0.783041	KASGPPVSELITK	(3) Phospho (ST)	H12_HUMAN	Histone H1.2 OS=Homo sapiens GN=HIST1H1C PE=1 SV=2
0.784698	VSEEQTQPPSPAGAGMSTAMGR	(10) Phospho (ST)	IF16_HUMAN	Gamma-interferon-inducible protein Ifi-16 OS=Homo sapiens GN=IFI16 PE=1 SV=3
0.785673	RPSQNAISFFNVGHSK	(3) Phospho (ST)	OSB11_HUMAN	Oxysterol-binding protein-related protein 11 OS=Homo sapiens GN=OSBPL11 PE=1 SV=2
0.787427	AMVSPFHSPPSTPSSPGVR	(8) Phospho (ST)	CPZIP_HUMAN	Capz-interacting protein OS=Homo sapiens GN=RCSD1 PE=1 SV=1
0.789181	ALPQTPRPR	(5) Phospho (ST)	SRRM2_HUMAN	Serine/arginine repetitive matrix protein 2 OS=Homo sapiens GN=SRRM2 PE=1 SV=2
0.792008	IPGGNIYISPLKSPYK	(9) Phospho (ST)	RB_HUMAN	Retinoblastoma-associated protein OS=Homo sapiens GN=RB1 PE=1 SV=2
0.792203	TALPTSGSSAGELELLAGEVPAR	(9) Phospho (ST)	EPN1_HUMAN	Epsin-1 OS=Homo sapiens GN=EPN1 PE=1 SV=1
0.792495	SPLAAKSPPSLHLLEAFK	(7) Phospho (ST)	OFD1_HUMAN	Oral-facial-digital syndrome 1 protein OS=Homo sapiens GN=OFD1 PE=1 SV=1
0.792788	KVEEEGSPGDPDHEASTQGR	(7) Phospho (ST)	OGFR_HUMAN	Opioid growth factor receptor OS=Homo sapiens GN=OGFR PE=1 SV=3
0.792788	RDSLTGSSDLYKR	(3) Phospho (ST)	PUM1_HUMAN	Pumilio homolog 1 OS=Homo sapiens GN=PUM1 PE=1 SV=3
0.79425	LFPADTSPSTATK	(10) Phospho (ST)	ZCHC8_HUMAN	Zinc finger CCHC domain-containing protein 8 OS=Homo sapiens GN=ZCCHC8 PE=1 SV=2
0.795029	TSQVGAASAPAKESPR	(14) Phospho (ST)	TCOF_HUMAN	Treacle protein OS=Homo sapiens GN=TCOF1 PE=1 SV=2
0.795906	NAEAVLQSPGLSGK	(8) Phospho (ST)	FLII_HUMAN	Protein flightless-1 homolog OS=Homo sapiens GN=FLII PE=1 SV=2
0.796199	KLLLDPSSPPTK	(8) Phospho (ST)	CK059_HUMAN	UPF0404 protein C11orf59 OS=Homo sapiens GN=C11orf59 PE=1 SV=2
0.796199	VSLLGPVTTPEHQLLK	(8 or 9) Phospho (ST)	RGAP1_HUMAN	Rac GTPase-activating protein 1 OS=Homo sapiens GN=RACGAP1 PE=1 SV=1
0.797368	TALPTSGSSAGELELLAGEVPAR	(6) Phospho (ST)	EPN1_HUMAN	Epsin-1 OS=Homo sapiens GN=EPN1 PE=1 SV=1
0.800585	EPALPLEPDSGGNTSPGVTANGEAR	(15) Phospho (ST)	ARHG2_HUMAN	Rho guanine nucleotide exchange factor 2 OS=Homo sapiens GN=ARHGEF2 PE=1 SV=4
0.802144	QGSLAMEELK	(3) Phospho (ST)	LEUK_HUMAN	Leukosialin OS=Homo sapiens GN=SPN PE=1 SV=1
0.802437	EAAAQEAGADTPGKGEPPAPKSPPK	(22) Phospho (ST)	FMNL_HUMAN	Formin-like protein 1 OS=Homo sapiens GN=FMNL1 PE=1 SV=2
0.803411	ESMEASPEAMVK	(6) Phospho (ST)	MA7D3_HUMAN	MAP7 domain-containing protein 3 OS=Homo sapiens GN=MAP7D3 PE=1 SV=2
0.803606	EALAEAALESPRPALVR	(10) Phospho (ST)	NHERF_HUMAN	Ezrin-radixin-moesin-binding phosphoprotein 50 OS=Homo sapiens GN=SLC9A3R1 PE=1 SV=4
0.806335	AGLGSPERPPK	(5) Phospho (ST)	CCD86_HUMAN	Coiled-coil domain-containing protein 86 OS=Homo sapiens GN=CCDC86 PE=1 SV=1
0.809649	ELEKPIQSKPQSPVIQAAAVSPK	(21) Phospho (ST)	BIG2_HUMAN	Brefeldin A-inhibited guanine nucleotide-exchange protein 2 OS=Homo sapiens GN=ARFGEF2 PE=1 SV=3
0.810234	SGGSGHAVAEPASPEQELDQNKGK	(13) Phospho (ST)	KI67_HUMAN	Antigen KI-67 OS=Homo sapiens GN=MKI67 PE=1 SV=2
0.811598	KCSLPAEEDSVLEK	(3) Phospho (ST)	MAP4_HUMAN	Microtubule-associated protein 4 OS=Homo sapiens GN=MAP4 PE=1 SV=2
0.812378	KAEGEPQEESPLKSK	(10) Phospho (ST)	BCLF1_HUMAN	Bcl-2-associated transcription factor 1 OS=Homo sapiens GN=BCLAF1 PE=1 SV=2
0.81384	IFVGGLSPDTPEEK	(7) Phospho (ST)	HNRPD_HUMAN	Heterogeneous nuclear ribonucleoprotein D0 OS=Homo sapiens GN=HNRNPD PE=1 SV=1
0.81384	ILIPSDIESSK	(5) Phospho (ST)	NKTR_HUMAN	NK-tumor recognition protein OS=Homo sapiens GN=NKTR PE=1 SV=2
0.814035	TASFSESRADEVAPAKK	(3) Phospho (ST)	ACLY_HUMAN	ATP-citrate synthase OS=Homo sapiens GN=ACLY PE=1 SV=3
0.815302	YIASVQGSTPSPR	(11) Phospho (ST)	RBP2_HUMAN	E3 SUMO-protein ligase RanBP2 OS=Homo sapiens GN=RANBP2 PE=1 SV=2
0.815692	EQSEVSVSPR	(8) Phospho (ST)	RSRC2_HUMAN	Arginine/serine-rich coiled-coil protein 2 OS=Homo sapiens GN=RSRC2 PE=1 SV=1
0.815692	NFTKPQDGDVIAPLITPQKK	(16) Phospho (ST)	SAMH1_HUMAN	SAM domain and HD domain-containing protein 1 OS=Homo sapiens GN=SAMHD1 PE=1 SV=2
0.817836	LIVENLSSR	(8) Phospho (ST)	SFRS5_HUMAN; SFRS6_HUMAN	Splicing factor, arginine/serine-rich 5 OS=Homo sapiens GN=SFRS5 PE=1 SV=1; Splicing factor, arginine/serine-rich 6 OS=Homo sapiens GN=SFRS6 PE=1 SV=2
0.817934	KMPLDLSPLATPIIR	(7) Phospho (ST)	ATF2_HUMAN	Cyclic AMP-dependent transcription factor ATF-2 OS=Homo sapiens GN=ATF2 PE=1 SV=4
0.818031	DVPPDILLDSPERK	(10) Phospho (ST)	NIPBL_HUMAN	Nipped-B-like protein OS=Homo sapiens GN=NIPBL PE=1 SV=2
0.819103	MPLDLSPLATPIIR	(6) Phospho (ST)	ATF2_HUMAN	Cyclic AMP-dependent transcription factor ATF-2 OS=Homo sapiens GN=ATF2 PE=1 SV=4
0.820175	ELSNSPLRENSFGSPLEFR	(14) Phospho (ST)	SRRM2_HUMAN	Serine/arginine repetitive matrix protein 2 OS=Homo sapiens GN=SRRM2 PE=1 SV=2
0.820565	ELTPASPTCTNSVSK	(6) Phospho (ST)	ERCC5_HUMAN	DNA repair protein complementing XP-G cells OS=Homo sapiens GN=ERCC5 PE=1 SV=3
0.820955	LVLAESPQPK	(6) Phospho (ST)	CD008_HUMAN	Uncharacterized protein C4orf8 OS=Homo sapiens GN=C4orf8 PE=1 SV=2
0.822289	APSLTDLVK	(3) Phospho (ST)	ZN609_HUMAN	Zinc finger protein 609 OS=Homo sapiens GN=ZNF609 PE=1 SV=2
0.824561	AFLSPPTLLEGPLR	(4) Phospho (ST)	CTGE5_HUMAN	Cutaneous T-cell lymphoma-associated antigen 5 OS=Homo sapiens GN=CTAGE5 PE=1 SV=3
0.824756	VLAETPDSFEK	(5) Phospho (ST)	NUP88_HUMAN	Nuclear pore complex protein Nup88 OS=Homo sapiens GN=NUP88 PE=1 SV=2
0.825634	TVSDNSLSNSRGEGKPDLK	(3) Phospho (ST)	FNBP1_HUMAN	Formin-binding protein 1 OS=Homo sapiens GN=FNBP1 PE=1 SV=2
0.826901	KSPSGPVKSPPLSPVGTTPVK	(9) Phospho (ST)	ASHWN_HUMAN	Ashwin OS=Homo sapiens GN=C2orf49 PE=1 SV=1
0.827583	FSFRSQEDLNEPIKR	(5) Phospho (ST)	CLAP1_HUMAN	CLIP-associating protein 1 OS=Homo sapiens GN=CLASP1 PE=1 SV=1
0.827973	KKEPAITSQNSPEAR	(11) Phospho (ST)	TCEA1_HUMAN	Transcription elongation factor A protein 1 OS=Homo sapiens GN=TCEA1 PE=1 SV=2
0.82846	ILSDVTHSAVFGVPASK	(3) Phospho (ST)	AAK1_HUMAN	AP2-associated protein kinase 1 OS=Homo sapiens GN=AAK1 PE=1 SV=2
0.828947	RLGGLRPESPESLTSVSR	(9) Phospho (ST)	CCD86_HUMAN	Coiled-coil domain-containing protein 86 OS=Homo sapiens GN=CCDC86 PE=1 SV=1
0.82924	LASPELER	(3) Phospho (ST)	JUND_HUMAN	Transcription factor jun-D OS=Homo sapiens GN=JUND PE=1 SV=2
0.830994	DSENLASPSEYPENGER	(7) Phospho (ST)	NUP98_HUMAN	Nuclear pore complex protein Nup98-Nup96 OS=Homo sapiens GN=NUP98 PE=1 SV=3
0.831092	STVSLIWARPK	(2) Phospho (ST)	TITIN_HUMAN	Titin OS=Homo sapiens GN=TTN PE=1 SV=2
0.832456	DTEEPLPVKESDQTLAALLSPK	(20) Phospho (ST)	SON_HUMAN	SON protein OS=Homo sapiens GN=SON PE=1 SV=3
0.832749	GVTIPYRPKPSSSPVIFAGGQDR	(13) Phospho (ST)	PCBP2_HUMAN	Poly(rC)-binding protein 2 OS=Homo sapiens GN=PCBP2 PE=1 SV=1
0.833236	GRPPAEKLSPNPPNLTK	(9) Phospho (ST)	SMCA4_HUMAN	Probable global transcription activator SNF2L4 OS=Homo sapiens GN=SMARCA4 PE=1 SV=2
0.833333	ASQEPSPKPGTEVIPAAPR	(6) Phospho (ST)	FWCH2_HUMAN	FLYWCH family member 2 OS=Homo sapiens GN=FLYWCH2 PE=1 SV=1
0.834113	MSGFIYQGKLPTTGMTITK	(2) Phospho (ST)	ARHG7_HUMAN	Rho guanine nucleotide exchange factor 7 OS=Homo sapiens GN=ARHGEF7 PE=1 SV=2
0.834113	TTSQAHSLPLSPASTR	(11) Phospho (ST)	NFKB1_HUMAN	Nuclear factor NF-kappa-B p105 subunit OS=Homo sapiens GN=NFKB1 PE=1 SV=2
0.8346	KLSVPTSDEEDEVPAPKPR	(7) Phospho (ST)	ABCF1_HUMAN	ATP-binding cassette sub-family F member 1 OS=Homo sapiens GN=ABCF1 PE=1 SV=2
0.83499	TRSPDVISSASTALSQDIPEIASEALSR	(1 or 3) Phospho (ST)	EDC4_HUMAN	Enhancer of mRNA-decapping protein 4 OS=Homo sapiens GN=EDC4 PE=1 SV=1
0.83499	GGSPQMDDIKVFQNEVLGTLQR	(3) Phospho (ST)	EI2BE_HUMAN	Translation initiation factor eIF-2B subunit epsilon OS=Homo sapiens GN=EIF2B5 PE=1 SV=3
0.83499	GDTVSASPCSAPLAR	(7) Phospho (ST)	SKIV2_HUMAN	Helicase SKI2W OS=Homo sapiens GN=SKIV2L PE=1 SV=2
0.835185	TQVLSPDSLFTAK	(5) Phospho (ST)	AFAD_HUMAN	Afadin OS=Homo sapiens GN=MLLT4 PE=1 SV=2
0.835575	SLSPILPGR	(3) Phospho (ST)	ARHGI_HUMAN	Rho guanine nucleotide exchange factor 18 OS=Homo sapiens GN=ARHGEF18 PE=1 SV=2
0.837817	TCFSPNRVIGLSSDLQQVGGASAR	(4) Phospho (ST)	EIF3F_HUMAN	Eukaryotic translation initiation factor 3 subunit F OS=Homo sapiens GN=EIF3F PE=1 SV=1
0.838109	TNILQYASTRPPTLSPIPHIPR	(15) Phospho (ST)	RB_HUMAN	Retinoblastoma-associated protein OS=Homo sapiens GN=RB1 PE=1 SV=2
0.838207	LVINGNPITIFQERDPSKIK	(9) Phospho (ST)	G3P_HUMAN	Glyceraldehyde-3-phosphate dehydrogenase OS=Homo sapiens GN=GAPDH PE=1 SV=3
0.838694	LLSPRPSLLTPTGDPR	(3) Phospho (ST)	NCOR2_HUMAN	Nuclear receptor corepressor 2 OS=Homo sapiens GN=NCOR2 PE=1 SV=1
0.839864	LGFSLTPSK	(6) Phospho (ST)	P80C_HUMAN	Coilin OS=Homo sapiens GN=COIL PE=1 SV=1
0.84191	MRKETPPPLVPPAAR	(5) Phospho (ST)	MEP50_HUMAN	Methylosome protein 50 OS=Homo sapiens GN=WDR77 PE=1 SV=1
0.842593	DFQEYVEPGEDFPASPQRR	(15) Phospho (ST)	DC1L1_HUMAN	Cytoplasmic dynein 1 light intermediate chain 1 OS=Homo sapiens GN=DYNC1LI1 PE=1 SV=3
0.84269	APVPSTCSSTFPEELSPPSHQAK	(16) Phospho (ST)	NUMA1_HUMAN	Nuclear mitotic apparatus protein 1 OS=Homo sapiens GN=NUMA1 PE=1 SV=2
0.842788	ETERASPIKMDLAPSK	(6) Phospho (ST)	MAP4_HUMAN	Microtubule-associated protein 4 OS=Homo sapiens GN=MAP4 PE=1 SV=2
0.843665	SETAPAETATPAPVEKSPAKK	(17) Phospho (ST)	H15_HUMAN	Histone H1.5 OS=Homo sapiens GN=HIST1H1B PE=1 SV=3
0.846004	SPLELGEKLSPLPGGPGAGDPR	(10) Phospho (ST)	NAB2_HUMAN	NGFI-A-binding protein 2 OS=Homo sapiens GN=NAB2 PE=1 SV=1
0.846784	KKSPNELVDDLFK	(3) Phospho (ST)	NSF1C_HUMAN	NSFL1 cofactor p47 OS=Homo sapiens GN=NSFL1C PE=1 SV=2
0.847173	MLISAVSPEIR	(7) Phospho (ST)	E2F8_HUMAN	Transcription factor E2F8 OS=Homo sapiens GN=E2F8 PE=1 SV=1
0.848733	KRQSPEPSPVTLGR	(4) Phospho (ST)	BAZ1A_HUMAN	Bromodomain adjacent to zinc finger domain protein 1A OS=Homo sapiens GN=BAZ1A PE=1 SV=2
0.849025	TSTFCGTPEFLAPEVLTDTSYTR	(3 or 7) Phospho (ST)	PKN1_HUMAN	Serine/threonine-protein kinase N1 OS=Homo sapiens GN=PKN1 PE=1 SV=1
0.852144	SPTKAPHLQLIEGK	(1 or 3) Phospho (ST)	E41L2_HUMAN	Band 4.1-like protein 2 OS=Homo sapiens GN=EPB41L2 PE=1 SV=1
0.852339	LTTTGQVTSPVKGASFVTSTNPR	(8 or 9) Phospho (ST)	DNLI3_HUMAN	DNA ligase 3 OS=Homo sapiens GN=LIG3 PE=1 SV=1
0.852827	IHRASDPGLPAEEPKEK	(5) Phospho (ST)	PYR1_HUMAN	CAD protein OS=Homo sapiens GN=CAD PE=1 SV=3
0.853411	ETCSTLAESPR	(9) Phospho (ST)	EDC4_HUMAN	Enhancer of mRNA-decapping protein 4 OS=Homo sapiens GN=EDC4 PE=1 SV=1
0.853606	STFREESPLRIK	(7) Phospho (ST)	BCLF1_HUMAN	Bcl-2-associated transcription factor 1 OS=Homo sapiens GN=BCLAF1 PE=1 SV=2
0.853996	RLSSTSLASGHSVR	(3) Phospho (ST)	KPCD2_HUMAN	Serine/threonine-protein kinase D2 OS=Homo sapiens GN=PRKD2 PE=1 SV=1
0.854191	ESLKEEDESDDDNM	(9) Phospho (ST)	PSA3_HUMAN	Proteasome subunit alpha type-3 OS=Homo sapiens GN=PSMA3 PE=1 SV=2
0.854288	MSPSKSPFLPSMK	(2) Phospho (ST)	ARI1B_HUMAN	AT-rich interactive domain-containing protein 1B OS=Homo sapiens GN=ARID1B PE=1 SV=2
0.855068	FGEYNSNMSPEEK	(9) Phospho (ST)	NOP14_HUMAN	Nucleolar protein 14 OS=Homo sapiens GN=NOP14 PE=1 SV=3
0.855263	RASLSDLTDLEDIEGLTVR	(5 or 8) Phospho (ST)	RFFL_HUMAN	E3 ubiquitin-protein ligase rififylin OS=Homo sapiens GN=RFFL PE=1 SV=1
0.855361	GRPPAEKLSPNPPK	(9) Phospho (ST)	SMCA2_HUMAN	Probable global transcription activator SNF2L2 OS=Homo sapiens GN=SMARCA2 PE=1 SV=2
0.85575	LGYLVSPPQQIR	(6) Phospho (ST)	RBBP6_HUMAN	Retinoblastoma-binding protein 6 OS=Homo sapiens GN=RBBP6 PE=1 SV=1
0.855848	SSSSFTPFIDPR	(4) Phospho (ST)	M4K4_HUMAN	Mitogen-activated protein kinase kinase kinase kinase 4 OS=Homo sapiens GN=MAP4K4 PE=1 SV=2
0.856043	GFSQYGVSGSPTK	(10) Phospho (ST)	MIO_HUMAN	WD repeat-containing protein mio OS=Homo sapiens PE=1 SV=2
0.85692	SVASNQSEMEFSSLQDMPK	(4) Phospho (ST)	K1967_HUMAN	Protein KIAA1967 OS=Homo sapiens GN=KIAA1967 PE=1 SV=2
0.8577	VNFPENGFLSPDKLSLLEK	(10) Phospho (ST)	DNJA1_HUMAN	DnaJ homolog subfamily A member 1 OS=Homo sapiens GN=DNAJA1 PE=1 SV=2
0.857895	LGASNSPGQPNSVK	(4 or 6) Phospho (ST)	RBM25_HUMAN	Probable RNA-binding protein 25 OS=Homo sapiens GN=RBM25 PE=1 SV=2
0.857992	GVSPSKAHGLGSNLVTEVR	(3) Phospho (ST)	HNF1B_HUMAN	Hepatocyte nuclear factor 1-beta OS=Homo sapiens GN=HNF1B PE=1 SV=1
0.858285	QRSPIALPVKQEPPQIDAVK	(3) Phospho (ST)	SFR18_HUMAN	Splicing factor, arginine/serine-rich 18 OS=Homo sapiens GN=SFRS18 PE=1 SV=2
0.858869	SPALKSPLQSVVVR	(6) Phospho (ST)	TR150_HUMAN	Thyroid hormone receptor-associated protein 3 OS=Homo sapiens GN=THRAP3 PE=1 SV=2
0.858967	VGDTEKPEPERSPPNR	(12) Phospho (ST)	CI078_HUMAN	Uncharacterized protein C9orf78 OS=Homo sapiens GN=C9orf78 PE=1 SV=1
0.859259	AVVSPPKFVFGSESVK	(4) Phospho (ST)	RBP2_HUMAN	E3 SUMO-protein ligase RanBP2 OS=Homo sapiens GN=RANBP2 PE=1 SV=2; RANBP2-like and GRIP domain-containing protein 8 (Fragment) OS=Homo sapiens GN=RGPD8 PE=1 SV=1
0.859357	TRSPDVISSASTALSQDIPEIASEALSR	(12) Phospho (ST)	EDC4_HUMAN	Enhancer of mRNA-decapping protein 4 OS=Homo sapiens GN=EDC4 PE=1 SV=1
0.860331	QDDSPPRPIIGPALPPGFIK	(4) Phospho (ST)	K1704_HUMAN	Uncharacterized protein KIAA1704 OS=Homo sapiens GN=KIAA1704 PE=1 SV=1
0.861306	LGGAVPFAPPEVSPEQAK	(13) Phospho (ST)	YJ005_HUMAN	Uncharacterized protein FLJ45252 OS=Homo sapiens PE=1 SV=2
0.861404	ILKSPEIQR	(4) Phospho (ST)	RL4_HUMAN	60S ribosomal protein L4 OS=Homo sapiens GN=RPL4 PE=1 SV=5
0.861988	ISSKSPGHMVILDQTK	(5) Phospho (ST)	SLTM_HUMAN	SAFB-like transcription modulator OS=Homo sapiens GN=SLTM PE=1 SV=2
0.862378	AAPPPPPPPPPLESSPR	(15) Phospho (ST)	UBR4_HUMAN	E3 ubiquitin-protein ligase UBR4 OS=Homo sapiens GN=UBR4 PE=1 SV=1
0.862573	TPSPKEEDEEPESPPEKK	(13) Phospho (ST)	NUCKS_HUMAN	Nuclear ubiquitous casein and cyclin-dependent kinases substrate OS=Homo sapiens GN=NUCKS1 PE=1 SV=1
0.86306	LSGFSFKK	(5) Phospho (ST)	MARCS_HUMAN	Myristoylated alanine-rich C-kinase substrate OS=Homo sapiens GN=MARCKS PE=1 SV=4
0.864912	ERTESEVPPRPASPK	(13) Phospho (ST)	3BP1_HUMAN	SH3 domain-binding protein 1 OS=Homo sapiens GN=SH3BP1 PE=1 SV=3
0.865302	SKESVPEFPLSPPK	(11) Phospho (ST)	STMN1_HUMAN	Stathmin OS=Homo sapiens GN=STMN1 PE=1 SV=3
0.866179	RPILQLSPPGPR	(7) Phospho (ST)	FNBP4_HUMAN	Formin-binding protein 4 OS=Homo sapiens GN=FNBP4 PE=1 SV=2
0.867057	YQESPGIQMK	(4) Phospho (ST)	DDX20_HUMAN	Probable ATP-dependent RNA helicase DDX20 OS=Homo sapiens GN=DDX20 PE=1 SV=2
0.867446	VPKPEPIPEPKEPSPEK	(14) Phospho (ST)	SRRM1_HUMAN	Serine/arginine repetitive matrix protein 1 OS=Homo sapiens GN=SRRM1 PE=1 SV=2
0.868811	IVDSPEKLK	(4) Phospho (ST)	NUF2_HUMAN	Kinetochore protein Nuf2 OS=Homo sapiens GN=NUF2 PE=1 SV=2
0.869493	GSYGDLGGPIITTQVTIPK	(2) Phospho (ST)	HNRPK_HUMAN	Heterogeneous nuclear ribonucleoprotein K OS=Homo sapiens GN=HNRNPK PE=1 SV=1
0.869688	IPVEGPLSPSRGDFPK	(8) Phospho (ST)	BCL9_HUMAN	B-cell CLL/lymphoma 9 protein OS=Homo sapiens GN=BCL9 PE=1 SV=4
0.869883	VGDGDLSAEEIPENEVSLR	(7) Phospho (ST)	RRP1B_HUMAN	Ribosomal RNA processing protein 1 homolog B OS=Homo sapiens GN=RRP1B PE=1 SV=2
0.870663	NDSPTQIPVSSDVCR	(3) Phospho (ST)	TBC15_HUMAN	TBC1 domain family member 15 OS=Homo sapiens GN=TBC1D15 PE=1 SV=2
0.871053	VPAKLSPMK	(6) Phospho (ST)	NU214_HUMAN	Nuclear pore complex protein Nup214 OS=Homo sapiens GN=NUP214 PE=1 SV=2
0.872612	RGEGDAPFSEPGTTSTQRPSSPETATK	(21) Phospho (ST)	SRRM2_HUMAN	Serine/arginine repetitive matrix protein 2 OS=Homo sapiens GN=SRRM2 PE=1 SV=2
0.873587	NQGSSLLGR	(5) Phospho (ST)	FFAR2_HUMAN	Free fatty acid receptor 2 OS=Homo sapiens GN=FFAR2 PE=2 SV=1
0.874074	LESESTSPSLEMK	(7) Phospho (ST)	RPRD2_HUMAN	Regulation of nuclear pre-mRNA domain-containing protein 2 OS=Homo sapiens GN=RPRD2 PE=1 SV=1
0.874366	RPESPSEISPIKGSVR	(4 or 6) Phospho (ST);(9) Phospho (ST)	WAPL_HUMAN	Wings apart-like protein homolog OS=Homo sapiens GN=WAPAL PE=1 SV=1
0.874854	IILDLISESPIKGR	(9) Phospho (ST)	HNRPK_HUMAN	Heterogeneous nuclear ribonucleoprotein K OS=Homo sapiens GN=HNRNPK PE=1 SV=1
0.875049	FPSPHPSPAK	(7) Phospho (ST)	EI24_HUMAN	Etoposide-induced protein 2.4 homolog OS=Homo sapiens GN=EI24 PE=1 SV=3
0.875244	TETPPPLASLNVSK	(3) Phospho (ST)	LSM12_HUMAN	Protein LSM12 homolog OS=Homo sapiens GN=LSM12 PE=1 SV=2
0.875536	VGMADANSPPKPLSKPR	(8) Phospho (ST)	DNMT1_HUMAN	DNA (cytosine-5)-methyltransferase 1 OS=Homo sapiens GN=DNMT1 PE=1 SV=2
0.87924	VLSPPKLNEVSSDANR	(3) Phospho (ST)	RANB3_HUMAN	Ran-binding protein 3 OS=Homo sapiens GN=RANBP3 PE=1 SV=1
0.880019	LGGLRPESPESLTSVSR	(8) Phospho (ST)	CCD86_HUMAN	Coiled-coil domain-containing protein 86 OS=Homo sapiens GN=CCDC86 PE=1 SV=1
0.880312	SFSEDTLMDGPAR	(3) Phospho (ST)	SH23A_HUMAN	SH2 domain-containing protein 3A OS=Homo sapiens GN=SH2D3A PE=1 SV=1
0.880897	YADSPGASSPEQPK	(9) Phospho (ST)	ELF1_HUMAN	ETS-related transcription factor Elf-1 OS=Homo sapiens GN=ELF1 PE=1 SV=2
0.882359	MTGSPTLVK	(4 or 6) Phospho (ST)	FOXP4_HUMAN	Forkhead box protein P4 OS=Homo sapiens GN=FOXP4 PE=1 SV=1
0.882846	LFGGFNSSDTVTSPQR	(13) Phospho (ST)	SRC_HUMAN	Proto-oncogene tyrosine-protein kinase Src OS=Homo sapiens GN=SRC PE=1 SV=3
0.883041	RNSVERPAEPVAGAATPSLVEQQK	(3) Phospho (ST)	DIDO1_HUMAN	Death-inducer obliterator 1 OS=Homo sapiens GN=DIDO1 PE=1 SV=5
0.883333	VAPVINNGSPTILGKR	(9) Phospho (ST)	MTA1_HUMAN	Metastasis-associated protein MTA1 OS=Homo sapiens GN=MTA1 PE=1 SV=1
0.883431	RGSLSNAGDPEIVKSPSDPK	(3) Phospho (ST)	NRDC_HUMAN	Nardilysin OS=Homo sapiens GN=NRD1 PE=1 SV=2
0.883821	SCSLLSTEAGALHVLLPAR	(6) Phospho (ST)	JAK3_HUMAN	Tyrosine-protein kinase JAK3 OS=Homo sapiens GN=JAK3 PE=1 SV=2
0.884405	AELLQSDENGIPSSPQK	(14) Phospho (ST)	S29A2_HUMAN	Equilibrative nucleoside transporter 2 OS=Homo sapiens GN=SLC29A2 PE=1 SV=3
0.8846	INSLTFK	(3) Phospho (ST)	DOCK6_HUMAN	Dedicator of cytokinesis protein 6 OS=Homo sapiens GN=DOCK6 PE=1 SV=2
0.885478	LVGIVTSR	(7) Phospho (ST)	IMDH1_HUMAN	Inosine-5'-monophosphate dehydrogenase 1 OS=Homo sapiens GN=IMPDH1 PE=1 SV=2
0.886062	LTFDSSFSPNTGKK	(8) Phospho (ST)	VDAC1_HUMAN	Voltage-dependent anion-selective channel protein 1 OS=Homo sapiens GN=VDAC1 PE=1 SV=2
0.887037	EGPVASPPFMDLEQAVLPAVIPK	(6) Phospho (ST)	WNK1_HUMAN	Serine/threonine-protein kinase WNK1 OS=Homo sapiens GN=WNK1 PE=1 SV=1
0.887135	EIPSATQSPISK	(8) Phospho (ST)	MBB1A_HUMAN	Myb-binding protein 1A OS=Homo sapiens GN=MYBBP1A PE=1 SV=2
0.887232	LVGATATSSPPPK	(9) Phospho (ST)	FYTD1_HUMAN	Forty-two-three domain-containing protein 1 OS=Homo sapiens GN=FYTTD1 PE=1 SV=2
0.887232	ATSPLVSLYPALECR	(2 or 3) Phospho (ST)	OTUD5_HUMAN	OTU domain-containing protein 5 OS=Homo sapiens GN=OTUD5 PE=1 SV=1
0.887622	ESVPEFPLSPPKKK	(9) Phospho (ST)	STMN1_HUMAN	Stathmin OS=Homo sapiens GN=STMN1 PE=1 SV=3
0.888304	KPSPEPEGEVGPPK	(3) Phospho (ST)	I2BP2_HUMAN	Interferon regulatory factor 2-binding protein 2 OS=Homo sapiens GN=IRF2BP2 PE=1 SV=1
0.888791	VVSSPPCAAAVSR	(4) Phospho (ST)	SKI_HUMAN	Ski oncogene OS=Homo sapiens GN=SKI PE=1 SV=1
0.888889	RSPVPAQIAITVPK	(2) Phospho (ST)	IF4G3_HUMAN	Eukaryotic translation initiation factor 4 gamma 3 OS=Homo sapiens GN=EIF4G3 PE=1 SV=2
0.889669	GCALQCAILSPAFK	(10) Phospho (ST)	HSP74_HUMAN	Heat shock 70 kDa protein 4 OS=Homo sapiens GN=HSPA4 PE=1 SV=4
0.889669	TLSMDKGF	(3) Phospho (ST)	K6PL_HUMAN	6-phosphofructokinase, liver type OS=Homo sapiens GN=PFKL PE=1 SV=6
0.890838	VFIDQNLSPGKGVVSLVAVHPSTVNPLGK	(8) Phospho (ST)	TFDP1_HUMAN	Transcription factor Dp-1 OS=Homo sapiens GN=TFDP1 PE=1 SV=1
0.89152	SPSPPTQHTGQPPGQPSAPSQLSAPR	(3) Phospho (ST)	RHG17_HUMAN	Rho GTPase-activating protein 17 OS=Homo sapiens GN=ARHGAP17 PE=1 SV=1
0.891813	LPSSPVYEDAASFK	(4) Phospho (ST)	SRC8_HUMAN	Src substrate cortactin OS=Homo sapiens GN=CTTN PE=1 SV=2
0.892398	RNSLPQIPMLNLEAR	(3) Phospho (ST)	FAK2_HUMAN	Protein tyrosine kinase 2 beta OS=Homo sapiens GN=PTK2B PE=1 SV=2
0.892885	MSSLVGPTQSFFMR	(3) Phospho (ST)	CD20_HUMAN	B-lymphocyte antigen CD20 OS=Homo sapiens GN=MS4A1 PE=1 SV=1
0.894055	KGAGDGSDEEVDGKADGAEAKPAE	(7) Phospho (ST)	MYH9_HUMAN	Myosin-9 OS=Homo sapiens GN=MYH9 PE=1 SV=4
0.895127	IMATPEQVGK	(4) Phospho (ST)	KU70_HUMAN	ATP-dependent DNA helicase 2 subunit 1 OS=Homo sapiens GN=XRCC6 PE=1 SV=2
0.895224	ELSESVQQQSTPVPLISPK	(17) Phospho (ST)	PKCB1_HUMAN	Protein kinase C-binding protein 1 OS=Homo sapiens GN=ZMYND8 PE=1 SV=2
0.895419	SPGAPGPLTLK	(1) Phospho (ST)	ZYX_HUMAN	Zyxin OS=Homo sapiens GN=ZYX PE=1 SV=1
0.896491	EEAPASPLRPLYPQISPLK	(16) Phospho (ST)	FOXK1_HUMAN	Forkhead box protein K1 OS=Homo sapiens GN=FOXK1 PE=1 SV=1
0.896491	FASDDEHDEHDENGATGPVKR	(3) Phospho (ST)	LA_HUMAN	Lupus La protein OS=Homo sapiens GN=SSB PE=1 SV=2
0.897563	ERSPALKSPLQSVVVR	(3) Phospho (ST);(8) Phospho (ST)	TR150_HUMAN	Thyroid hormone receptor-associated protein 3 OS=Homo sapiens GN=THRAP3 PE=1 SV=2
0.898051	NFVFHTLSPVKAEAAK	(8) Phospho (ST)	CLSPN_HUMAN	Claspin OS=Homo sapiens GN=CLSPN PE=1 SV=3
0.898246	ILVPKSPVK	(6) Phospho (ST)	CDYL1_HUMAN	Chromodomain Y-like protein OS=Homo sapiens GN=CDYL PE=1 SV=2
0.898538	ANVSSPHREFPPATAR	(4 or 5) Phospho (ST)	PSMF1_HUMAN	Proteasome inhibitor PI31 subunit OS=Homo sapiens GN=PSMF1 PE=1 SV=2
0.898733	KSNLDEEVNVIPPHTPVR	(15) Phospho (ST)	RB_HUMAN	Retinoblastoma-associated protein OS=Homo sapiens GN=RB1 PE=1 SV=2
0.89883	VTSGPSLGSLPPAAMESMESLR	(6 or 9) Phospho (ST)	PLD1_HUMAN	Phospholipase D1 OS=Homo sapiens GN=PLD1 PE=1 SV=1
0.899123	ERSPALKSPLQSVVVR	(3) Phospho (ST)	TR150_HUMAN	Thyroid hormone receptor-associated protein 3 OS=Homo sapiens GN=THRAP3 PE=1 SV=2
0.89922	LELQGPRGSPNAR	(9) Phospho (ST)	NUCL_HUMAN	Nucleolin OS=Homo sapiens GN=NCL PE=1 SV=3
0.900292	GEPAAAAAPEAGASPVEK	(14) Phospho (ST)	MARCS_HUMAN	Myristoylated alanine-rich C-kinase substrate OS=Homo sapiens GN=MARCKS PE=1 SV=4
0.901949	MFSPMEEK	(3) Phospho (ST)	AFF4_HUMAN	AF4/FMR2 family member 4 OS=Homo sapiens GN=AFF4 PE=1 SV=1
0.902827	KLSGDQITLPTTVDYSSVPK	(3) Phospho (ST)	RCAS1_HUMAN	Receptor-binding cancer antigen expressed on SiSo cells OS=Homo sapiens GN=EBAG9 PE=1 SV=1
0.903411	RKPSPEPEGEVGPPK	(4) Phospho (ST)	I2BP2_HUMAN	Interferon regulatory factor 2-binding protein 2 OS=Homo sapiens GN=IRF2BP2 PE=1 SV=1
0.903411	ANSFVGTAQYVSPELLTEK	(3) Phospho (ST)	PDPK1_HUMAN	3-phosphoinositide-dependent protein kinase 1 OS=Homo sapiens GN=PDPK1 PE=1 SV=1
0.904094	ALESPERPFLAILGGAK	(4) Phospho (ST)	PGK1_HUMAN	Phosphoglycerate kinase 1 OS=Homo sapiens GN=PGK1 PE=1 SV=3
0.904288	YMNSDTTSPELR	(8) Phospho (ST)	SIN3A_HUMAN	Paired amphipathic helix protein Sin3a OS=Homo sapiens GN=SIN3A PE=1 SV=2
0.904288	MAPALSGANLTSPR	(12) Phospho (ST)	SRRM2_HUMAN	Serine/arginine repetitive matrix protein 2 OS=Homo sapiens GN=SRRM2 PE=1 SV=2
0.904971	SLSTSGESLYHVLGLDK	(5) Phospho (ST)	DNJC5_HUMAN	DnaJ homolog subfamily C member 5 OS=Homo sapiens GN=DNAJC5 PE=1 SV=1
0.905653	GEFSASPMLK	(6) Phospho (ST)	SRRM2_HUMAN	Serine/arginine repetitive matrix protein 2 OS=Homo sapiens GN=SRRM2 PE=1 SV=2
0.905848	SESPKEPEQLRK	(3) Phospho (ST)	RA1L3_HUMAN	Putative heterogeneous nuclear ribonucleoprotein A1-like protein 3 OS=Homo sapiens GN=HNRPA1L3 PE=5 SV=1
0.906238	TSSGDPPSPLVK	(8) Phospho (ST)	CDCA3_HUMAN	Cell division cycle-associated protein 3 OS=Homo sapiens GN=CDCA3 PE=1 SV=1
0.906238	IPGGNIYISPLKSPYK	(9) Phospho (ST);(13) Phospho (ST)	RB_HUMAN	Retinoblastoma-associated protein OS=Homo sapiens GN=RB1 PE=1 SV=2
0.906433	IPCESPPLEVVDTTASTKR	(5) Phospho (ST)	KI67_HUMAN	Antigen KI-67 OS=Homo sapiens GN=MKI67 PE=1 SV=2
0.906628	TPSSEEISPTKFPGLYR	(3 or 4) Phospho (ST)	RBP1_HUMAN	RalA-binding protein 1 OS=Homo sapiens GN=RALBP1 PE=1 SV=3
0.906628	TVARTPLGQR	(5) Phospho (ST)	SRRM2_HUMAN	Serine/arginine repetitive matrix protein 2 OS=Homo sapiens GN=SRRM2 PE=1 SV=2
0.90809	TPISPLKTGVSKPIVK	(4) Phospho (ST)	ANLN_HUMAN	Actin-binding protein anillin OS=Homo sapiens GN=ANLN PE=1 SV=2
0.908285	TPDSPPTPAPLLLDLGIPVGQR	(4) Phospho (ST)	M3K11_HUMAN	Mitogen-activated protein kinase kinase kinase 11 OS=Homo sapiens GN=MAP3K11 PE=1 SV=1
0.90848	RGNDPLTSSPGR	(9) Phospho (ST)	MCM2_HUMAN	DNA replication licensing factor MCM2 OS=Homo sapiens GN=MCM2 PE=1 SV=4
0.909649	ESEDKPEIEDVGSDEEEEKKDGDK	(2) Phospho (ST)	HS90A_HUMAN	Heat shock protein HSP 90-alpha OS=Homo sapiens GN=HSP90AA1 PE=1 SV=5
0.909649	AGAPGALSPSYDGGLHGLQSK	(8 or 10) Phospho (ST)	TFE2_HUMAN	Transcription factor E2-alpha OS=Homo sapiens GN=TCF3 PE=1 SV=1
0.909844	QASPTEVVER	(3) Phospho (ST)	PUM2_HUMAN	Pumilio homolog 2 OS=Homo sapiens GN=PUM2 PE=1 SV=2
0.909942	VATLNSEEESDPPTYK	(6) Phospho (ST)	VIGLN_HUMAN	Vigilin OS=Homo sapiens GN=HDLBP PE=1 SV=2
0.910624	GNVVPSPLPTRR	(6) Phospho (ST)	CHSP1_HUMAN	Calcium-regulated heat stable protein 1 OS=Homo sapiens GN=CARHSP1 PE=1 SV=2
0.911404	ASEGASSESLLSVPGQK	(2) Phospho (ST)	DMXL2_HUMAN	DmX-like protein 2 OS=Homo sapiens GN=DMXL2 PE=1 SV=1
0.911988	SPGSISYLPSFFTK	(1) Phospho (ST)	NCOR1_HUMAN	Nuclear receptor corepressor 1 OS=Homo sapiens GN=NCOR1 PE=1 SV=2
0.912378	DAVSPFSFSLLK	(4) Phospho (ST)	ANR52_HUMAN	Serine/threonine-protein phosphatase 6 regulatory ankyrin repeat subunit C OS=Homo sapiens GN=ANKRD52 PE=1 SV=2
0.913743	ELLDTSFEDLSKPK	(6) Phospho (ST)	RPP38_HUMAN	Ribonuclease P protein subunit p38 OS=Homo sapiens GN=RPP38 PE=1 SV=2
0.913938	IAQVSPGPR	(5) Phospho (ST)	INCE_HUMAN	Inner centromere protein OS=Homo sapiens GN=INCENP PE=1 SV=3
0.914133	TSFSVGSDDELGPIR	(7) Phospho (ST)	GRLF1_HUMAN	Glucocorticoid receptor DNA-binding factor 1 OS=Homo sapiens GN=GRLF1 PE=1 SV=2
0.915497	DMESPTKLDVTLAK	(6) Phospho (ST)	MAP4_HUMAN	Microtubule-associated protein 4 OS=Homo sapiens GN=MAP4 PE=1 SV=2
0.915789	CRSPGMLEPLGSSR	(3) Phospho (ST)	SRRM2_HUMAN	Serine/arginine repetitive matrix protein 2 OS=Homo sapiens GN=SRRM2 PE=1 SV=2
0.915984	SSSVSPSASFR	(5) Phospho (ST)	TLE4_HUMAN	Transducin-like enhancer protein 4 OS=Homo sapiens GN=TLE4 PE=2 SV=3
0.916472	YRSPEPDPYLSYR	(3) Phospho (ST)	CLK3_HUMAN	Dual specificity protein kinase CLK3 OS=Homo sapiens GN=CLK3 PE=1 SV=3
0.917251	QERLSPEVAPPAHR	(5) Phospho (ST)	SNIP1_HUMAN	Smad nuclear-interacting protein 1 OS=Homo sapiens GN=SNIP1 PE=1 SV=1
0.917446	QILIACSPVSSVR	(7) Phospho (ST)	TDIF2_HUMAN	Deoxynucleotidyltransferase terminal-interacting protein 2 OS=Homo sapiens GN=DNTTIP2 PE=1 SV=2
0.917544	STPFIVPSSPTEQEGR	(9) Phospho (ST)	TP53B_HUMAN	Tumor suppressor p53-binding protein 1 OS=Homo sapiens GN=TP53BP1 PE=1 SV=2
0.917641	KASPEPPDSAEGALK	(3) Phospho (ST)	EAP1_HUMAN	Enhanced at puberty protein 1 OS=Homo sapiens GN=EAP1 PE=1 SV=1
0.917934	VENSPQVDGSPPGLEGLLGGIGEK	(10) Phospho (ST)	CTF18_HUMAN	Chromosome transmission fidelity protein 18 homolog OS=Homo sapiens GN=CHTF18 PE=1 SV=1
0.918324	DLVQPDKPASPK	(10) Phospho (ST)	ZC3HE_HUMAN	Zinc finger CCCH domain-containing protein 14 OS=Homo sapiens GN=ZC3H14 PE=1 SV=1
0.918908	SKAPGSPLSSEGAAGEGVR	(6) Phospho (ST)	CPZIP_HUMAN	Capz-interacting protein OS=Homo sapiens GN=RCSD1 PE=1 SV=1
0.919396	SLGNILQAKPTSSPAKGPPQK	(11 or 13) Phospho (ST)	TCOF_HUMAN	Treacle protein OS=Homo sapiens GN=TCOF1 PE=1 SV=2
0.919591	RMSDEFVDSFKK	(3) Phospho (ST)	BAD_HUMAN	Bcl2 antagonist of cell death OS=Homo sapiens GN=BAD PE=1 SV=3
0.919688	SPSFGGASEASAR	(3) Phospho (ST)	TTC15_HUMAN	Tetratricopeptide repeat protein 15 OS=Homo sapiens GN=TTC15 PE=1 SV=3
0.920273	IGSPLSPK	(6) Phospho (ST)	LARP2_HUMAN	La-related protein 2 OS=Homo sapiens GN=LARP2 PE=1 SV=2
0.92037	VFPEPTESGDEGEELGLPLLSTR	(8) Phospho (ST)	WDR79_HUMAN	WD repeat-containing protein 79 OS=Homo sapiens GN=WDR79 PE=1 SV=1
0.921248	ASSPPDRIDIFGR	(3) Phospho (ST)	ARGL1_HUMAN	Arginine and glutamate-rich protein 1 OS=Homo sapiens GN=ARGLU1 PE=1 SV=1
0.922222	LQPSSSPENSLDPFPPR	(6) Phospho (ST)	ATX2L_HUMAN	Ataxin-2-like protein OS=Homo sapiens GN=ATXN2L PE=1 SV=2
0.922807	AVTPVPTKTEEVSNLK	(3) Phospho (ST)	LARP1_HUMAN	La-related protein 1 OS=Homo sapiens GN=LARP1 PE=1 SV=2
0.923002	ETVQTTQSPTPVEK	(8) Phospho (ST)	RBM16_HUMAN	Putative RNA-binding protein 16 OS=Homo sapiens GN=RBM16 PE=1 SV=1
0.923294	AESPESSAIESTQSTPQK	(3) Phospho (ST)	PDS5B_HUMAN	Sister chromatid cohesion protein PDS5 homolog B OS=Homo sapiens GN=PDS5B PE=1 SV=1
0.923684	MGQAPSQSLLPPAQDQPRSPVPSAFSDQSR	(19) Phospho (ST)	SRRM2_HUMAN	Serine/arginine repetitive matrix protein 2 OS=Homo sapiens GN=SRRM2 PE=1 SV=2
0.924464	VASFSIPGSSSR	(3) Phospho (ST)	ITPR3_HUMAN	Inositol 1,4,5-trisphosphate receptor type 3 OS=Homo sapiens GN=ITPR3 PE=1 SV=2
0.925244	QALDSEEEEEDVAAK	(5) Phospho (ST)	F134A_HUMAN	Protein FAM134A OS=Homo sapiens GN=FAM134A PE=1 SV=2
0.926413	AGDLLEDSPKRPK	(8) Phospho (ST)	HDGF_HUMAN	Hepatoma-derived growth factor OS=Homo sapiens GN=HDGF PE=1 SV=1
0.926803	ALPLSPR	(5) Phospho (ST)	CDC6_HUMAN	Cell division control protein 6 homolog OS=Homo sapiens GN=CDC6 PE=1 SV=1
0.927193	APVHFVEPLSPTGVAGHR	(10) Phospho (ST)	CAMP1_HUMAN	Calmodulin-regulated spectrin-associated protein 1 OS=Homo sapiens GN=CAMSAP1 PE=1 SV=2
0.927583	ELILGSETPSSPR	(10 or 11) Phospho (ST)	ACD_HUMAN	Adrenocortical dysplasia protein homolog OS=Homo sapiens GN=ACD PE=1 SV=2
0.927583	KVVVSPTKK	(7) Phospho (ST)	NUCL_HUMAN	Nucleolin OS=Homo sapiens GN=NCL PE=1 SV=3
0.927973	ELSNSPLRENSFGSPLEFR	(5) Phospho (ST)	SRRM2_HUMAN	Serine/arginine repetitive matrix protein 2 OS=Homo sapiens GN=SRRM2 PE=1 SV=2
0.928265	SAPASPTHPGLMSPR	(5) Phospho (ST)	FOXK1_HUMAN	Forkhead box protein K1 OS=Homo sapiens GN=FOXK1 PE=1 SV=1
0.92846	VKESSIIAPAPAEDVDTPPR	(17) Phospho (ST)	EZH2_HUMAN	Histone-lysine N-methyltransferase EZH2 OS=Homo sapiens GN=EZH2 PE=1 SV=2
0.92924	KVLSPTAAKPSPFEGK	(4) Phospho (ST)	PP1RA_HUMAN	Serine/threonine-protein phosphatase 1 regulatory subunit 10 OS=Homo sapiens GN=PPP1R10 PE=1 SV=1
0.92963	LGSLVDEFK	(3) Phospho (ST)	KU70_HUMAN	ATP-dependent DNA helicase 2 subunit 1 OS=Homo sapiens GN=XRCC6 PE=1 SV=2
0.929825	EPAITSQNSPEAR	(9) Phospho (ST)	TCEA1_HUMAN	Transcription elongation factor A protein 1 OS=Homo sapiens GN=TCEA1 PE=1 SV=2
0.929922	RVNDAEPGSPEAPQGK	(9) Phospho (ST)	DDX51_HUMAN	ATP-dependent RNA helicase DDX51 OS=Homo sapiens GN=DDX51 PE=1 SV=2
0.930604	VGSLDNVGHLPAGGAVK	(3) Phospho (ST)	MAP4_HUMAN	Microtubule-associated protein 4 OS=Homo sapiens GN=MAP4 PE=1 SV=2
0.930702	ALSPAELR	(3) Phospho (ST)	LAP4_HUMAN	Protein LAP4 OS=Homo sapiens GN=SCRIB PE=1 SV=3
0.930897	TDVSNFDEEFTGEAPTLSPPR	(18) Phospho (ST)	PKN1_HUMAN	Serine/threonine-protein kinase N1 OS=Homo sapiens GN=PKN1 PE=1 SV=1
0.930897	PGPTPSGTNVGSSGRSPSK	(18) Phospho (ST)	SC61B_HUMAN	Protein transport protein Sec61 subunit beta OS=Homo sapiens GN=SEC61B PE=1 SV=2
0.931092	ASSFADMMGILK	(3) Phospho (ST)	FA54B_HUMAN	Protein FAM54B OS=Homo sapiens GN=FAM54B PE=1 SV=2
0.931384	SQDATFSPGSEQAEKSPGPIVSR	(10 or 16) Phospho (ST)	NIPA_HUMAN	Nuclear-interacting partner of ALK OS=Homo sapiens GN=ZC3HC1 PE=1 SV=1
0.931969	VDGPRSPSYGR	(6) Phospho (ST)	SFRS1_HUMAN	Splicing factor, arginine/serine-rich 1 OS=Homo sapiens GN=SFRS1 PE=1 SV=2
0.932943	SFSADNFIGIQR	(3) Phospho (ST)	CCYL1_HUMAN	Cyclin-Y-like protein 1 OS=Homo sapiens GN=CCNYL1 PE=1 SV=2
0.933138	LLPEPGPSDSPGPK	(10) Phospho (ST)	TMC8_HUMAN	Transmembrane channel-like protein 8 OS=Homo sapiens GN=TMC8 PE=1 SV=1
0.933528	RTSPQVLGSILK	(3) Phospho (ST)	NUFP2_HUMAN	Nuclear fragile X mental retardation-interacting protein 2 OS=Homo sapiens GN=NUFIP2 PE=1 SV=1
0.933528	ASGQAFELILSPR	(11) Phospho (ST)	STMN1_HUMAN	Stathmin OS=Homo sapiens GN=STMN1 PE=1 SV=3
0.934698	HLPSPPTLDSIITEYLR	(10) Phospho (ST)	VPRBP_HUMAN	Protein VPRBP OS=Homo sapiens GN=VPRBP PE=1 SV=3
0.935185	TATVSSPLTSPTSPSTLSLK	(12) Phospho (ST)	BIN2_HUMAN	Bridging integrator 2 OS=Homo sapiens GN=BIN2 PE=1 SV=3
0.935965	LNVLEKSSPGHR	(8) Phospho (ST)	EF1D_HUMAN	Elongation factor 1-delta OS=Homo sapiens GN=EEF1D PE=1 SV=5
0.93616	RFSDGAASIQAFK	(3) Phospho (ST)	QSK_HUMAN	Serine/threonine-protein kinase QSK OS=Homo sapiens GN=QSK PE=1 SV=3
0.93655	LCAGIMITASHNPK	(10) Phospho (ST)	PGM2_HUMAN	Phosphoglucomutase-2 OS=Homo sapiens GN=PGM2 PE=1 SV=4
0.937232	SLYASSPGGVYATR	(5 or 6) Phospho (ST)	VIME_HUMAN	Vimentin OS=Homo sapiens GN=VIM PE=1 SV=4
0.938012	AEEDEILNRSPR	(10) Phospho (ST)	CALX_HUMAN	Calnexin OS=Homo sapiens GN=CANX PE=1 SV=2
0.938012	SESPKEPEQLR	(3) Phospho (ST)	RA1L3_HUMAN	Putative heterogeneous nuclear ribonucleoprotein A1-like protein 3 OS=Homo sapiens GN=HNRPA1L3 PE=5 SV=1
0.939669	IDGATQSSPAEPK	(8) Phospho (ST)	LRRF1_HUMAN	Leucine-rich repeat flightless-interacting protein 1 OS=Homo sapiens GN=LRRFIP1 PE=1 SV=2
0.939766	YHGHSMSDPGVSYR	(5) Phospho (ST)	ODPA_HUMAN	Pyruvate dehydrogenase E1 component subunit alpha, somatic form, mitochondrial OS=Homo sapiens GN=PDHA1 PE=1 SV=3
0.939864	MSQPGSPSPK	(6) Phospho (ST)	CHD4_HUMAN	Chromodomain-helicase-DNA-binding protein 4 OS=Homo sapiens GN=CHD4 PE=1 SV=1
0.940058	AESPEEVACR	(3) Phospho (ST)	HUWE1_HUMAN	E3 ubiquitin-protein ligase HUWE1 OS=Homo sapiens GN=HUWE1 PE=1 SV=3
0.940546	QVAEQGGDLSPAANR	(10) Phospho (ST)	STK10_HUMAN	Serine/threonine-protein kinase 10 OS=Homo sapiens GN=STK10 PE=1 SV=1
0.940936	AEDGATPSPSNETPK	(10 or 13) Phospho (ST)	MARCS_HUMAN	Myristoylated alanine-rich C-kinase substrate OS=Homo sapiens GN=MARCKS PE=1 SV=4
0.941618	SPRSPQLSDFGLER	(4) Phospho (ST)	CM003_HUMAN	Uncharacterized protein C13orf3 OS=Homo sapiens GN=C13orf3 PE=1 SV=2
0.941715	NSSPAPPQPAPGK	(3) Phospho (ST)	CD2L7_HUMAN	Cell division cycle 2-related protein kinase 7 OS=Homo sapiens GN=CRKRS PE=1 SV=1
0.941715	SSSAPLIHGLSDLSQVFQPYTLR	(2 or 3) Phospho (ST)	F122B_HUMAN	Protein FAM122B OS=Homo sapiens GN=FAM122B PE=1 SV=2
0.942008	IPNYQLSPTKLPSINK	(7) Phospho (ST)	NBN_HUMAN	Nibrin OS=Homo sapiens GN=NBN PE=1 SV=1
0.942982	GPPSPPAPVMHSPSRK	(4) Phospho (ST);(14) Phospho (ST)	SNW1_HUMAN	SNW domain-containing protein 1 OS=Homo sapiens GN=SNW1 PE=1 SV=1
0.94425	SVSEINSDDELSGK	(7) Phospho (ST)	TMF1_HUMAN	TATA element modulatory factor OS=Homo sapiens GN=TMF1 PE=1 SV=2
0.944834	LSPGESAYQK	(2) Phospho (ST)	PHTNS_HUMAN	Phostensin OS=Homo sapiens GN=KIAA1949 PE=1 SV=1
0.944932	ELSPAGSISK	(3) Phospho (ST)	PARN_HUMAN	Poly(A)-specific ribonuclease PARN OS=Homo sapiens GN=PARN PE=1 SV=1
0.945029	GSVSDEEMMELR	(4) Phospho (ST)	PLSL_HUMAN	Plastin-2 OS=Homo sapiens GN=LCP1 PE=1 SV=5
0.945127	VANSPTMVNLLLGK	(4) Phospho (ST)	ANR11_HUMAN	Ankyrin repeat domain-containing protein 11 OS=Homo sapiens GN=ANKRD11 PE=1 SV=2
0.945322	ASSLNFLNK	(3) Phospho (ST)	KLC2_HUMAN	Kinesin light chain 2 OS=Homo sapiens GN=KLC2 PE=1 SV=1
0.945322	KLSCSLEDLR	(5) Phospho (ST)	LIPB2_HUMAN	Liprin-beta-2 OS=Homo sapiens GN=PPFIBP2 PE=2 SV=2
0.945517	TLSMIEEEIR	(3) Phospho (ST)	AKAP2_HUMAN	A-kinase anchor protein 2 OS=Homo sapiens GN=AKAP2 PE=1 SV=2
0.945614	DMDEPSPVPNVEEVTLPK	(6) Phospho (ST)	SMRC2_HUMAN	SWI/SNF complex subunit SMARCC2 OS=Homo sapiens GN=SMARCC2 PE=1 SV=1
0.945809	RVPSPTPAPK	(4) Phospho (ST)	SRRM2_HUMAN	Serine/arginine repetitive matrix protein 2 OS=Homo sapiens GN=SRRM2 PE=1 SV=2
0.946004	AMVSPFHSPPSTPSSPGVR	(4) Phospho (ST)	CPZIP_HUMAN	Capz-interacting protein OS=Homo sapiens GN=RCSD1 PE=1 SV=1
0.946004	EVSDSEAGGGPQGER	(3) Phospho (ST)	HIRP3_HUMAN	HIRA-interacting protein 3 OS=Homo sapiens GN=HIRIP3 PE=1 SV=3
0.946101	ELSPAALEK	(3) Phospho (ST)	SURF6_HUMAN	Surfeit locus protein 6 OS=Homo sapiens GN=SURF6 PE=1 SV=3
0.946199	IESPKLER	(3) Phospho (ST)	HS105_HUMAN	Heat shock protein 105 kDa OS=Homo sapiens GN=HSPH1 PE=1 SV=1
0.946296	SLYASSPGGVYATR	(13) Phospho (ST)	VIME_HUMAN	Vimentin OS=Homo sapiens GN=VIM PE=1 SV=4
0.946491	ISEGLPTPTK	(7) Phospho (ST)	RB_HUMAN	Retinoblastoma-associated protein OS=Homo sapiens GN=RB1 PE=1 SV=2
0.946589	HVSGITLLSPK	(9) Phospho (ST)	K1430_HUMAN	UPF0501 protein KIAA1430 OS=Homo sapiens GN=KIAA1430 PE=1 SV=2
0.946979	GLGSSPDLELLLR	(4 or 5) Phospho (ST)	S35C2_HUMAN	Solute carrier family 35 member C2 OS=Homo sapiens GN=SLC35C2 PE=1 SV=2
0.947076	MPCESSPPESADTPTSTR	(6) Phospho (ST)	KI67_HUMAN	Antigen KI-67 OS=Homo sapiens GN=MKI67 PE=1 SV=2
0.947173	RYPSSISSSPQKDLTQAK	(8 or 9) Phospho (ST)	UBP2L_HUMAN	Ubiquitin-associated protein 2-like OS=Homo sapiens GN=UBAP2L PE=1 SV=2
0.948051	SIEVENDFLPVEK	(1) Phospho (ST)	SH3K1_HUMAN	SH3 domain-containing kinase-binding protein 1 OS=Homo sapiens GN=SH3KBP1 PE=1 SV=2
0.948246	TVSPPIR	(3) Phospho (ST)	LIMA1_HUMAN	LIM domain and actin-binding protein 1 OS=Homo sapiens GN=LIMA1 PE=1 SV=1
0.948246	ELSLKASPLR	(7) Phospho (ST)	MET10_HUMAN	Putative methyltransferase METT10D OS=Homo sapiens GN=METT10D PE=1 SV=1
0.948441	PGPTPSGTNVGSSGRSPSK	(16) Phospho (ST)	SC61B_HUMAN	Protein transport protein Sec61 subunit beta OS=Homo sapiens GN=SEC61B PE=1 SV=2
0.94883	SMSAPVIFDR	(3) Phospho (ST)	SNX2_HUMAN	Sorting nexin-2 OS=Homo sapiens GN=SNX2 PE=1 SV=2
0.94922	GLLYDSDEEDEERPAR	(6) Phospho (ST)	MCM2_HUMAN	DNA replication licensing factor MCM2 OS=Homo sapiens GN=MCM2 PE=1 SV=4
0.94922	GNIETTSEDGQVFSPK	(14) Phospho (ST)	ZC3HD_HUMAN	Zinc finger CCCH domain-containing protein 13 OS=Homo sapiens GN=ZC3H13 PE=1 SV=1
0.949903	GPSPSPVGSPASVAQSR	(3) Phospho (ST)	ARI1A_HUMAN	AT-rich interactive domain-containing protein 1A OS=Homo sapiens GN=ARID1A PE=1 SV=3
0.95039	FVSEGDGGR	(3) Phospho (ST)	PDCD4_HUMAN	Programmed cell death protein 4 OS=Homo sapiens GN=PDCD4 PE=1 SV=1
0.950877	SKSPPKVPIVIQDDSLPAGPPPQIR	(3) Phospho (ST)	CA144_HUMAN	UPF0485 protein C1orf144 OS=Homo sapiens GN=C1orf144 PE=1 SV=1
0.95117	APCSESQEELALQHFMK	(4 or 6) Phospho (ST)	TRAF1_HUMAN	TNF receptor-associated factor 1 OS=Homo sapiens GN=TRAF1 PE=1 SV=1
0.951267	YEYDPDISPPR	(8) Phospho (ST)	BUD13_HUMAN	BUD13 homolog OS=Homo sapiens GN=BUD13 PE=1 SV=1
0.951462	SNLDEEVNVIPPHTPVR	(14) Phospho (ST)	RB_HUMAN	Retinoblastoma-associated protein OS=Homo sapiens GN=RB1 PE=1 SV=2
0.952047	SPADPTDLGGQTSPR	(12 or 13) Phospho (ST)	VINEX_HUMAN	Vinexin OS=Homo sapiens GN=SORBS3 PE=1 SV=1
0.952144	FCDSPTSDLEMR	(4) Phospho (ST)	ZN609_HUMAN	Zinc finger protein 609 OS=Homo sapiens GN=ZNF609 PE=1 SV=2
0.952827	EMASPPSPLSGEFLDTK	(7) Phospho (ST)	LIRB1_HUMAN	Leukocyte immunoglobulin-like receptor subfamily B member 1 OS=Homo sapiens GN=LILRB1 PE=1 SV=1
0.953314	LVHDSLEDLQMTR	(5) Phospho (ST)	AT133_HUMAN	Probable cation-transporting ATPase 13A3 OS=Homo sapiens GN=ATP13A3 PE=1 SV=4
0.953314	TESPATAAETASEELDNR	(3) Phospho (ST)	SMC4_HUMAN	Structural maintenance of chromosomes protein 4 OS=Homo sapiens GN=SMC4 PE=1 SV=2
0.953509	IAEPSVCGR	(5) Phospho (ST)	MCM4_HUMAN	DNA replication licensing factor MCM4 OS=Homo sapiens GN=MCM4 PE=1 SV=5
0.953509	ASAPSPNAQVACDHCLK	(5) Phospho (ST)	TRI25_HUMAN	Tripartite motif-containing protein 25 OS=Homo sapiens GN=TRIM25 PE=1 SV=1
0.953704	AKPAMPQDSVPSPR	(12) Phospho (ST)	ACLY_HUMAN	ATP-citrate synthase OS=Homo sapiens GN=ACLY PE=1 SV=3
0.953801	QETVADFTPK	(8) Phospho (ST)	PR40A_HUMAN	Pre-mRNA-processing factor 40 homolog A OS=Homo sapiens GN=PRPF40A PE=1 SV=2
0.954386	MEVGPFSTGQESPTAENAR	(12) Phospho (ST)	LAS1L_HUMAN	LAS1-like protein OS=Homo sapiens GN=LAS1L PE=1 SV=2
0.955263	LSVPTSDEEDEVPAPKPR	(5 or 6) Phospho (ST)	ABCF1_HUMAN	ATP-binding cassette sub-family F member 1 OS=Homo sapiens GN=ABCF1 PE=1 SV=2
0.955848	AEDGATPSPSNETPK	(8) Phospho (ST)	MARCS_HUMAN	Myristoylated alanine-rich C-kinase substrate OS=Homo sapiens GN=MARCKS PE=1 SV=4
0.956725	TFSATVR	(3) Phospho (ST)	CHSP1_HUMAN	Calcium-regulated heat stable protein 1 OS=Homo sapiens GN=CARHSP1 PE=1 SV=2
0.956725	MNSLTFK	(3) Phospho (ST)	DOCK7_HUMAN	Dedicator of cytokinesis protein 7 OS=Homo sapiens GN=DOCK7 PE=1 SV=4
0.956823	APRPSAPSPPPR	(8) Phospho (ST)	LYSM2_HUMAN	LysM and putative peptidoglycan-binding domain-containing protein 2 OS=Homo sapiens GN=LYSMD2 PE=1 SV=1
0.957115	VDSTTCLFPVEEK	(3 or 4 or 5) Phospho (ST)	GFPT1_HUMAN	Glucosamine--fructose-6-phosphate aminotransferase [isomerizing] 1 OS=Homo sapiens GN=GFPT1 PE=1 SV=3
0.958382	SLSSPTDNLELSLR	(4) Phospho (ST)	GIT1_HUMAN	ARF GTPase-activating protein GIT1 OS=Homo sapiens GN=GIT1 PE=1 SV=2
0.959454	ILGSASPEEEQEKPILDRPTR	(6) Phospho (ST)	CA144_HUMAN	UPF0485 protein C1orf144 OS=Homo sapiens GN=C1orf144 PE=1 SV=1
0.959649	HDSPDLAPNVTYSLPR	(3) Phospho (ST)	BUD13_HUMAN	BUD13 homolog OS=Homo sapiens GN=BUD13 PE=1 SV=1
0.959942	DIIRQPSEEEIIK	(7) Phospho (ST)	PEA15_HUMAN	Astrocytic phosphoprotein PEA-15 OS=Homo sapiens GN=PEA15 PE=1 SV=2
0.960331	RGSGDTSSLIDPDTSLSELR	(6) Phospho (ST)	LRRF2_HUMAN	Leucine-rich repeat flightless-interacting protein 2 OS=Homo sapiens GN=LRRFIP2 PE=1 SV=1
0.960429	HLPSPPTLDSIITEYLR	(7) Phospho (ST)	VPRBP_HUMAN	Protein VPRBP OS=Homo sapiens GN=VPRBP PE=1 SV=3
0.960526	AQTPPGPSLSGSK	(3) Phospho (ST)	SRRM2_HUMAN	Serine/arginine repetitive matrix protein 2 OS=Homo sapiens GN=SRRM2 PE=1 SV=2
0.961111	IGFPSTSPAK	(7) Phospho (ST)	CLIP2_HUMAN	CAP-Gly domain-containing linker protein 2 OS=Homo sapiens GN=CLIP2 PE=1 SV=1
0.961306	RLSPSASPPR	(3) Phospho (ST);(7) Phospho (ST)	SRRM1_HUMAN	Serine/arginine repetitive matrix protein 1 OS=Homo sapiens GN=SRRM1 PE=1 SV=2
0.961696	SPTGPSNSFLANMGGTVAHK	(1 or 3) Phospho (ST)	SPF45_HUMAN	Splicing factor 45 OS=Homo sapiens GN=RBM17 PE=1 SV=1
0.961793	SPSPGLFR	(3) Phospho (ST)	CLSPN_HUMAN	Claspin OS=Homo sapiens GN=CLSPN PE=1 SV=3
0.961988	ETVSPPCFDEYK	(4) Phospho (ST)	PRDM2_HUMAN	PR domain zinc finger protein 2 OS=Homo sapiens GN=PRDM2 PE=1 SV=3
0.961988	SPYKFPSSPLR	(1) Phospho (ST)	RB_HUMAN	Retinoblastoma-associated protein OS=Homo sapiens GN=RB1 PE=1 SV=2
0.962086	ELSTSPCNPIVR	(5) Phospho (ST)	ZF106_HUMAN	Zinc finger protein 106 homolog OS=Homo sapiens GN=ZFP106 PE=1 SV=1
0.962281	SLSSPTVTLSAPLEGAK	(4) Phospho (ST)	NED4L_HUMAN	E3 ubiquitin-protein ligase NEDD4-like OS=Homo sapiens GN=NEDD4L PE=1 SV=2
0.962573	HRPSPPATPPPK	(4) Phospho (ST);(8) Phospho (ST)	SRRM1_HUMAN	Serine/arginine repetitive matrix protein 1 OS=Homo sapiens GN=SRRM1 PE=1 SV=2
0.962671	ASEPLLSPPPFGESR	(7) Phospho (ST)	MLL2_HUMAN	Histone-lysine N-methyltransferase MLL2 OS=Homo sapiens GN=MLL2 PE=1 SV=1
0.962768	EYIPGQPPLSQSSDSSPTR	(13) Phospho (ST)	SYEP_HUMAN	Bifunctional aminoacyl-tRNA synthetase OS=Homo sapiens GN=EPRS PE=1 SV=3
0.963158	LASDDRPSPPR	(8) Phospho (ST)	RBM10_HUMAN	RNA-binding protein 10 OS=Homo sapiens GN=RBM10 PE=1 SV=3
0.963743	DRTPPHLLYSDR	(3) Phospho (ST)	RB15B_HUMAN	Putative RNA-binding protein 15B OS=Homo sapiens GN=RBM15B PE=1 SV=2
0.96384	TLSDESIYNSQR	(3) Phospho (ST)	SI1L1_HUMAN	Signal-induced proliferation-associated 1-like protein 1 OS=Homo sapiens GN=SIPA1L1 PE=1 SV=4
0.964133	SSSTELLSHYDSDIK	(3) Phospho (ST)	RHG15_HUMAN	Rho GTPase-activating protein 15 OS=Homo sapiens GN=ARHGAP15 PE=1 SV=2
0.964522	SLSPSHLTEDR	(3) Phospho (ST)	ZC3HD_HUMAN	Zinc finger CCCH domain-containing protein 13 OS=Homo sapiens GN=ZC3H13 PE=1 SV=1
0.965205	LGEGTYATVFK	(5) Phospho (ST);(6) Phospho (Y)	PCTK3_HUMAN	Serine/threonine-protein kinase PCTAIRE-3 OS=Homo sapiens GN=PCTK3 PE=1 SV=3
0.965497	ALSPVIPLIPR	(3) Phospho (ST)	MLL2_HUMAN	Histone-lysine N-methyltransferase MLL2 OS=Homo sapiens GN=MLL2 PE=1 SV=1
0.965497	IHRASDPGLPAEEPK	(5) Phospho (ST)	PYR1_HUMAN	CAD protein OS=Homo sapiens GN=CAD PE=1 SV=3
0.965595	LISPYK	(3) Phospho (ST)	HAT1_HUMAN	Histone acetyltransferase type B catalytic subunit OS=Homo sapiens GN=HAT1 PE=1 SV=1
0.965984	FEPESPGFESR	(5) Phospho (ST)	ZN768_HUMAN	Zinc finger protein 768 OS=Homo sapiens GN=ZNF768 PE=1 SV=2
0.966764	ALEEGDGSVSGSSPR	(13) Phospho (ST)	FNBP4_HUMAN	Formin-binding protein 4 OS=Homo sapiens GN=FNBP4 PE=1 SV=2
0.967251	IYHLPDAESDEDEDFKEQTR	(9) Phospho (ST)	SEPT2_HUMAN	Septin-2 OS=Homo sapiens GN=SEPT2 PE=1 SV=1
0.967349	EYSPPYAPSHQQYPPSHATPLPK	(3) Phospho (ST)	ZC3H4_HUMAN	Zinc finger CCCH domain-containing protein 4 OS=Homo sapiens GN=ZC3H4 PE=1 SV=3
0.967544	SVSPTFLNPSDENLK	(3) Phospho (ST)	AKA11_HUMAN	A-kinase anchor protein 11 OS=Homo sapiens GN=AKAP11 PE=1 SV=1
0.967641	SFELPPYTPPPILSPVR	(14) Phospho (ST)	CN043_HUMAN	Uncharacterized protein C14orf43 OS=Homo sapiens GN=C14orf43 PE=1 SV=2
0.968031	EYIPGQPPLSQSSDSSPTR	(16) Phospho (ST)	SYEP_HUMAN	Bifunctional aminoacyl-tRNA synthetase OS=Homo sapiens GN=EPRS PE=1 SV=3
0.968713	SPVPAQIAITVPK	(1) Phospho (ST)	IF4G3_HUMAN	Eukaryotic translation initiation factor 4 gamma 3 OS=Homo sapiens GN=EIF4G3 PE=1 SV=2
0.968908	GPPQSPVFEGVYNNSR	(5) Phospho (ST)	ATX2L_HUMAN	Ataxin-2-like protein OS=Homo sapiens GN=ATXN2L PE=1 SV=2
0.969201	SGSAAQAEGLCK	(1 or 3) Phospho (ST)	ALG3_HUMAN	Dolichyl-P-Man:Man(5)GlcNAc(2)-PP-dolichyl mannosyltransferase OS=Homo sapiens GN=ALG3 PE=1 SV=1
0.969396	LNHVAAGLVSPSLK	(10) Phospho (ST)	SFR11_HUMAN	Splicing factor, arginine/serine-rich 11 OS=Homo sapiens GN=SFRS11 PE=1 SV=1
0.969493	LNHVAAGLVSPSLKSDTSSK	(10) Phospho (ST)	SFR11_HUMAN	Splicing factor, arginine/serine-rich 11 OS=Homo sapiens GN=SFRS11 PE=1 SV=1
0.969786	SSTPPGESYFGVSSLQLK	(2 or 3) Phospho (ST)	SRRM2_HUMAN	Serine/arginine repetitive matrix protein 2 OS=Homo sapiens GN=SRRM2 PE=1 SV=2
0.970175	FSPVLGR	(2) Phospho (ST)	AAAS_HUMAN	Aladin OS=Homo sapiens GN=AAAS PE=1 SV=1
0.970468	AETPTESVSEPEVATK	(3) Phospho (ST)	DNLI1_HUMAN	DNA ligase 1 OS=Homo sapiens GN=LIG1 PE=1 SV=1
0.970858	SSMSGLHLVK	(4) Phospho (ST)	ACACA_HUMAN	Acetyl-CoA carboxylase 1 OS=Homo sapiens GN=ACACA PE=1 SV=2
0.971248	TTTAAAVASTGPSSRSPSTLLPK	(14) Phospho (ST)	MAP4_HUMAN	Microtubule-associated protein 4 OS=Homo sapiens GN=MAP4 PE=1 SV=2
0.97154	SPPPMNLGMNNR	(1) Phospho (ST)	MEF2C_HUMAN	Myocyte-specific enhancer factor 2C OS=Homo sapiens GN=MEF2C PE=1 SV=1
0.971735	EALGLGPPAAQLTPPPAPVGLR	(13) Phospho (ST)	RAVR1_HUMAN	Ribonucleoprotein PTB-binding 1 OS=Homo sapiens GN=RAVER1 PE=1 SV=1
0.97193	DALGDSLQVPVSPSSTTSSR	(12) Phospho (ST)	AKAP2_HUMAN	A-kinase anchor protein 2 OS=Homo sapiens GN=AKAP2 PE=1 SV=2
0.972515	SSDQPLTVPVSPK	(11) Phospho (ST)	TPX2_HUMAN	Targeting protein for Xklp2 OS=Homo sapiens GN=TPX2 PE=1 SV=2
0.972904	LSSESHHGGSPIHWVLPAGMSAK	(10) Phospho (ST)	YTDC1_HUMAN	YTH domain-containing protein 1 OS=Homo sapiens GN=YTHDC1 PE=1 SV=3
0.973879	YEPQSPGYEPR	(5) Phospho (ST)	ZN768_HUMAN	Zinc finger protein 768 OS=Homo sapiens GN=ZNF768 PE=1 SV=2
0.974269	LDQPVSAPPSPR	(10) Phospho (ST)	CCDC6_HUMAN	Coiled-coil domain-containing protein 6 OS=Homo sapiens GN=CCDC6 PE=1 SV=1
0.974464	SIDPDSIQSALLASGLGSK	(1) Phospho (ST)	SBNO1_HUMAN	Protein strawberry notch homolog 1 OS=Homo sapiens GN=SBNO1 PE=1 SV=1
0.974561	NALPPVLTTVNGQSPPEHSAPAK	(9) Phospho (ST)	LARP1_HUMAN	La-related protein 1 OS=Homo sapiens GN=LARP1 PE=1 SV=2
0.975634	KVVVSPTK	(5) Phospho (ST)	NUCL_HUMAN	Nucleolin OS=Homo sapiens GN=NCL PE=1 SV=3
0.975634	LKEDILENEDEQNSPPKK	(14) Phospho (ST)	PDS5B_HUMAN	Sister chromatid cohesion protein PDS5 homolog B OS=Homo sapiens GN=PDS5B PE=1 SV=1
0.975634	ESASPTIPNLDLLEAHTK	(4) Phospho (ST)	PHF2_HUMAN	PHD finger protein 2 OS=Homo sapiens GN=PHF2 PE=1 SV=4
0.976608	SQDVAVSPQQQQCSK	(7) Phospho (ST)	EDC3_HUMAN	Enhancer of mRNA-decapping protein 3 OS=Homo sapiens GN=EDC3 PE=1 SV=1
0.976608	EGSPAPLEPEPGAAQPK	(3) Phospho (ST)	FOXK2_HUMAN	Forkhead box protein K2 OS=Homo sapiens GN=FOXK2 PE=1 SV=3
0.977583	AGGASPAASSTAQPPTQHR	(5) Phospho (ST)	I2BP1_HUMAN	Interferon regulatory factor 2-binding protein 1 OS=Homo sapiens GN=IRF2BP1 PE=1 SV=1
0.977583	LGADESEEEGR	(6) Phospho (ST)	NRDC_HUMAN	Nardilysin OS=Homo sapiens GN=NRD1 PE=1 SV=2
0.978558	QPLLLSEDEEDTKR	(6) Phospho (ST)	EIF3C_HUMAN	Eukaryotic translation initiation factor 3 subunit C OS=Homo sapiens GN=EIF3C PE=1 SV=1
0.978558	DYDDMSPR	(6) Phospho (ST)	HNRPK_HUMAN	Heterogeneous nuclear ribonucleoprotein K OS=Homo sapiens GN=HNRNPK PE=1 SV=1
0.978558	TVSPGSVSPIHGQGQVVENLK	(8) Phospho (ST)	ITSN2_HUMAN	Intersectin-2 OS=Homo sapiens GN=ITSN2 PE=1 SV=2
0.978558	VVVSPTKK	(4) Phospho (ST)	NUCL_HUMAN	Nucleolin OS=Homo sapiens GN=NCL PE=1 SV=3
0.978558	YSPTSPTYSPTSPK	(5) Phospho (ST)	RPB1_HUMAN	DNA-directed RNA polymerase II subunit RPB1 OS=Homo sapiens GN=POLR2A PE=1 SV=1
0.979532	VLGSEGEEEDEALSPAK	(4) Phospho (ST)	DNLI1_HUMAN	DNA ligase 1 OS=Homo sapiens GN=LIG1 PE=1 SV=1
0.979532	FKIDSNISPK	(8) Phospho (ST)	ESF1_HUMAN	ESF1 homolog OS=Homo sapiens GN=ESF1 PE=1 SV=1
0.979532	KPSPAQAAETPALELPLPSVPAPAPL	(3) Phospho (ST)	NELFB_HUMAN	Negative elongation factor B OS=Homo sapiens GN=COBRA1 PE=1 SV=1
0.979532	LQTTDNLLPMSPEEFDEVSR	(11) Phospho (ST)	STAT1_HUMAN	Signal transducer and activator of transcription 1-alpha/beta OS=Homo sapiens GN=STAT1 PE=1 SV=2
0.979532	RSSFSMEEGDVL	(3 or 5) Phospho (ST)	TFEB_HUMAN	Transcription factor EB OS=Homo sapiens GN=TFEB PE=1 SV=3
0.979532	TGSGSPFAGNSPAR	(11) Phospho (ST)	ZC3H4_HUMAN	Zinc finger CCCH domain-containing protein 4 OS=Homo sapiens GN=ZC3H4 PE=1 SV=3
0.980507	STPACSPILR	(6) Phospho (ST)	GRM1B_HUMAN	GRAM domain-containing protein 1B OS=Homo sapiens GN=GRAMD1B PE=1 SV=1
0.980507	GAPSSPATGVLPSPQGK	(5) Phospho (ST)	NU188_HUMAN	Nucleoporin NUP188 homolog OS=Homo sapiens GN=NUP188 PE=1 SV=1
0.980507	RPEGPGAQAPSSPR	(12) Phospho (ST)	TXLNA_HUMAN	Alpha-taxilin OS=Homo sapiens GN=TXLNA PE=1 SV=3
0.980507	TVFSPTLPAAR	(4) Phospho (ST)	ZCCHV_HUMAN	Zinc finger CCCH-type antiviral protein 1 OS=Homo sapiens GN=ZC3HAV1 PE=1 SV=3
0.981481	AEEKSPISINVK	(5) Phospho (ST)	CCNL1_HUMAN	Cyclin-L1 OS=Homo sapiens GN=CCNL1 PE=1 SV=1
0.981481	ASSLSESSPPK	(8) Phospho (ST)	LIMA1_HUMAN	LIM domain and actin-binding protein 1 OS=Homo sapiens GN=LIMA1 PE=1 SV=1
0.981481	SPGHMVILDQTK	(1) Phospho (ST)	SLTM_HUMAN	SAFB-like transcription modulator OS=Homo sapiens GN=SLTM PE=1 SV=2
0.982456	RVSPLNLSSVTP	(3) Phospho (ST)	CDC23_HUMAN	Cell division cycle protein 23 homolog OS=Homo sapiens GN=CDC23 PE=1 SV=2
0.982456	TSPQVLGSILK	(1 or 2) Phospho (ST)	NUFP2_HUMAN	Nuclear fragile X mental retardation-interacting protein 2 OS=Homo sapiens GN=NUFIP2 PE=1 SV=1
0.982456	HYGITSPISLAAPK	(6) Phospho (ST)	PAPOA_HUMAN	Poly(A) polymerase alpha OS=Homo sapiens GN=PAPOLA PE=1 SV=4
0.983431	LKDLFDYSPPLHK	(8) Phospho (ST)	BCLF1_HUMAN	Bcl-2-associated transcription factor 1 OS=Homo sapiens GN=BCLAF1 PE=1 SV=2
0.983431	AESPSPAPPPGLR	(3) Phospho (ST)	CK084_HUMAN	Uncharacterized protein C11orf84 OS=Homo sapiens GN=C11orf84 PE=1 SV=3
0.983431	ASAGTPSLSAGVSPK	(13) Phospho (ST)	DOT1L_HUMAN	Histone-lysine N-methyltransferase, H3 lysine-79 specific OS=Homo sapiens GN=DOT1L PE=1 SV=2
0.983431	LLSPQQPALQR	(3) Phospho (ST)	MEF2D_HUMAN	Myocyte-specific enhancer factor 2D OS=Homo sapiens GN=MEF2D PE=1 SV=1
0.98538	AITPPQQPYK	(3) Phospho (ST)	CD2L7_HUMAN	Cell division cycle 2-related protein kinase 7 OS=Homo sapiens GN=CRKRS PE=1 SV=1
0.98538	HTGPNSPDTANDGFVR	(6) Phospho (ST)	HNRH1_HUMAN; HNRH2_HUMAN	Heterogeneous nuclear ribonucleoprotein H OS=Homo sapiens GN=HNRNPH1 PE=1 SV=4; Heterogeneous nuclear ribonucleoprotein H2 OS=Homo sapiens GN=HNRNPH2 PE=1 SV=1
0.98538	AITSLLGGGSPK	(10) Phospho (ST)	NIPBL_HUMAN	Nipped-B-like protein OS=Homo sapiens GN=NIPBL PE=1 SV=2
0.98538	VTNDISPESSPGVGR	(6) Phospho (ST)	PCM1_HUMAN	Pericentriolar material 1 protein OS=Homo sapiens GN=PCM1 PE=1 SV=3
0.98538	APVPGTPDSLSSGSSR	(6) Phospho (ST)	STML2_HUMAN	Stomatin-like protein 2 OS=Homo sapiens GN=STOML2 PE=1 SV=1
0.986355	SGSSSPDSEITELKFPSINHD	(5) Phospho (ST)	PYRG1_HUMAN	CTP synthase 1 OS=Homo sapiens GN=CTPS PE=1 SV=2
0.987329	LVRLSSDSFAR	(5) Phospho (ST)	B2L12_HUMAN	Bcl-2-related proline-rich protein OS=Homo sapiens GN=BCL2L12 PE=1 SV=1
0.987329	RLSSFVTK	(3) Phospho (ST)	PYR1_HUMAN	CAD protein OS=Homo sapiens GN=CAD PE=1 SV=3
0.987329	LYSILQGDSPTK	(9) Phospho (ST)	SR140_HUMAN	U2-associated protein SR140 OS=Homo sapiens GN=SR140 PE=1 SV=2
0.988304	MSGFIYQGK	(2) Phospho (ST)	ARHG6_HUMAN	Rho guanine nucleotide exchange factor 6 OS=Homo sapiens GN=ARHGEF6 PE=1 SV=2
0.989279	EGPEPPEEVPPPTTPPVPK	(14) Phospho (ST)	BAT2_HUMAN	Large proline-rich protein BAT2 OS=Homo sapiens GN=BAT2 PE=1 SV=2
0.989279	ADEASELACPTPK	(11) Phospho (ST)	FAS_HUMAN	Fatty acid synthase OS=Homo sapiens GN=FASN PE=1 SV=2
0.990253	SISASKASPPGDLQNPKR	(8) Phospho (ST)	DFFA_HUMAN	DNA fragmentation factor subunit alpha OS=Homo sapiens GN=DFFA PE=1 SV=1
0.991228	EGESLEDLMK	(4) Phospho (ST)	PLSL_HUMAN	Plastin-2 OS=Homo sapiens GN=LCP1 PE=1 SV=5
0.991228	VSGRTSPPLLDR	(5 or 6) Phospho (ST)	SRRM2_HUMAN	Serine/arginine repetitive matrix protein 2 OS=Homo sapiens GN=SRRM2 PE=1 SV=2
0.991228	GISPIVFDR	(3) Phospho (ST)	YTDC1_HUMAN	YTH domain-containing protein 1 OS=Homo sapiens GN=YTHDC1 PE=1 SV=3
0.992203	ILSQSTDSLNMR	(5) Phospho (ST)	ARHG2_HUMAN	Rho guanine nucleotide exchange factor 2 OS=Homo sapiens GN=ARHGEF2 PE=1 SV=4
0.992203	LLEDSEESSEETVSR	(5) Phospho (ST)	DHX16_HUMAN	Putative pre-mRNA-splicing factor ATP-dependent RNA helicase DHX16 OS=Homo sapiens GN=DHX16 PE=1 SV=2
0.992203	RTDALTSSPGR	(8) Phospho (ST)	MCM2_HUMAN	DNA replication licensing factor MCM2 OS=Homo sapiens GN=MCM2 PE=1 SV=4
0.993177	TQLWASEPGTPPLPTSLPSQNPILK	(10) Phospho (ST)	ARS2_HUMAN	Arsenite-resistance protein 2 OS=Homo sapiens GN=ARS2 PE=1 SV=1
0.993177	VIPAKSPPPPTHSTQLGAPSR	(6) Phospho (ST)	MEF2D_HUMAN	Myocyte-specific enhancer factor 2D OS=Homo sapiens GN=MEF2D PE=1 SV=1
0.994152	VIQLMPSPIMHPLILNPR	(7) Phospho (ST)	ETV6_HUMAN	Transcription factor ETV6 OS=Homo sapiens GN=ETV6 PE=1 SV=1
0.994152	LKATVTPSPVK	(8) Phospho (ST)	NUCKS_HUMAN	Nuclear ubiquitous casein and cyclin-dependent kinases substrate OS=Homo sapiens GN=NUCKS1 PE=1 SV=1
0.994152	IPSPNILK	(3) Phospho (ST)	ZN318_HUMAN	Zinc finger protein 318 OS=Homo sapiens GN=ZNF318 PE=1 SV=2
0.995127	SGSLDSELSVSPK	(11) Phospho (ST)	AKP13_HUMAN	A-kinase anchor protein 13 OS=Homo sapiens GN=AKAP13 PE=1 SV=2
0.995127	SESPPPLSDPK	(3) Phospho (ST)	BRD3_HUMAN	Bromodomain-containing protein 3 OS=Homo sapiens GN=BRD3 PE=1 SV=1
0.995127	SMGTGDTPGLEVPSSPLR	(15) Phospho (ST)	NIPA_HUMAN	Nuclear-interacting partner of ALK OS=Homo sapiens GN=ZC3HC1 PE=1 SV=1
0.995127	SGLTVPTSPK	(8) Phospho (ST)	PDCD4_HUMAN	Programmed cell death protein 4 OS=Homo sapiens GN=PDCD4 PE=1 SV=1
0.996101	VSPSTSYTPSR	(2) Phospho (ST)	CJ119_HUMAN	UPF0557 protein C10orf119 OS=Homo sapiens GN=C10orf119 PE=1 SV=2
0.996101	NAPAAVDEGSISPR	(12) Phospho (ST)	ERCC5_HUMAN	DNA repair protein complementing XP-G cells OS=Homo sapiens GN=ERCC5 PE=1 SV=3
0.997076	LAAPSVSHVSPR	(10) Phospho (ST)	ATRIP_HUMAN	ATR-interacting protein OS=Homo sapiens GN=ATRIP PE=1 SV=1
0.997076	RVPLSPLSLLAGPADAR	(5) Phospho (ST)	CRTC2_HUMAN	CREB-regulated transcription coactivator 2 OS=Homo sapiens GN=CRTC2 PE=1 SV=2
0.997076	GSPSPAAPGPPAGPLPR	(2) Phospho (ST)	LR16C_HUMAN	Leucine-rich repeat-containing protein 16C OS=Homo sapiens GN=RLTPR PE=2 SV=2
0.997076	STSPIIGSPPVR	(3) Phospho (ST)	PATL1_HUMAN	Protein PAT1 homolog 1 OS=Homo sapiens GN=PATL1 PE=1 SV=2
0.997076	VQAYEEPSVASSPNGK	(12) Phospho (ST)	POP1_HUMAN	Ribonucleases P/MRP protein subunit POP1 OS=Homo sapiens GN=POP1 PE=1 SV=2
0.998051	NFDFEGSLSPVIAPK	(9) Phospho (ST)	APC1_HUMAN	Anaphase-promoting complex subunit 1 OS=Homo sapiens GN=ANAPC1 PE=1 SV=1
0.998051	SSSPAPADIAQTVQEDLR	(1) Phospho (ST)	G3BP1_HUMAN	Ras GTPase-activating protein-binding protein 1 OS=Homo sapiens GN=G3BP1 PE=1 SV=1
0.998051	GGLSPANDTGAK	(4) Phospho (ST)	NMT1_HUMAN	Glycylpeptide N-tetradecanoyltransferase 1 OS=Homo sapiens GN=NMT1 PE=1 SV=2
0.998051	KEKTPELPEPSVK	(4) Phospho (ST)	SRRM1_HUMAN	Serine/arginine repetitive matrix protein 1 OS=Homo sapiens GN=SRRM1 PE=1 SV=2
0.999025	AIPADSPTDQEPK	(6) Phospho (ST)	FLVC1_HUMAN	Feline leukemia virus subgroup C receptor-related protein 1 OS=Homo sapiens GN=FLVCR1 PE=1 SV=1
0.999025	DLTHSDSESSLHMSDR	(5) Phospho (ST)	STIM1_HUMAN	Stromal interaction molecule 1 OS=Homo sapiens GN=STIM1 PE=1 SV=3
0.999025	DSALAEAPEGLSPAPPAR	(12) Phospho (ST)	UBP42_HUMAN	Ubiquitin carboxyl-terminal hydrolase 42 OS=Homo sapiens GN=USP42 PE=1 SV=2
1	YGMGTSVER	(6) Phospho (ST)	ODPA_HUMAN	Pyruvate dehydrogenase E1 component subunit alpha, somatic form, mitochondrial OS=Homo sapiens GN=PDHA1 PE=1 SV=3
1	GSPHYFSPFRPY	(2) Phospho (ST)	SFRS9_HUMAN	Splicing factor, arginine/serine-rich 9 OS=Homo sapiens GN=SFRS9 PE=1 SV=1
1.00097	AVTTVTQSTPVPGPSVPPPEELQVSPGPR	(25) Phospho (ST)	HCFC1_HUMAN	Host cell factor OS=Homo sapiens GN=HCFC1 PE=1 SV=2
1.00097	LSLSPLR	(4) Phospho (ST)	MAP1S_HUMAN	Microtubule-associated protein 1S OS=Homo sapiens GN=MAP1S PE=1 SV=2
1.00097	SPEAVGPELEAEEK	(1) Phospho (ST)	PWP2A_HUMAN	PWWP domain-containing protein 2A OS=Homo sapiens GN=PWWP2A PE=1 SV=2
1.00097	TVANLLSGKSPR	(10) Phospho (ST)	TCOF_HUMAN	Treacle protein OS=Homo sapiens GN=TCOF1 PE=1 SV=2
1.00195	IVEYSPPSAPR	(5) Phospho (ST)	BRD1_HUMAN	Bromodomain-containing protein 1 OS=Homo sapiens GN=BRD1 PE=1 SV=1
1.00195	GSSPGPRPVEGTPASR	(3) Phospho (ST)	CAF1B_HUMAN	Chromatin assembly factor 1 subunit B OS=Homo sapiens GN=CHAF1B PE=1 SV=1
1.00195	LDTGSPEPETR	(5) Phospho (ST)	K0947_HUMAN	Uncharacterized protein KIAA0947 OS=Homo sapiens GN=KIAA0947 PE=1 SV=4
1.00292	SASSGAEGDVSSEREP	(3 or 4) Phospho (ST)	DTD1_HUMAN	D-tyrosyl-tRNA(Tyr) deacylase 1 OS=Homo sapiens GN=DTD1 PE=1 SV=2
1.00292	QEKPAEKPAETPVATSPTATDSTSGDSSR	(15 or 16) Phospho (ST)	RD23B_HUMAN	UV excision repair protein RAD23 homolog B OS=Homo sapiens GN=RAD23B PE=1 SV=1
1.00292	APQTSSSPPPVR	(7) Phospho (ST)	SRRM1_HUMAN	Serine/arginine repetitive matrix protein 1 OS=Homo sapiens GN=SRRM1 PE=1 SV=2
1.00292	SPGMLEPLGSSR	(1) Phospho (ST)	SRRM2_HUMAN	Serine/arginine repetitive matrix protein 2 OS=Homo sapiens GN=SRRM2 PE=1 SV=2
1.0039	DYEIESQNPLASPTNTLLGSAK	(12) Phospho (ST)	NUFP2_HUMAN	Nuclear fragile X mental retardation-interacting protein 2 OS=Homo sapiens GN=NUFIP2 PE=1 SV=1
1.0039	GRLSPVPVPR	(4) Phospho (ST)	RALY_HUMAN	RNA-binding protein Raly OS=Homo sapiens GN=RALY PE=1 SV=1
1.00487	QPTPPFFGR	(3) Phospho (ST)	RBM14_HUMAN	RNA-binding protein 14 OS=Homo sapiens GN=RBM14 PE=1 SV=2
1.00487	VSDQNSPVLPK	(6) Phospho (ST)	UBP24_HUMAN	Ubiquitin carboxyl-terminal hydrolase 24 OS=Homo sapiens GN=USP24 PE=1 SV=3
1.00585	RIDISPSTLR	(5) Phospho (ST)	BCLF1_HUMAN	Bcl-2-associated transcription factor 1 OS=Homo sapiens GN=BCLAF1 PE=1 SV=2
1.00585	NEEPSEEEIDAPKPK	(5) Phospho (ST)	DDX21_HUMAN	Nucleolar RNA helicase 2 OS=Homo sapiens GN=DDX21 PE=1 SV=5
1.00585	LRSPPEALVQGR	(3) Phospho (ST)	LIMA1_HUMAN	LIM domain and actin-binding protein 1 OS=Homo sapiens GN=LIMA1 PE=1 SV=1
1.00682	APGSPLSSEGAAGEGVR	(4) Phospho (ST)	CPZIP_HUMAN	Capz-interacting protein OS=Homo sapiens GN=RCSD1 PE=1 SV=1
1.00682	SPYKFPSSPLR	(7) Phospho (ST)	RB_HUMAN	Retinoblastoma-associated protein OS=Homo sapiens GN=RB1 PE=1 SV=2
1.0078	VHSPPASLVPR	(3) Phospho (ST)	CJ119_HUMAN	UPF0557 protein C10orf119 OS=Homo sapiens GN=C10orf119 PE=1 SV=2
1.0078	DLFSLDSEDPSPASPPLR	(14) Phospho (ST)	PA1_HUMAN	PAXIP1-associated protein 1 OS=Homo sapiens GN=PA1 PE=1 SV=1
1.0078	MALPPQEDATASPPR	(12) Phospho (ST)	SRRM2_HUMAN	Serine/arginine repetitive matrix protein 2 OS=Homo sapiens GN=SRRM2 PE=1 SV=2
1.00877	EAGELPTSPLHLLSPGTPR	(7 or 8) Phospho (ST)	LMBL2_HUMAN	Lethal(3)malignant brain tumor-like 2 protein OS=Homo sapiens GN=L3MBTL2 PE=1 SV=1
1.00877	ASSLEDLVLK	(3) Phospho (ST)	SKIV2_HUMAN	Helicase SKI2W OS=Homo sapiens GN=SKIV2L PE=1 SV=2
1.00975	VVLASASPR	(5 or 7) Phospho (ST)	ASML_HUMAN	N-acetylserotonin O-methyltransferase-like protein OS=Homo sapiens GN=ASMTL PE=1 SV=3
1.00975	AVSPPHLDGPPSPR	(12) Phospho (ST)	PML_HUMAN	Probable transcription factor PML OS=Homo sapiens GN=PML PE=1 SV=3
1.01072	GGSPQMDDIK	(3) Phospho (ST)	EI2BE_HUMAN	Translation initiation factor eIF-2B subunit epsilon OS=Homo sapiens GN=EIF2B5 PE=1 SV=3
1.01072	GSVSDEEMMELR	(2) Phospho (ST)	PLSL_HUMAN	Plastin-2 OS=Homo sapiens GN=LCP1 PE=1 SV=5
1.01072	SLGSASPGPGQPPLSSPTR	(16) Phospho (ST)	ZDHC5_HUMAN	Probable palmitoyltransferase ZDHHC5 OS=Homo sapiens GN=ZDHHC5 PE=1 SV=2
1.0117	SSSPAPADIAQTVQEDLR	(2 or 3) Phospho (ST)	G3BP1_HUMAN	Ras GTPase-activating protein-binding protein 1 OS=Homo sapiens GN=G3BP1 PE=1 SV=1
1.0117	AFSDPFVEAEK	(3) Phospho (ST)	HSP74_HUMAN	Heat shock 70 kDa protein 4 OS=Homo sapiens GN=HSPA4 PE=1 SV=4
1.0117	VMTIPYQPMPASSPVICAGGQDR	(12 or 13) Phospho (ST)	PCBP1_HUMAN	Poly(rC)-binding protein 1 OS=Homo sapiens GN=PCBP1 PE=1 SV=2
1.0117	GSPDGSLQTGKPSAPK	(2) Phospho (ST)	PELP1_HUMAN	Proline-, glutamic acid- and leucine-rich protein 1 OS=Homo sapiens GN=PELP1 PE=1 SV=2
1.0117	DKSPVREPIDNLTPEER	(3) Phospho (ST)	RBM39_HUMAN	RNA-binding protein 39 OS=Homo sapiens GN=RBM39 PE=1 SV=2
1.01267	SEVPVGLEPISPLDLR	(11) Phospho (ST)	HDAC9_HUMAN	Histone deacetylase 9 OS=Homo sapiens GN=HDAC9 PE=1 SV=2
1.01267	SEDMPFSPK	(7) Phospho (ST)	TP53B_HUMAN	Tumor suppressor p53-binding protein 1 OS=Homo sapiens GN=TP53BP1 PE=1 SV=2
1.01267	KPGPPLSPEIR	(7) Phospho (ST)	ZN828_HUMAN	Zinc finger protein 828 OS=Homo sapiens GN=ZNF828 PE=1 SV=2
1.01365	GPQPPTVSPIR	(8) Phospho (ST)	NOP2_HUMAN	Putative ribosomal RNA methyltransferase NOP2 OS=Homo sapiens GN=NOP2 PE=1 SV=2
1.01365	AAGGAPSPPPPVR	(7) Phospho (ST)	TB10B_HUMAN	TBC1 domain family member 10B OS=Homo sapiens GN=TBC1D10B PE=1 SV=2
1.01365	AGAESPTMSVDGR	(5) Phospho (ST)	ZN217_HUMAN	Zinc finger protein 217 OS=Homo sapiens GN=ZNF217 PE=1 SV=1
1.01462	GSPVFLPR	(2) Phospho (ST)	CD2L7_HUMAN	Cell division cycle 2-related protein kinase 7 OS=Homo sapiens GN=CRKRS PE=1 SV=1
1.01462	GEPNVSYICSR	(7) Phospho (Y)	GSK3A_HUMAN	Glycogen synthase kinase-3 alpha OS=Homo sapiens GN=GSK3A PE=1 SV=2; Glycogen synthase kinase-3 beta OS=Homo sapiens GN=GSK3B PE=1 SV=2
1.01462	LGSSGLGSASSIQAAVR	(8) Phospho (ST)	HUWE1_HUMAN	E3 ubiquitin-protein ligase HUWE1 OS=Homo sapiens GN=HUWE1 PE=1 SV=3
1.01462	SPSPAHLPDDPK	(3) Phospho (ST)	LARP5_HUMAN	La-related protein 5 OS=Homo sapiens GN=LARP5 PE=1 SV=3
1.01462	SSSPVQVEEEPVR	(3) Phospho (ST)	PHAR4_HUMAN	Phosphatase and actin regulator 4 OS=Homo sapiens GN=PHACTR4 PE=1 SV=1
1.01462	LTPVSPESSSTEEK	(5) Phospho (ST)	SQSTM_HUMAN	Sequestosome-1 OS=Homo sapiens GN=SQSTM1 PE=1 SV=1
1.01559	VALSDDETKETENMR	(4) Phospho (ST)	DPOD3_HUMAN	DNA polymerase delta subunit 3 OS=Homo sapiens GN=POLD3 PE=1 SV=2
1.01559	ESSIIAPAPAEDVDTPPR	(15) Phospho (ST)	EZH2_HUMAN	Histone-lysine N-methyltransferase EZH2 OS=Homo sapiens GN=EZH2 PE=1 SV=2
1.01657	TLHCEGTEINSDDEQESK	(11) Phospho (ST)	CND3_HUMAN	Condensin complex subunit 3 OS=Homo sapiens GN=NCAPG PE=1 SV=1
1.01657	VLDEEGSER	(7) Phospho (ST)	HTSF1_HUMAN	HIV Tat-specific factor 1 OS=Homo sapiens GN=HTATSF1 PE=1 SV=1
1.01657	DNLGEVPLTPTEEASLPLAVTK	(9) Phospho (ST)	NBEL2_HUMAN	Neurobeachin-like protein 2 OS=Homo sapiens GN=NBEAL2 PE=1 SV=2
1.01657	SLSGSSPCPK	(1) Phospho (ST)	SRRM2_HUMAN	Serine/arginine repetitive matrix protein 2 OS=Homo sapiens GN=SRRM2 PE=1 SV=2
1.01852	SPEAPQPVIAMEEPAVPAPLPK	(1) Phospho (ST)	HCLS1_HUMAN	Hematopoietic lineage cell-specific protein OS=Homo sapiens GN=HCLS1 PE=1 SV=1
1.01852	HRPSPPATPPPK	(4) Phospho (ST)	SRRM1_HUMAN	Serine/arginine repetitive matrix protein 1 OS=Homo sapiens GN=SRRM1 PE=1 SV=2
1.01949	IDISPSTLR	(6 or 7) Phospho (ST)	BCLF1_HUMAN	Bcl-2-associated transcription factor 1 OS=Homo sapiens GN=BCLAF1 PE=1 SV=2
1.01949	TQSGNFYTDTLGMAEFR	(3) Phospho (ST)	LIPB2_HUMAN	Liprin-beta-2 OS=Homo sapiens GN=PPFIBP2 PE=2 SV=2
1.01949	MAPPVDDLSPK	(9) Phospho (ST)	PHF3_HUMAN	PHD finger protein 3 OS=Homo sapiens GN=PHF3 PE=1 SV=3
1.02047	KPNIFYSGPASPARPR	(11) Phospho (ST)	ATAD2_HUMAN	ATPase family AAA domain-containing protein 2 OS=Homo sapiens GN=ATAD2 PE=1 SV=1
1.02047	LVGLNLSPPMSPVQLPLR	(7) Phospho (ST)	CCD52_HUMAN	Coiled-coil domain-containing protein 52 OS=Homo sapiens GN=CCDC52 PE=1 SV=1
1.02047	TQPDGTSVPGEPASPISQR	(14) Phospho (ST)	NUMA1_HUMAN	Nuclear mitotic apparatus protein 1 OS=Homo sapiens GN=NUMA1 PE=1 SV=2
1.02144	TAQVPSPPR	(6) Phospho (ST)	ACINU_HUMAN	Apoptotic chromatin condensation inducer in the nucleus OS=Homo sapiens GN=ACIN1 PE=1 SV=1
1.02144	ATAPQTQHVSPMR	(10) Phospho (ST)	EF1D_HUMAN	Elongation factor 1-delta OS=Homo sapiens GN=EEF1D PE=1 SV=5
1.02144	EAALPPVSPLK	(8) Phospho (ST)	IF4G1_HUMAN	Eukaryotic translation initiation factor 4 gamma 1 OS=Homo sapiens GN=EIF4G1 PE=1 SV=3
1.02144	DMESPTKLDVTLAK	(4) Phospho (ST)	MAP4_HUMAN	Microtubule-associated protein 4 OS=Homo sapiens GN=MAP4 PE=1 SV=2
1.02144	KLENSPLGEALR	(5) Phospho (ST)	OCAD1_HUMAN	OCIA domain-containing protein 1 OS=Homo sapiens GN=OCIAD1 PE=1 SV=1
1.02242	VPSVESLFR	(3) Phospho (ST)	GOGA4_HUMAN	Golgin subfamily A member 4 OS=Homo sapiens GN=GOLGA4 PE=1 SV=1
1.02339	IYNISGNGSPLADSK	(9) Phospho (ST)	BOREA_HUMAN	Borealin OS=Homo sapiens GN=CDCA8 PE=1 SV=2
1.02339	VSPSDTTPLVSR	(2) Phospho (ST)	CHD8_HUMAN	Chromodomain-helicase-DNA-binding protein 8 OS=Homo sapiens GN=CHD8 PE=1 SV=3
1.02437	QSPASPPPLGGGAPVR	(5) Phospho (ST)	LAP4_HUMAN	Protein LAP4 OS=Homo sapiens GN=SCRIB PE=1 SV=3
1.02437	YVASYLLAALGGNSSPSAK	(15) Phospho (ST)	RLA2_HUMAN	60S acidic ribosomal protein P2 OS=Homo sapiens GN=RPLP2 PE=1 SV=1
1.02534	LGMLSPEGTCK	(5) Phospho (ST)	FAS_HUMAN	Fatty acid synthase OS=Homo sapiens GN=FASN PE=1 SV=2
1.02534	VPCNVEGISPELEK	(9) Phospho (ST)	GLCI1_HUMAN	Glucocorticoid-induced transcript 1 protein OS=Homo sapiens GN=GLCCI1 PE=1 SV=1
1.02534	LSPLPVVSR	(2) Phospho (ST)	MLL2_HUMAN	Histone-lysine N-methyltransferase MLL2 OS=Homo sapiens GN=MLL2 PE=1 SV=1
1.02534	SVVSFDKVKEPR	(4) Phospho (ST)	SAFB1_HUMAN	Scaffold attachment factor B1 OS=Homo sapiens GN=SAFB PE=1 SV=4
1.02632	SDKSPDLAPTPAPQSTPR	(1 or 4) Phospho (ST)	EIF2A_HUMAN	Eukaryotic translation initiation factor 2A OS=Homo sapiens GN=EIF2A PE=1 SV=3
1.02632	QASIELPSMAVASTK	(3) Phospho (ST)	LSP1_HUMAN	Lymphocyte-specific protein 1 OS=Homo sapiens GN=LSP1 PE=1 SV=1
1.02632	LDSQPQETSPELPR	(9) Phospho (ST)	TRAD1_HUMAN	TRAF-type zinc finger domain-containing protein 1 OS=Homo sapiens GN=TRAFD1 PE=1 SV=1
1.02632	CDILVQEELLASPK	(12) Phospho (ST)	ZN828_HUMAN	Zinc finger protein 828 OS=Homo sapiens GN=ZNF828 PE=1 SV=2
1.02729	ASPPPQGPLPGPPGALHR	(2) Phospho (ST)	OTUD5_HUMAN	OTU domain-containing protein 5 OS=Homo sapiens GN=OTUD5 PE=1 SV=1
1.02827	EASPAPLAQGEPGREDLPTR	(3) Phospho (ST)	PHRF1_HUMAN	PHD and RING finger domain-containing protein 1 OS=Homo sapiens GN=PHRF1 PE=1 SV=2
1.02924	LAAAEETAVSPR	(10) Phospho (ST)	CI142_HUMAN	Uncharacterized protein C9orf142 OS=Homo sapiens GN=C9orf142 PE=1 SV=2
1.02924	GNDPLTSSPGR	(8) Phospho (ST)	MCM2_HUMAN	DNA replication licensing factor MCM2 OS=Homo sapiens GN=MCM2 PE=1 SV=4
1.03021	TDSREDEISPPPPNPVVK	(9) Phospho (ST)	KAP0_HUMAN	cAMP-dependent protein kinase type I-alpha regulatory subunit OS=Homo sapiens GN=PRKAR1A PE=1 SV=1
1.03021	EDALDDSVSSSSVHASPLASSPVRK	(20 or 21) Phospho (ST)	RBP2_HUMAN	E3 SUMO-protein ligase RanBP2 OS=Homo sapiens GN=RANBP2 PE=1 SV=2
1.03021	ALPSLNTGSSSPR	(11) Phospho (ST)	TRAD1_HUMAN	TRAF-type zinc finger domain-containing protein 1 OS=Homo sapiens GN=TRAFD1 PE=1 SV=1
1.03021	LGVSVSPSR	(6) Phospho (ST)	ZCH18_HUMAN	Zinc finger CCCH domain-containing protein 18 OS=Homo sapiens GN=ZC3H18 PE=1 SV=1
1.03119	SSPQLDPLR	(2) Phospho (ST)	LS14A_HUMAN	Protein LSM14 homolog A OS=Homo sapiens GN=LSM14A PE=1 SV=3
1.03216	STTPPPAEPVSLPQEPPK	(3) Phospho (ST)	G3BP2_HUMAN	Ras GTPase-activating protein-binding protein 2 OS=Homo sapiens GN=G3BP2 PE=1 SV=2
1.03216	DVTPPPETEVVLIK	(3) Phospho (ST)	MAP4_HUMAN	Microtubule-associated protein 4 OS=Homo sapiens GN=MAP4 PE=1 SV=2
1.03314	SQTPPGVATPPIPK	(3) Phospho (ST)	MED1_HUMAN	Mediator of RNA polymerase II transcription subunit 1 OS=Homo sapiens GN=MED1 PE=1 SV=4
1.03314	TEFLDLDNSPLSPPSPR	(15) Phospho (ST)	NF2IP_HUMAN	NFATC2-interacting protein OS=Homo sapiens GN=NFATC2IP PE=1 SV=1
1.03314	SESPPAELPSLR	(3) Phospho (ST)	TRIPC_HUMAN	Probable E3 ubiquitin-protein ligase TRIP12 OS=Homo sapiens GN=TRIP12 PE=1 SV=1
1.03509	VVVSPTKK	(6) Phospho (ST)	NUCL_HUMAN	Nucleolin OS=Homo sapiens GN=NCL PE=1 SV=3
1.03606	VLDTSSLTQSAPASPTNK	(14) Phospho (ST)	RPTOR_HUMAN	Regulatory-associated protein of mTOR OS=Homo sapiens GN=RAPTOR PE=1 SV=1
1.03704	TQDPSSPGTTPPQAR	(5 or 6) Phospho (ST)	CAF1B_HUMAN	Chromatin assembly factor 1 subunit B OS=Homo sapiens GN=CHAF1B PE=1 SV=1
1.03704	MLQAISPK	(6) Phospho (ST)	PCY1A_HUMAN	Choline-phosphate cytidylyltransferase A OS=Homo sapiens GN=PCYT1A PE=1 SV=2
1.03704	MLQALSPK	(6) Phospho (ST)	PCY1B_HUMAN	Choline-phosphate cytidylyltransferase B OS=Homo sapiens GN=PCYT1B PE=1 SV=1
1.03801	AATSGVPSIYAPSTYAHLSPAK	(19) Phospho (ST)	LSR_HUMAN	Lipolysis-stimulated lipoprotein receptor OS=Homo sapiens GN=LSR PE=1 SV=4
1.03801	CCSPPNELGFR	(3) Phospho (ST)	SETD2_HUMAN	Histone-lysine N-methyltransferase SETD2 OS=Homo sapiens GN=SETD2 PE=1 SV=2
1.03801	ESDQTLAALLSPK	(11) Phospho (ST)	SON_HUMAN	SON protein OS=Homo sapiens GN=SON PE=1 SV=3
1.03899	IILDLISESPIK	(9) Phospho (ST)	HNRPK_HUMAN	Heterogeneous nuclear ribonucleoprotein K OS=Homo sapiens GN=HNRNPK PE=1 SV=1
1.03996	DLLSDLQDISDSER	(10) Phospho (ST)	CD2L1_HUMAN	PITSLRE serine/threonine-protein kinase CDC2L1 OS=Homo sapiens GN=CDC2L1 PE=1 SV=3
1.03996	LPLVPESPR	(7) Phospho (ST)	NIPA_HUMAN	Nuclear-interacting partner of ALK OS=Homo sapiens GN=ZC3HC1 PE=1 SV=1
1.04094	LLLERPSPIR	(7) Phospho (ST)	RBM15_HUMAN	Putative RNA-binding protein 15 OS=Homo sapiens GN=RBM15 PE=1 SV=2
1.04191	SVNEILGLAESSPNEPK	(12) Phospho (ST)	CI082_HUMAN	Uncharacterized protein C9orf82 OS=Homo sapiens GN=C9orf82 PE=1 SV=2
1.04191	LGAGEGGEASVSPEK	(12) Phospho (ST)	TCOF_HUMAN	Treacle protein OS=Homo sapiens GN=TCOF1 PE=1 SV=2
1.04288	ALVVPEPEPDSDSNQER	(11 or 13) Phospho (ST)	BRE1A_HUMAN	E3 ubiquitin-protein ligase BRE1A OS=Homo sapiens GN=RNF20 PE=1 SV=2
1.04483	TQDPSSPGTTPPQAR	(10) Phospho (ST)	CAF1B_HUMAN	Chromatin assembly factor 1 subunit B OS=Homo sapiens GN=CHAF1B PE=1 SV=1
1.04483	QQFSPSMTER	(4) Phospho (ST)	DTX3L_HUMAN	Protein deltex-3-like OS=Homo sapiens GN=DTX3L PE=1 SV=1
1.04581	SSSPELVTHLK	(3) Phospho (ST)	RHG01_HUMAN	Rho GTPase-activating protein 1 OS=Homo sapiens GN=ARHGAP1 PE=1 SV=1
1.04678	EKTPELPEPSVK	(3) Phospho (ST)	SRRM1_HUMAN	Serine/arginine repetitive matrix protein 1 OS=Homo sapiens GN=SRRM1 PE=1 SV=2
1.04678	SPSPYYSR	(1) Phospho (ST)	TRA2B_HUMAN	Splicing factor, arginine/serine-rich 10 OS=Homo sapiens GN=SFRS10 PE=1 SV=1
1.04776	IISVTPVK	(5) Phospho (ST)	PDS5A_HUMAN	Sister chromatid cohesion protein PDS5 homolog A OS=Homo sapiens GN=PDS5A PE=1 SV=1
1.04776	ELSNSPLR	(5) Phospho (ST)	SRRM2_HUMAN	Serine/arginine repetitive matrix protein 2 OS=Homo sapiens GN=SRRM2 PE=1 SV=2
1.04776	IDISPSTFR	(4) Phospho (ST)	TR150_HUMAN	Thyroid hormone receptor-associated protein 3 OS=Homo sapiens GN=THRAP3 PE=1 SV=2
1.04873	AQAVSEEEEEEEGK	(5) Phospho (ST)	DDX24_HUMAN	ATP-dependent RNA helicase DDX24 OS=Homo sapiens GN=DDX24 PE=1 SV=1
1.05068	TSPPLLDR	(1 or 2) Phospho (ST)	SRRM2_HUMAN	Serine/arginine repetitive matrix protein 2 OS=Homo sapiens GN=SRRM2 PE=1 SV=2
1.05263	AFVEDSEDEDGAGEGGSSLLQK	(6) Phospho (ST)	KRI1_HUMAN	Protein KRI1 homolog OS=Homo sapiens GN=KRI1 PE=1 SV=2
1.05361	GSGTASDDEFENLR	(6) Phospho (ST)	HUWE1_HUMAN	E3 ubiquitin-protein ligase HUWE1 OS=Homo sapiens GN=HUWE1 PE=1 SV=3
1.05361	TAVIPINGSPR	(9) Phospho (ST)	RB_HUMAN	Retinoblastoma-associated protein OS=Homo sapiens GN=RB1 PE=1 SV=2
1.05361	AAAAAATAPPSPGPAQPGPR	(11) Phospho (ST)	SAMD1_HUMAN	Atherin OS=Homo sapiens GN=SAMD1 PE=1 SV=1
1.05458	VLSIGDGIAR	(3) Phospho (ST)	ATPA_HUMAN	ATP synthase subunit alpha, mitochondrial OS=Homo sapiens GN=ATP5A1 PE=1 SV=1
1.05458	IGEGTYGVVYK	(6) Phospho (Y)	CDC2_HUMAN	Cell division control protein 2 homolog OS=Homo sapiens GN=CDC2 PE=1 SV=1; Cell division protein kinase 3 OS=Homo sapiens GN=CDK3 PE=1 SV=1
1.05458	LIDRTESLNR	(7) Phospho (ST)	LSP1_HUMAN	Lymphocyte-specific protein 1 OS=Homo sapiens GN=LSP1 PE=1 SV=1
1.05556	LIPGPLSPVAR	(7) Phospho (ST)	BAT2_HUMAN	Large proline-rich protein BAT2 OS=Homo sapiens GN=BAT2 PE=1 SV=2
1.05556	IDISPSTLR	(4) Phospho (ST)	BCLF1_HUMAN	Bcl-2-associated transcription factor 1 OS=Homo sapiens GN=BCLAF1 PE=1 SV=2
1.05653	CQVAFSYLPQNDDELELK	(6) Phospho (ST)	SH3K1_HUMAN	SH3 domain-containing kinase-binding protein 1 OS=Homo sapiens GN=SH3KBP1 PE=1 SV=2
1.0575	ARGDSEALDEES	(5) Phospho (ST)	HDGR2_HUMAN	Hepatoma-derived growth factor-related protein 2 OS=Homo sapiens GN=HDGFRP2 PE=1 SV=1
1.0575	LSASTASELSPK	(10) Phospho (ST)	MA7D1_HUMAN	MAP7 domain-containing protein 1 OS=Homo sapiens GN=MAP7D1 PE=1 SV=1
1.0575	AGEPNSPDAEEANSPDVTAGCDPAGVHPPR	(14) Phospho (ST)	NSUN2_HUMAN	tRNA (cytosine-5-)-methyltransferase NSUN2 OS=Homo sapiens GN=NSUN2 PE=1 SV=2
1.05945	VQISPDSGGLPER	(4) Phospho (ST)	FUBP2_HUMAN	Far upstream element-binding protein 2 OS=Homo sapiens GN=KHSRP PE=1 SV=3
1.05945	SYDVPPPPMEPDHPFYSNISK	(1 or 2) Phospho (Y)	PGAM1_HUMAN	Phosphoglycerate mutase 1 OS=Homo sapiens GN=PGAM1 PE=1 SV=2
1.05945	VLSPLIIK	(3) Phospho (ST)	RN169_HUMAN	RING finger protein 169 OS=Homo sapiens GN=RNF169 PE=1 SV=2
1.06043	LFDHPESPTPNPTEPLFLAQAEVYK	(9) Phospho (ST)	FAS_HUMAN	Fatty acid synthase OS=Homo sapiens GN=FASN PE=1 SV=2
1.06043	AGMSSNQSISSPVLDAVPR	(11) Phospho (ST)	SRRM2_HUMAN	Serine/arginine repetitive matrix protein 2 OS=Homo sapiens GN=SRRM2 PE=1 SV=2
1.0614	GLYDGPVCEVSVTPK	(13) Phospho (ST)	DPYL2_HUMAN	Dihydropyrimidinase-related protein 2 OS=Homo sapiens GN=DPYSL2 PE=1 SV=1
1.06238	INPPSSGGTSSSPIK	(12) Phospho (ST)	PO2F1_HUMAN	POU domain, class 2, transcription factor 1 OS=Homo sapiens GN=POU2F1 PE=1 SV=2
1.06335	SPGASNFSTLPK	(1) Phospho (ST)	UBP15_HUMAN	Ubiquitin carboxyl-terminal hydrolase 15 OS=Homo sapiens GN=USP15 PE=1 SV=3
1.0653	SSLSGDEEDELFK	(4) Phospho (ST)	FKB15_HUMAN	FK506-binding protein 15 OS=Homo sapiens GN=FKBP15 PE=1 SV=2
1.0653	QEQINTEPLEDTVLSPTK	(15) Phospho (ST)	RPA34_HUMAN	DNA-directed RNA polymerase I subunit RPA34 OS=Homo sapiens GN=CD3EAP PE=1 SV=1
1.06725	EESEESEAEPVQR	(3) Phospho (ST)	HIRP3_HUMAN	HIRA-interacting protein 3 OS=Homo sapiens GN=HIRIP3 PE=1 SV=3
1.07018	VEQEEPISPGSTLPEVK	(8) Phospho (ST)	DOCK2_HUMAN	Dedicator of cytokinesis protein 2 OS=Homo sapiens GN=DOCK2 PE=1 SV=2
1.07115	EDEISPPPPNPVVK	(5) Phospho (ST)	KAP0_HUMAN	cAMP-dependent protein kinase type I-alpha regulatory subunit OS=Homo sapiens GN=PRKAR1A PE=1 SV=1
1.07115	ILDPNTGEPAPVLSSPPPADVSTFLAFPSPEK	(15) Phospho (ST)	RAGP1_HUMAN	Ran GTPase-activating protein 1 OS=Homo sapiens GN=RANGAP1 PE=1 SV=1
1.07115	GGSPDLWK	(3) Phospho (ST)	ZN828_HUMAN	Zinc finger protein 828 OS=Homo sapiens GN=ZNF828 PE=1 SV=2
1.0731	SLSTSGESLYHVLGLDK	(3) Phospho (ST)	DNJC5_HUMAN	DnaJ homolog subfamily C member 5 OS=Homo sapiens GN=DNAJC5 PE=1 SV=1
1.0731	LDGLVETPTGYIESLPR	(7) Phospho (ST)	NP1L1_HUMAN	Nucleosome assembly protein 1-like 1 OS=Homo sapiens GN=NAP1L1 PE=1 SV=1
1.07505	LTTTGQVTSPVK	(9) Phospho (ST)	DNLI3_HUMAN	DNA ligase 3 OS=Homo sapiens GN=LIG3 PE=1 SV=1
1.07505	SFSKEVEER	(1 or 3) Phospho (ST)	IF4G1_HUMAN	Eukaryotic translation initiation factor 4 gamma 1 OS=Homo sapiens GN=EIF4G1 PE=1 SV=3
1.07505	SPVSTRPLPSASQK	(1) Phospho (ST)	LS14A_HUMAN	Protein LSM14 homolog A OS=Homo sapiens GN=LSM14A PE=1 SV=3
1.07505	GDVTAEEAAGASPAK	(12) Phospho (ST)	MRP_HUMAN	MARCKS-related protein OS=Homo sapiens GN=MARCKSL1 PE=1 SV=2
1.077	VFGSLER	(4) Phospho (ST)	MELK_HUMAN	Maternal embryonic leucine zipper kinase OS=Homo sapiens GN=MELK PE=1 SV=3
1.077	GLLSDSMTDVPVDTGVAAR	(6) Phospho (ST)	TPD54_HUMAN	Tumor protein D54 OS=Homo sapiens GN=TPD52L2 PE=1 SV=2
1.07895	RLSELLR	(3) Phospho (ST)	HS90B_HUMAN	Heat shock protein HSP 90-beta OS=Homo sapiens GN=HSP90AB1 PE=1 SV=4
1.0809	TPELPEPSVK	(1) Phospho (ST)	SRRM1_HUMAN	Serine/arginine repetitive matrix protein 1 OS=Homo sapiens GN=SRRM1 PE=1 SV=2
1.08285	GFGEYSRSPTF	(8) Phospho (ST)	F175A_HUMAN	Protein FAM175A OS=Homo sapiens GN=FAM175A PE=1 SV=2
1.0848	ETPHSPGVEDAPIAK	(5) Phospho (ST)	LIMA1_HUMAN	LIM domain and actin-binding protein 1 OS=Homo sapiens GN=LIMA1 PE=1 SV=1
1.08577	MSCFSRPSMSPTPLDR	(10) Phospho (ST)	SRRM2_HUMAN	Serine/arginine repetitive matrix protein 2 OS=Homo sapiens GN=SRRM2 PE=1 SV=2
1.08674	GIPLATGDTSPEPELLPGAPLPPPK	(10) Phospho (ST)	EIF3G_HUMAN	Eukaryotic translation initiation factor 3 subunit G OS=Homo sapiens GN=EIF3G PE=1 SV=2
1.08674	AESPESSAIESTQSTPQK	(7) Phospho (ST)	PDS5B_HUMAN	Sister chromatid cohesion protein PDS5 homolog B OS=Homo sapiens GN=PDS5B PE=1 SV=1
1.08674	SNSPLPVPPSK	(3) Phospho (ST)	SFRS6_HUMAN	Splicing factor, arginine/serine-rich 6 OS=Homo sapiens GN=SFRS6 PE=1 SV=2
1.08967	KVYEDSGIPLPAESPK	(14) Phospho (ST)	CQ049_HUMAN	Uncharacterized potential DNA-binding protein C17orf49 OS=Homo sapiens GN=C17orf49 PE=1 SV=1
1.09064	GIPLATGDTSPEPELLPGAPLPPPK	(6) Phospho (ST)	EIF3G_HUMAN	Eukaryotic translation initiation factor 3 subunit G OS=Homo sapiens GN=EIF3G PE=1 SV=2
1.09259	SQSDCGELGDFR	(3) Phospho (ST)	CPZIP_HUMAN	Capz-interacting protein OS=Homo sapiens GN=RCSD1 PE=1 SV=1
1.09454	ALSSGGSITSPPLSPALPK	(3 or 10) Phospho (ST)	PERQ2_HUMAN	PERQ amino acid-rich with GYF domain-containing protein 2 OS=Homo sapiens GN=GIGYF2 PE=1 SV=1
1.09552	LQQGAGLESPQGQPEPGAASPQR	(20) Phospho (ST)	CCD86_HUMAN	Coiled-coil domain-containing protein 86 OS=Homo sapiens GN=CCDC86 PE=1 SV=1
1.09552	TTSISPALAR	(5) Phospho (ST)	TNIK_HUMAN	TRAF2 and NCK-interacting protein kinase OS=Homo sapiens GN=TNIK PE=1 SV=1
1.10039	SLSSDSTLLLFK	(3) Phospho (ST)	CLSPN_HUMAN	Claspin OS=Homo sapiens GN=CLSPN PE=1 SV=3
1.10039	YSPTSPTYSPTSPK	(9 or 11) Phospho (ST)	RPB1_HUMAN	DNA-directed RNA polymerase II subunit RPB1 OS=Homo sapiens GN=POLR2A PE=1 SV=1
1.10624	AGSSTPGDAPPAVAEVQGR	(3 or 4 or 5) Phospho (ST)	HUWE1_HUMAN	E3 ubiquitin-protein ligase HUWE1 OS=Homo sapiens GN=HUWE1 PE=1 SV=3
1.10721	KETESEAEDNLDDLEK	(5) Phospho (ST)	SRRM1_HUMAN	Serine/arginine repetitive matrix protein 1 OS=Homo sapiens GN=SRRM1 PE=1 SV=2
1.10916	EAPAEGEAAEPGSPTAAEGEAASAASSTSSPK	(15) Phospho (ST)	MARCS_HUMAN	Myristoylated alanine-rich C-kinase substrate OS=Homo sapiens GN=MARCKS PE=1 SV=4
1.10916	RISLSDMPR	(3 or 5) Phospho (ST)	PKCB1_HUMAN	Protein kinase C-binding protein 1 OS=Homo sapiens GN=ZMYND8 PE=1 SV=2
1.11014	LFEDDDSNEK	(7) Phospho (ST)	HTSF1_HUMAN	HIV Tat-specific factor 1 OS=Homo sapiens GN=HTATSF1 PE=1 SV=1
1.11111	DLFDYSPPLHK	(6) Phospho (ST)	BCLF1_HUMAN	Bcl-2-associated transcription factor 1 OS=Homo sapiens GN=BCLAF1 PE=1 SV=2
1.11111	VYEDSGIPLPAESPK	(13) Phospho (ST)	CQ049_HUMAN	Uncharacterized potential DNA-binding protein C17orf49 OS=Homo sapiens GN=C17orf49 PE=1 SV=1
1.11111	GESPPTPPGQPPISPK	(14) Phospho (ST)	SHIP1_HUMAN	Phosphatidylinositol-3,4,5-trisphosphate 5-phosphatase 1 OS=Homo sapiens GN=INPP5D PE=1 SV=2
1.11111	STSAPQMSPGSSDNQSSSPQPAQQK	(8 or 12) Phospho (ST)	UBP2L_HUMAN	Ubiquitin-associated protein 2-like OS=Homo sapiens GN=UBAP2L PE=1 SV=2
1.11209	LTFDTTFSPNTGKK	(8) Phospho (ST)	VDAC2_HUMAN	Voltage-dependent anion-selective channel protein 2 OS=Homo sapiens GN=VDAC2 PE=1 SV=2
1.11306	AVSPPHLDGPPSPR	(3) Phospho (ST);(12) Phospho (ST)	PML_HUMAN	Probable transcription factor PML OS=Homo sapiens GN=PML PE=1 SV=3
1.11404	LGEGTYATVFK	(6) Phospho (Y)	PCTK3_HUMAN	Serine/threonine-protein kinase PCTAIRE-3 OS=Homo sapiens GN=PCTK3 PE=1 SV=3
1.11501	AVPPVSPELR	(6) Phospho (ST)	ZN828_HUMAN	Zinc finger protein 828 OS=Homo sapiens GN=ZNF828 PE=1 SV=2
1.11793	ATNESEDEIPQLVPIGK	(5) Phospho (ST)	RL1D1_HUMAN	Ribosomal L1 domain-containing protein 1 OS=Homo sapiens GN=RSL1D1 PE=1 SV=3
1.11891	CIFMSETQSSPTK	(10) Phospho (ST)	PIAS2_HUMAN	E3 SUMO-protein ligase PIAS2 OS=Homo sapiens GN=PIAS2 PE=1 SV=2
1.11891	VPLAPITDPQQLQLSPLK	(15) Phospho (ST)	RIR2_HUMAN	Ribonucleoside-diphosphate reductase subunit M2 OS=Homo sapiens GN=RRM2 PE=1 SV=1
1.12086	ELDEEGSDPPLPGR	(7) Phospho (ST)	CG050_HUMAN	Uncharacterized protein C7orf50 OS=Homo sapiens GN=C7orf50 PE=1 SV=1
1.12086	NSSEASSGDFLDLK	(2) Phospho (ST)	HN1_HUMAN	Hematological and neurological expressed 1 protein OS=Homo sapiens GN=HN1 PE=1 SV=3
1.12281	SGGLQTPECLSR	(11) Phospho (ST)	FOXK1_HUMAN	Forkhead box protein K1 OS=Homo sapiens GN=FOXK1 PE=1 SV=1
1.12378	VLTPEEQLADKLR	(3) Phospho (ST)	EIF3J_HUMAN	Eukaryotic translation initiation factor 3 subunit J OS=Homo sapiens GN=EIF3J PE=1 SV=2
1.12476	GPLQTASVSPSMPFSASLLGTLPIGAR	(9 or 11) Phospho (ST)	Z3H7A_HUMAN	Zinc finger CCCH domain-containing protein 7A OS=Homo sapiens GN=ZC3H7A PE=1 SV=1
1.12671	DLSPTLIDNSAAK	(3) Phospho (ST)	CT2NL_HUMAN	CTTNBP2 N-terminal-like protein OS=Homo sapiens GN=CTTNBP2NL PE=1 SV=2
1.12768	EESDGEYDEFGR	(3) Phospho (ST)	ZRAB2_HUMAN	Zinc finger Ran-binding domain-containing protein 2 OS=Homo sapiens GN=ZRANB2 PE=1 SV=2
1.1306	TQTPPLGQTPQLGLK	(3) Phospho (ST)	IF4G2_HUMAN	Eukaryotic translation initiation factor 4 gamma 2 OS=Homo sapiens GN=EIF4G2 PE=1 SV=1
1.13255	RNSSEASSGDFLDLK	(3 or 4) Phospho (ST)	HN1_HUMAN	Hematological and neurological expressed 1 protein OS=Homo sapiens GN=HN1 PE=1 SV=3
1.13255	LDIDSPPITAR	(5) Phospho (ST)	KPYM_HUMAN	Pyruvate kinase isozymes M1/M2 OS=Homo sapiens GN=PKM2 PE=1 SV=4
1.13548	DSLSPVLHPSDLILTR	(4) Phospho (ST)	GPN1_HUMAN	GPN-loop GTPase 1 OS=Homo sapiens GN=GPN1 PE=1 SV=1
1.13645	EDSGLFSPIR	(7) Phospho (ST)	AKA11_HUMAN	A-kinase anchor protein 11 OS=Homo sapiens GN=AKAP11 PE=1 SV=1
1.1384	ENSFGSPLEFR	(6) Phospho (ST)	SRRM2_HUMAN	Serine/arginine repetitive matrix protein 2 OS=Homo sapiens GN=SRRM2 PE=1 SV=2
1.14425	AAVGQESPGGLEAGNAK	(7) Phospho (ST)	PDS5A_HUMAN	Sister chromatid cohesion protein PDS5 homolog A OS=Homo sapiens GN=PDS5A PE=1 SV=1
1.1462	IGEGTYGVVYK	(5) Phospho (ST);(6) Phospho (Y)	CDC2_HUMAN	Cell division control protein 2 homolog OS=Homo sapiens GN=CDC2 PE=1 SV=1; Cell division protein kinase 3 OS=Homo sapiens GN=CDK3 PE=1 SV=1
1.1462	VLGSEGEEEDEALSPAK	(14) Phospho (ST)	DNLI1_HUMAN	DNA ligase 1 OS=Homo sapiens GN=LIG1 PE=1 SV=1
1.1462	AYILVTPLK	(6) Phospho (ST)	M18BP_HUMAN	Mis18-binding protein 1 OS=Homo sapiens GN=M18BP1 PE=1 SV=1
1.14717	DHSPTPSVFNSDEER	(3 or 5) Phospho (ST)	FIP1_HUMAN	Pre-mRNA 3'-end-processing factor FIP1 OS=Homo sapiens GN=FIP1L1 PE=1 SV=1
1.14717	GTPPPVFTPPLPK	(2) Phospho (ST)	ZCHC8_HUMAN	Zinc finger CCHC domain-containing protein 8 OS=Homo sapiens GN=ZCCHC8 PE=1 SV=2
1.14912	LFQLGPPSPVK	(8) Phospho (ST)	PTTG1_HUMAN	Securin OS=Homo sapiens GN=PTTG1 PE=1 SV=1; Securin-2 OS=Homo sapiens GN=PTTG2 PE=1 SV=1
1.1501	QGLAETASPVAVSLR	(8) Phospho (ST)	PCM1_HUMAN	Pericentriolar material 1 protein OS=Homo sapiens GN=PCM1 PE=1 SV=3
1.15205	VGSPSGDAASSTPPSTR	(3) Phospho (ST)	DPOLM_HUMAN	DNA polymerase mu OS=Homo sapiens GN=POLM PE=1 SV=1
1.15205	LSSTPPLSALGR	(4) Phospho (ST)	INT1_HUMAN	Integrator complex subunit 1 OS=Homo sapiens GN=INTS1 PE=1 SV=2
1.15302	ASPVTSPAAAFPTASPANK	(2 or 5) Phospho (ST)	BAZ2A_HUMAN	Bromodomain adjacent to zinc finger domain protein 2A OS=Homo sapiens GN=BAZ2A PE=1 SV=3
1.15302	NKPGPNIESGNEDDDASFK	(9) Phospho (ST)	IF2P_HUMAN	Eukaryotic translation initiation factor 5B OS=Homo sapiens GN=EIF5B PE=1 SV=3
1.15302	EAPAEGEAAEPGSPTAAEGEAASAASSTSSPK	(13) Phospho (ST)	MARCS_HUMAN	Myristoylated alanine-rich C-kinase substrate OS=Homo sapiens GN=MARCKS PE=1 SV=4
1.15692	AGSNEDPILAPSGTPPPTIPPDETFGGR	(14) Phospho (ST)	PELP1_HUMAN	Proline-, glutamic acid- and leucine-rich protein 1 OS=Homo sapiens GN=PELP1 PE=1 SV=2
1.15692	ASAVSELSPR	(8) Phospho (ST)	TR150_HUMAN	Thyroid hormone receptor-associated protein 3 OS=Homo sapiens GN=THRAP3 PE=1 SV=2
1.15789	LAIQGPEDSPSR	(9) Phospho (ST)	MLF2_HUMAN	Myeloid leukemia factor 2 OS=Homo sapiens GN=MLF2 PE=1 SV=1
1.15887	LDSSPSVSSTLAAK	(4) Phospho (ST)	TCOF_HUMAN	Treacle protein OS=Homo sapiens GN=TCOF1 PE=1 SV=2
1.16472	DPLNNSGGFESAR	(6) Phospho (ST)	SESN2_HUMAN	Sestrin-2 OS=Homo sapiens GN=SESN2 PE=1 SV=1
1.16764	TLPSPVTITPSSMR	(4) Phospho (ST)	DTL_HUMAN	Denticleless protein homolog OS=Homo sapiens GN=DTL PE=1 SV=2
1.16959	SPAVATSTAAPPPPSSPLPSK	(15 or 16) Phospho (ST)	UBP2L_HUMAN	Ubiquitin-associated protein 2-like OS=Homo sapiens GN=UBAP2L PE=1 SV=2
1.17057	EGEEPTVYSDEEEPK	(9) Phospho (ST)	PGRC1_HUMAN	Membrane-associated progesterone receptor component 1 OS=Homo sapiens GN=PGRMC1 PE=1 SV=3
1.17349	SCFESSPDPELK	(6) Phospho (ST)	SRRM2_HUMAN	Serine/arginine repetitive matrix protein 2 OS=Homo sapiens GN=SRRM2 PE=1 SV=2
1.17934	EADDDEEVDDNIPEMPSPK	(17) Phospho (ST)	DNMT1_HUMAN	DNA (cytosine-5)-methyltransferase 1 OS=Homo sapiens GN=DNMT1 PE=1 SV=2
1.17938	AQSLVISPPAPSPR	(12) Phospho (ST)	KI67_HUMAN	Antigen KI-67 OS=Homo sapiens GN=MKI67 PE=1 SV=2
1.18324	SLSYEEPR	(3) Phospho (ST)	DCP1B_HUMAN	mRNA-decapping enzyme 1B OS=Homo sapiens GN=DCP1B PE=1 SV=1
1.18519	VTKNEEPSEEEIDAPKPK	(8) Phospho (ST)	DDX21_HUMAN	Nucleolar RNA helicase 2 OS=Homo sapiens GN=DDX21 PE=1 SV=5
1.18616	SPPYTAFLGNLPYDVTEESIK	(1) Phospho (ST)	IF4B_HUMAN	Eukaryotic translation initiation factor 4B OS=Homo sapiens GN=EIF4B PE=1 SV=2
1.19201	SLSPGGAALGYR	(3) Phospho (ST)	RBM15_HUMAN	Putative RNA-binding protein 15 OS=Homo sapiens GN=RBM15 PE=1 SV=2
1.19396	FDDMSSPGLELPSCELSR	(6) Phospho (ST)	P4R3A_HUMAN	Serine/threonine-protein phosphatase 4 regulatory subunit 3A OS=Homo sapiens GN=SMEK1 PE=1 SV=1
1.19396	LFRPPSPAPAAPGAR	(6) Phospho (ST)	YRDC_HUMAN	YrdC domain-containing protein, mitochondrial OS=Homo sapiens GN=YRDC PE=1 SV=1
1.20078	CSGPGLSPGMVR	(7) Phospho (ST)	FLNA_HUMAN	Filamin-A OS=Homo sapiens GN=FLNA PE=1 SV=4
1.20457	RIDISPSTFR	(5) Phospho (ST)	TR150_HUMAN	Thyroid hormone receptor-associated protein 3 OS=Homo sapiens GN=THRAP3 PE=1 SV=2
1.20663	IYQYIQSR	(4) Phospho (Y)	DYR1A_HUMAN	Dual specificity tyrosine-phosphorylation-regulated kinase 1A OS=Homo sapiens GN=DYRK1A PE=1 SV=2
1.21185	SISADDDLQESSR	(3) Phospho (ST)	NELFE_HUMAN	Negative elongation factor E OS=Homo sapiens GN=RDBP PE=1 SV=3
1.21248	LIYDFIEDQGGLEAVR	(3) Phospho (Y)	WASP_HUMAN	Wiskott-Aldrich syndrome protein OS=Homo sapiens GN=WAS PE=1 SV=4
1.2154	GPVSPSVSFQPLAR	(4) Phospho (ST)	MAVS_HUMAN	Mitochondrial antiviral-signaling protein OS=Homo sapiens GN=MAVS PE=1 SV=2
1.2185	DEILPTTPISEQK	(7) Phospho (ST)	RS3_HUMAN	40S ribosomal protein S3 OS=Homo sapiens GN=RPS3 PE=1 SV=2
1.22125	LGAGGGSPEKSPSAQELK	(7) Phospho (ST)	STUB1_HUMAN	STIP1 homology and U box-containing protein 1 OS=Homo sapiens GN=STUB1 PE=1 SV=2
1.22125	LSPATPTSEGPK	(5) Phospho (ST)	ZN687_HUMAN	Zinc finger protein 687 OS=Homo sapiens GN=ZNF687 PE=1 SV=1
1.22904	HDSIPAADTFEDLSDVEGGGSEPTQR	(14) Phospho (ST)	ASML_HUMAN	N-acetylserotonin O-methyltransferase-like protein OS=Homo sapiens GN=ASMTL PE=1 SV=3
1.24269	IIPTLEEGLQLPSPTATSQLPLESDAVECLNYQHYK	(13) Phospho (ST)	HNRPK_HUMAN	Heterogeneous nuclear ribonucleoprotein K OS=Homo sapiens GN=HNRNPK PE=1 SV=1
1.24366	SGGLQTPECLSR	(6) Phospho (ST)	FOXK1_HUMAN	Forkhead box protein K1 OS=Homo sapiens GN=FOXK1 PE=1 SV=1
1.24464	APSPPLSQVFQTR	(3) Phospho (ST)	4ET_HUMAN	Eukaryotic translation initiation factor 4E transporter OS=Homo sapiens GN=EIF4ENIF1 PE=1 SV=2
1.24464	TASPPALPK	(3) Phospho (ST)	PRDM2_HUMAN	PR domain zinc finger protein 2 OS=Homo sapiens GN=PRDM2 PE=1 SV=3
1.26803	AGLESGAEPGDGDSDTTK	(14) Phospho (ST)	DKC1_HUMAN	H/ACA ribonucleoprotein complex subunit 4 OS=Homo sapiens GN=DKC1 PE=1 SV=3
1.27096	AEGEPQEESPLK	(9) Phospho (ST)	BCLF1_HUMAN	Bcl-2-associated transcription factor 1 OS=Homo sapiens GN=BCLAF1 PE=1 SV=2
1.2768	ACPGPPPPSPEPLAR	(9) Phospho (ST)	B2L12_HUMAN	Bcl-2-related proline-rich protein OS=Homo sapiens GN=BCL2L12 PE=1 SV=1
1.27702	APIDTSDVEEK	(6) Phospho (ST)	EXOS9_HUMAN	Exosome complex exonuclease RRP45 OS=Homo sapiens GN=EXOSC9 PE=1 SV=3
1.28432	EDVEVAESPLR	(8) Phospho (ST)	NUP88_HUMAN	Nuclear pore complex protein Nup88 OS=Homo sapiens GN=NUP88 PE=1 SV=2
1.29532	IPSPIGFTPGPQQLLGDPFQGMR	(3) Phospho (ST)	4ET_HUMAN	Eukaryotic translation initiation factor 4E transporter OS=Homo sapiens GN=EIF4ENIF1 PE=1 SV=2
1.33138	AFGPGLQGGSAGSPAR	(13) Phospho (ST)	FLNA_HUMAN	Filamin-A OS=Homo sapiens GN=FLNA PE=1 SV=4
1.34784	ESEDKPEIEDVGSDEEEEKK	(13) Phospho (ST)	HS90A_HUMAN	Heat shock protein HSP 90-alpha OS=Homo sapiens GN=HSP90AA1 PE=1 SV=5
1.35413	VGGSDEEASGIPSR	(4) Phospho (ST)	SSF1_HUMAN	Suppressor of SWI4 1 homolog OS=Homo sapiens GN=PPAN PE=1 SV=1
1.36698	IEDVGSDEEDDSGKDKK	(6) Phospho (ST)	HS90B_HUMAN	Putative heat shock protein HSP 90-beta 2 OS=Homo sapiens GN=HSP90AB2P PE=1 SV=2; Heat shock protein HSP 90-beta OS=Homo sapiens GN=HSP90AB1 PE=1 SV=4
1.37719	TPAAAAAMNLASPR	(12) Phospho (ST)	SRRM2_HUMAN	Serine/arginine repetitive matrix protein 2 OS=Homo sapiens GN=SRRM2 PE=1 SV=2
1.38694	KQSLGELIGTLNAAK	(3) Phospho (ST)	TPIS_HUMAN	Triosephosphate isomerase OS=Homo sapiens GN=TPI1 PE=1 SV=2
1.40058	SRSGEGEVSGLMR	(3) Phospho (ST)	TIF1B_HUMAN	Transcription intermediary factor 1-beta OS=Homo sapiens GN=TRIM28 PE=1 SV=5
1.40156	NLALSRESLVV	(5) Phospho (ST)	LSR_HUMAN	Lipolysis-stimulated lipoprotein receptor OS=Homo sapiens GN=LSR PE=1 SV=4
1.41033	SAGEEEDGPVLTDEQK	(1) Phospho (ST)	AR6P4_HUMAN	ADP-ribosylation factor-like protein 6-interacting protein 4 OS=Homo sapiens GN=ARL6IP4 PE=1 SV=1
1.41813	GSFSDTGLGDGK	(4) Phospho (ST)	TR150_HUMAN	Thyroid hormone receptor-associated protein 3 OS=Homo sapiens GN=THRAP3 PE=1 SV=2
1.4347	IGPLGLSPK	(7) Phospho (ST)	RL12_HUMAN	60S ribosomal protein L12 OS=Homo sapiens GN=RPL12 PE=1 SV=1
1.44445	EEASDDDMEGDEAVVR	(4) Phospho (ST)	U520_HUMAN	U5 small nuclear ribonucleoprotein 200 kDa helicase OS=Homo sapiens GN=SNRNP200 PE=1 SV=2
1.47466	GAKLTPEEEEILNK	(5) Phospho (ST)	RS8_HUMAN	40S ribosomal protein S8 OS=Homo sapiens GN=RPS8 PE=1 SV=2
1.50877	VSSPVFGATSSIK	(3) Phospho (ST)	RBBP8_HUMAN	Retinoblastoma-binding protein 8 OS=Homo sapiens GN=RBBP8 PE=1 SV=2
1.53119	TTNSSLEEIMDK	(5) Phospho (ST)	VP13C_HUMAN	Vacuolar protein sorting-associated protein 13C OS=Homo sapiens GN=VPS13C PE=1 SV=1
1.57018	ATISDEEIER	(4) Phospho (ST)	CHM2B_HUMAN	Charged multivesicular body protein 2b OS=Homo sapiens GN=CHMP2B PE=1 SV=1
1.63255	ASDLEDEESAAR	(2) Phospho (ST)	ZCH18_HUMAN	Zinc finger CCCH domain-containing protein 18 OS=Homo sapiens GN=ZC3H18 PE=1 SV=1
1.64522	GVELCFPENETPPEGK	(11) Phospho (ST)	ATR_HUMAN	Serine/threonine-protein kinase ATR OS=Homo sapiens GN=ATR PE=1 SV=3
1.68519	EGEEPTVYSDEEEPKDESAR	(9) Phospho (ST)	PGRC1_HUMAN	Membrane-associated progesterone receptor component 1 OS=Homo sapiens GN=PGRMC1 PE=1 SV=3
1.75244	FNDSEGDDTEETEDYR	(4) Phospho (ST)	BCLF1_HUMAN	Bcl-2-associated transcription factor 1 OS=Homo sapiens GN=BCLAF1 PE=1 SV=2
1.76608	EMEHNTVCAAGTSPVGEIGEEK	(12 or 13) Phospho (ST)	SON_HUMAN	SON protein OS=Homo sapiens GN=SON PE=1 SV=3
1.76998	AMLDSGIYPPGSPGK	(12) Phospho (ST)	SNAPN_HUMAN	SNARE-associated protein Snapin OS=Homo sapiens GN=SNAPIN PE=1 SV=1
1.77434	ITSPLMEPSSIEK	(3) Phospho (ST)	PSA5_HUMAN	Proteasome subunit alpha type-5 OS=Homo sapiens GN=PSMA5 PE=1 SV=3
2.17544	SIGASPNPFSVHTATAVPSGK	(1) Phospho (ST)	DPOLA_HUMAN	DNA polymerase alpha catalytic subunit OS=Homo sapiens GN=POLA1 PE=1 SV=2
2.19298	LEPQELSPLSATVFPK	(7) Phospho (ST)	YYAP1_HUMAN	YY1-associated protein 1 OS=Homo sapiens GN=YY1AP1 PE=1 SV=2
2.86745	VPSPPPTGDDGGGGGR	(3) Phospho (ST)	LRBA_HUMAN	Lipopolysaccharide-responsive and beige-like anchor protein OS=Homo sapiens GN=LRBA PE=1 SV=3
4.23099	VFQTEAELQEVISDLQSK	(4) Phospho (ST)	RAD50_HUMAN	DNA repair protein RAD50 OS=Homo sapiens GN=RAD50 PE=1 SV=1
10.3021	EVDGLLTSEPMGSPVSSK	(13) Phospho (ST)	ATX2L_HUMAN	Ataxin-2-like protein OS=Homo sapiens GN=ATXN2L PE=1 SV=2
Phosphopeptides identified and quantified in nuclear extract from MNNG-treated TK6
Phosphopeptide ratio (L/H)	Sequence	Modifications	Protein Accession	Protein Description
0.149025	FPPPQELSQDSFGSQASSAPSMTSSK	(8) Phospho (ST)	ARI1A_HUMAN	AT-rich interactive domain-containing protein 1A
0.211209	SFELPPYTPPPILSPVR	(8) Phospho (ST)	CN043_HUMAN	Uncharacterized protein C14orf43
0.224263	SGSMDPSGAHPSVR	(3) Phospho (ST)	KHDR1_HUMAN	KH domain-containing, RNA-binding, signal transduction-associated protein 1
0.273782	ITEVSCKSPQPESFK	(8) Phospho (ST)	KI67_HUMAN	Antigen KI-67
0.28577	DASVFQDESNMSVLDIPSATPEK	(18 or 20) Phospho (ST)	TAF1_HUMAN	Transcription initiation factor TFIID subunit 1
0.293665	VLTANSNPSSPSAAK	(9 or 10) Phospho (ST)	MRGBP_HUMAN	MRG-binding protein
0.319591	NYGSPLISGSTPK	(4) Phospho (ST)	MED1_HUMAN	Mediator of RNA polymerase II transcription subunit 1
0.329337	YISQEEGPLSPFLGQLDEDYR	(10) Phospho (ST)	ZN318_HUMAN	Zinc finger protein 318
0.330702	SLLAGLSLPSR	(7) Phospho (ST)	INT1_HUMAN	Integrator complex subunit 1
0.339084	DVVDLSESLPLAEELNLLK	(8) Phospho (ST)	ATAD5_HUMAN	ATPase family AAA domain-containing protein 5
0.34269	VSLLGPVTTPEHQLLK	(8 or 9) Phospho (ST)	RGAP1_HUMAN	Rac GTPase-activating protein 1
0.380019	TVFSPTLPAAR	(4) Phospho (ST)	ZCCHV_HUMAN	Zinc finger CCCH-type antiviral protein 1
0.387622	SSDQPLTVPVSPK	(11) Phospho (ST)	TPX2_HUMAN	Targeting protein for Xklp2
0.393665	TTPNSGDVQVTEDAVR	(2) Phospho (ST)	T2FA_HUMAN	General transcription factor IIF subunit 1
0.39961	VASSPVMVSNPATR	(4) Phospho (ST)	HCFC1_HUMAN	Host cell factor
0.401072	SQSLPGADSLLAKPIDK	(3) Phospho (ST)	TRRAP_HUMAN	Transformation/transcription domain-associated protein
0.419883	SGGLQTPECLSR	(11) Phospho (ST)	FOXK1_HUMAN	Forkhead box protein K1
0.427875	LSPATPTSEGPK	(5) Phospho (ST)	ZN687_HUMAN	Zinc finger protein 687
0.431481	VLSPLIIK	(3) Phospho (ST)	RN169_HUMAN	RING finger protein 169
0.440253	GSYGDLGGPIITTQVTIPK	(2) Phospho (ST)	HNRPK_HUMAN	Heterogeneous nuclear ribonucleoprotein K
0.440448	ILGSLDALPMEEEEEEDKYMLVR	(4) Phospho (ST)	CDCA7_HUMAN	Cell division cycle-associated protein 7
0.442593	ITFITSFGGSDEEAAAAAAAAAASGVTTGKPPAPPQPGGPAPGR	(10) Phospho (ST)	SFR16_HUMAN	Splicing factor, arginine/serine-rich 16
0.447173	GVPAGNSDTEGGQPGR	(7) Phospho (ST)	ACINU_HUMAN	Apoptotic chromatin condensation inducer in the nucleus
0.448051	FGQAATMEGIGAIGGTPPAFNR	(16) Phospho (ST)	NONO_HUMAN	Non-POU domain-containing octamer-binding protein
0.448246	TLSMIEEEIR	(3) Phospho (ST)	AKAP2_HUMAN	A-kinase anchor protein 2
0.45117	VDDDSLGEFPVTNSR	(5) Phospho (ST)	REQU_HUMAN	Zinc finger protein ubi-d4
0.454191	RPLDSPEAEELPAMK	(5) Phospho (ST)	TAF3_HUMAN	Transcription initiation factor TFIID subunit 3
0.462281	METVSNASSSSNPSSPGR	(11) Phospho (ST);(14) Phospho (ST)	PDS5B_HUMAN	Sister chromatid cohesion protein PDS5 homolog B
0.463548	ELDPSLVSANDSPSGMQTR	(12) Phospho (ST)	RIF1_HUMAN	Telomere-associated protein RIF1
0.470858	IACKSPPPESMDTPTSTR	(5) Phospho (ST)	KI67_HUMAN	Antigen KI-67
0.47115	LPEQPVDVPSEIADSSMTRPQELPELPK	(16 or 18) Phospho (ST)	SON_HUMAN	SON protein
0.473002	AGSNEDPILAPSGTPPPTIPPDETFGGR	(18) Phospho (ST)	PELP1_HUMAN	Proline-, glutamic acid- and leucine-rich protein 1
0.473392	AGAPVGGSPGLAK	(8) Phospho (ST)	SRCAP_HUMAN	Helicase SRCAP
0.475341	GPTSTSIDNIDGTPVRDER	(13) Phospho (ST)	RPRD2_HUMAN	Regulation of nuclear pre-mRNA domain-containing protein 2
0.475439	ILNDLSSDAPGVPR	(6) Phospho (ST)	CREB1_HUMAN	Cyclic AMP-responsive element-binding protein 1
0.47807	SLESGSNFAPLK	(4) Phospho (ST)	TNAP3_HUMAN	Tumor necrosis factor, alpha-induced protein 3
0.480117	ETEAAPTSPPIVPLK	(8) Phospho (ST)	K1267_HUMAN	Uncharacterized protein KIAA1267
0.481871	AATESVPCSPSPLAGEIR	(9) Phospho (ST)	CS047_HUMAN	Uncharacterized protein C19orf47
0.491618	SCPELTSGPR	(1) Phospho (ST)	CAF1A_HUMAN	Chromatin assembly factor 1 subunit A
0.494444	TGQAGSLSGSPKPFSPQLSAPITTK	(10) Phospho (ST);(15) Phospho (ST)	PKCB1_HUMAN	Protein kinase C-binding protein 1
0.494444	TGQAGSLSGSPKPFSPQLSAPITTK	(6) Phospho (ST);(8) Phospho (ST)	PKCB1_HUMAN	Protein kinase C-binding protein 1
0.499123	IISVTPVK	(5) Phospho (ST)	PDS5A_HUMAN	Sister chromatid cohesion protein PDS5 homolog A
0.501559	AQSLVISPPAPSPR	(12) Phospho (ST)	KI67_HUMAN	Antigen KI-67
0.50614	SISSSNPDLAVAPGSVDDEVSR	(5) Phospho (ST)	DOCK6_HUMAN	Dedicator of cytokinesis protein 6
0.507505	DTIIDVVGAPLTPNSR	(12) Phospho (ST)	DMAP1_HUMAN	DNA methyltransferase 1-associated protein 1
0.513548	SPLLAGGSPPQPVVPAHK	(8) Phospho (ST)	NUP53_HUMAN	Nucleoporin NUP53
0.514425	TLQTDSIDSFETQRTPR	(12) Phospho (ST)	RB_HUMAN	Retinoblastoma-associated protein
0.515302	AVTPVPTKTEEVSNLK	(3) Phospho (ST)	RB_HUMAN	Retinoblastoma-associated protein
0.518811	GPGEPDSPTPLHPPTPPILSTDR	(7) Phospho (ST)	HRX_HUMAN	Histone-lysine N-methyltransferase HRX
0.519396	SVVSFDKVK	(4) Phospho (ST)	SAFB1_HUMAN	Scaffold attachment factor B1
0.522515	VGSLDNVGHLPAGGAVK	(3) Phospho (ST)	MAP4_HUMAN	Microtubule-associated protein 4
0.523392	AESPESSAIESTQSTPQK	(3) Phospho (ST);(15) Phospho (ST)	PDS5B_HUMAN	Sister chromatid cohesion protein PDS5 homolog B
0.525341	ISFVEEDVHPK	(2) Phospho (ST)	AHTF1_HUMAN	AT-hook-containing transcription factor 1
0.525536	SLQTGVGELHGETR	(1) Phospho (ST)	PLD1_HUMAN	Phospholipase D1
0.531871	QEQINTEPLEDTVLSPTK	(17) Phospho (ST)	RPA34_HUMAN	DNA-directed RNA polymerase I subunit RPA34
0.534405	GLLPGGTQVLDGTSGFSPAPK	(17) Phospho (ST)	CCNL2_HUMAN	Cyclin-L2
0.535088	ILSEVTPDQSKPEN	(10) Phospho (ST)	MS18B_HUMAN	Protein Mis18-beta
0.539766	VFPLSPASNLR	(5) Phospho (ST)	CJ018_HUMAN	Uncharacterized protein C10orf18
0.540643	QLLDSDEEQEEDEGR	(5) Phospho (ST)	TIM_HUMAN	Protein timeless homolog
0.542105	LIYDFIEDQGGLEAVR	(3) Phospho (Y)	WASP_HUMAN	Wiskott-Aldrich syndrome protein
0.542398	GDLPSDSGFSDPESEAK	(10) Phospho (ST)	DOT1L_HUMAN	Histone-lysine N-methyltransferase, H3 lysine-79 specific
0.542593	LGASNSPGQPNSVK	(4 or 6) Phospho (ST)	RBM25_HUMAN	RNA-binding protein 25
0.543177	TVSFEALPIMR	(3) Phospho (ST)	ANR28_HUMAN	Serine/threonine-protein phosphatase 6 regulatory ankyrin repeat subunit A
0.544152	SPSPGLFR	(3) Phospho (ST)	CLSPN_HUMAN	Claspin
0.547076	AGMSSNQSISSPVLDAVPRTPSR	(20) Phospho (ST)	SRRM2_HUMAN	Serine/arginine repetitive matrix protein 2
0.547856	ITEVSCKSPQPDPVK	(8) Phospho (ST)	KI67_HUMAN	Antigen KI-67
0.548635	AQTLPTSVVTITSESSPGKR	(16) Phospho (ST)	SPTB2_HUMAN	Spectrin beta chain, brain 1
0.548635	ALPQTPRPR	(5) Phospho (ST)	SRRM2_HUMAN	Serine/arginine repetitive matrix protein 2
0.549123	QQLPQTPPSCLK	(6) Phospho (ST)	RRMJ3_HUMAN	Putative rRNA methyltransferase 3
0.552924	LEVTEIVKPSPK	(10) Phospho (ST)	RBBP6_HUMAN	Retinoblastoma-binding protein 6
0.553119	AMLDQLMGTSR	(9 or 10) Phospho (ST)	LC7L2_HUMAN	Putative RNA-binding protein Luc7-like 2
0.559162	GGDSIGETPTPGASK	(8) Phospho (ST)	SF3B1_HUMAN	Splicing factor 3B subunit 1
0.563255	LGFSLTPSK	(6) Phospho (ST)	P80C_HUMAN	Coilin
0.565205	ICSFEEAK	(3) Phospho (ST)	PP2BB_HUMAN	Serine/threonine-protein phosphatase 2B catalytic subunit beta isoform
0.566569	LPSTSDDCPAIGTPLR	(5 or 13) Phospho (ST)	MED1_HUMAN	Mediator of RNA polymerase II transcription subunit 1
0.566764	GAASTLVPGVSETSASPGSPSVR	(16) Phospho (ST)	SRCAP_HUMAN	Helicase SRCAP
0.577485	AGTDSPVSCASITEER	(5) Phospho (ST)	CDCA2_HUMAN	Cell division cycle-associated protein 2
0.581287	VLNTGSDVEEAVADALK	(6) Phospho (ST)	CLAP2_HUMAN	CLIP-associating protein 2
0.582164	ILATDVSSKNTPDSK	(11) Phospho (ST)	CENPC_HUMAN	Centromere protein C 1
0.583138	CLVAGLLSPR	(8) Phospho (ST)	AHTF1_HUMAN	AT-hook-containing transcription factor 1
0.584893	AEFTSPPSLFK	(5) Phospho (ST)	FIP1_HUMAN	Pre-mRNA 3'-end-processing factor FIP1
0.586257	SSTPLPTISSSAENTR	(2 or 3) Phospho (ST)	LAP2B_HUMAN	Lamina-associated polypeptide 2, isoforms beta/gamma OS=Homo sapiens GN=TMPO PE=1 SV=2
0.58655	ILEPDDFLDDLDDEDYEEDTPK	(20) Phospho (ST)	REQU_HUMAN	Zinc finger protein ubi-d4
0.589084	AAAAAATAPPSPGPAQPGPR	(11) Phospho (ST)	SAMD1_HUMAN	Atherin
0.599513	SWITIPR	(1) Phospho (ST)	CENPC_HUMAN	Centromere protein C 1
0.607992	VGMADANSPPKPLSKPR	(8) Phospho (ST)	DNMT1_HUMAN	DNA (cytosine-5)-methyltransferase 1
0.609259	TLSDESIYNSQR	(3) Phospho (ST)	SI1L1_HUMAN	Signal-induced proliferation-associated 1-like protein 1
0.611209	GAAPTLVPQQPEQVLSSGSPAASEAR	(19) Phospho (ST)	IL16_HUMAN	Pro-interleukin-16
0.61345	KASGPPVSELITK	(3) Phospho (ST)	H14_HUMAN	Histone H1.4 OS=Homo sapiens GN=HIST1H1E PE=1 SV=2
0.615302	IIPELVGSPTQSTSSR	(8) Phospho (ST)	BRWD1_HUMAN	Bromodomain and WD repeat-containing protein 1
0.616472	TPSPLVLEGTIEQSSPPLSPTTK	(19) Phospho (ST)	LSP1_HUMAN	Lymphocyte-specific protein 1
0.616764	DDATPVRDEPMDAESITFK	(4) Phospho (ST)	RBBP6_HUMAN	Retinoblastoma-binding protein 6
0.617057	SLPTTVPESPNYR	(9) Phospho (ST)	LARP1_HUMAN	La-related protein 1
0.618324	SASSGAEGDVSSEREP	(4) Phospho (ST)	DTD1_HUMAN	D-tyrosyl-tRNA(Tyr) deacylase 1
0.619493	GTTATSAQANSTPTSVASVVTSAESPASR	(25) Phospho (ST)	P66A_HUMAN	Transcriptional repressor p66-alpha
0.619786	VEQEEPISPGSTLPEVK	(12) Phospho (ST)	DOCK2_HUMAN	Dedicator of cytokinesis protein 2
0.62271	AASSPSNPAALPVASDSSPMGSK	(18) Phospho (ST)	RAI1_HUMAN	Retinoic acid-induced protein 1
0.624172	TEIMSPLYQDEAPK	(5) Phospho (ST)	RRMJ3_HUMAN	Putative rRNA methyltransferase 3
0.625828	VVDYSQFQESDDADEDYGR	(10) Phospho (ST)	NUCKS_HUMAN	Nuclear ubiquitous casein and cyclin-dependent kinases substrate
0.626706	SEGEGEAASADDGSLNTSGAGPK	(18) Phospho (ST)	MRI40_HUMAN	BRCA1-A complex subunit MERIT40
0.627583	AENAEGQTPAIGPDGEPLDETSQMSDLPVK	(22) Phospho (ST)	SMCA4_HUMAN	Probable global transcription activator SNF2L4
0.629435	VLPSSAAATPQQTSPAALPVFNAK	(9 or 14) Phospho (ST)	EPC1_HUMAN	Enhancer of polycomb homolog 1
0.62963	SSDYQFPSSPFTDTLK	(9) Phospho (ST)	CC063_HUMAN	Uncharacterized protein C3orf63
0.630214	GLLASDLNTDGDMRVTPEPGAGPTQGLLR	(9 or 16) Phospho (ST)	P66A_HUMAN	Transcriptional repressor p66-alpha
0.632554	VQPPPETPAEEEMETETEAEALQEK	(15) Phospho (ST)	PELP1_HUMAN	Proline-, glutamic acid- and leucine-rich protein 1
0.633138	SVASDVPEELDFLVPK	(4) Phospho (ST)	ZN638_HUMAN	Zinc finger protein 638
0.637427	SLTVSDDAESSEPER	(11) Phospho (ST)	BOD1L_HUMAN	Biorientation of chromosomes in cell division protein 1-like
0.638889	GGLNTPLHESDFSGVTPQR	(5) Phospho (ST);(16) Phospho (ST)	CDC5L_HUMAN	Cell division cycle 5-like protein
0.640253	ENSPAVSPTTNSTAPFGLKPR	(3) Phospho (ST);(7) Phospho (ST)	LRCH1_HUMAN	Leucine-rich repeat and calponin homology domain-containing protein 1
0.645906	TQTPPLGQTPQLGLK	(3) Phospho (ST)	IF4G2_HUMAN	Eukaryotic translation initiation factor 4 gamma 2
0.646491	GPASQFYITPSTSLSPR	(13) Phospho (ST)	YLPM1_HUMAN	YLP motif-containing protein 1
0.648246	LQQGAGLESPQGQPEPGAASPQR	(9) Phospho (ST);(20) Phospho (ST)	CCD86_HUMAN	Coiled-coil domain-containing protein 86
0.649415	EVDFDSDPMEECLR	(6) Phospho (ST)	REXO1_HUMAN	RNA exonuclease 1 homolog
0.649513	PSSLLGAAMPASTSAAALQEALENAGR	(3) Phospho (ST)	NU155_HUMAN	Nuclear pore complex protein Nup155
0.650682	EVIEIEDASPTKCPITTK	(9) Phospho (ST)	ATRX_HUMAN	Transcriptional regulator ATRX
0.654581	TPSPKEEDEEPESPPEKK	(13) Phospho (ST)	NUCKS_HUMAN	Nuclear ubiquitous casein and cyclin-dependent kinases substrate
0.654581	DVTVLSVAEEQDLLK	(6) Phospho (ST)	ZN638_HUMAN	Zinc finger protein 638
0.657505	ERSPALKSPLQSVVVR	(3) Phospho (ST);(8) Phospho (ST)	TR150_HUMAN	Thyroid hormone receptor-associated protein 3
0.659357	GPSLNPVLDYDHGSR	(14) Phospho (ST)	MATR3_HUMAN	Matrin-3
0.659844	GSPPVPSGPPMEEDGLR	(2) Phospho (ST)	SENP3_HUMAN	Sentrin-specific protease 3
0.660136	TVDSQGPTPVCTPTFLER	(8) Phospho (ST);(12) Phospho (ST)	MK67I_HUMAN	MKI67 FHA domain-interacting nucleolar phosphoprotein
0.661014	LGPGRPLPTFPTSECTSDVEPDTR	(17) Phospho (ST)	DDX54_HUMAN	ATP-dependent RNA helicase DDX54
0.661598	LGSPLAVDEALR	(3) Phospho (ST)	K0819_HUMAN	Uncharacterized protein KIAA0819
0.662183	TVANLLSGKSPR	(10) Phospho (ST)	TCOF_HUMAN	Treacle protein
0.662476	TQPSSGVDSAVGTLPATSPQSTSVQAK	(17 or 18) Phospho (ST)	TCOF_HUMAN	Treacle protein
0.663938	IEENSLKEEESIEGEK	(5) Phospho (ST)	CHD4_HUMAN	Chromodomain-helicase-DNA-binding protein 4
0.666472	IPNYQLSPTKLPSINK	(7 or 9) Phospho (ST)	NBN_HUMAN	Nibrin
0.667934	VPPLQPMGPTCPTPAPVPPPEAPSPFR	(24) Phospho (ST)	PELP1_HUMAN	Proline-, glutamic acid- and leucine-rich protein 1
0.67037	AGMSSNQSISSPVLDAVPRTPSR	(11) Phospho (ST);(20) Phospho (ST)	SRRM2_HUMAN	Serine/arginine repetitive matrix protein 2
0.670858	SEDDSAKFDSNEEDSASVFSPSFGLK	(10 or 15) Phospho (ST)	TOP2B_HUMAN	DNA topoisomerase 2-beta
0.672904	SMDEFTASTPADLGEAGR	(1) Phospho (ST)	WAPL_HUMAN	Wings apart-like protein homolog
0.675828	GAGGSPVGVEEGLVNVGTGQK	(5) Phospho (ST)	RAI1_HUMAN	Retinoic acid-induced protein 1
0.676706	AALAPAKESPR	(9) Phospho (ST)	TCOF_HUMAN	Treacle protein
0.67963	TQMAEVLPSPR	(9) Phospho (ST)	TOP2A_HUMAN	DNA topoisomerase 2-alpha
0.680019	VFCVEEEDSESSLQK	(9) Phospho (ST)	RRP1B_HUMAN	Ribosomal RNA processing protein 1 homolog B
0.681189	EEDGSLSLDGADSTGVVAK	(7) Phospho (ST)	TIF1B_HUMAN	Transcription intermediary factor 1-beta
0.686062	ALVEFESNPEETREPGSPPSVQR	(17) Phospho (ST)	CCD86_HUMAN	Coiled-coil domain-containing protein 86
0.687232	AYILVTPLK	(6) Phospho (ST)	KNL2_HUMAN	Kinetochore-associated protein KNL-2 homolog
0.692495	EVDATSPAPSTSSTVK	(6) Phospho (ST)	IF16_HUMAN	Gamma-interferon-inducible protein Ifi-16
0.692885	TQDPSSPGTTPPQAR	(6) Phospho (ST);(9 or 10) Phospho (ST)	CAF1B_HUMAN	Chromatin assembly factor 1 subunit B
0.692885	LSSSDSIGPDVTDILSDIAEEASK	(4) Phospho (ST);(6) Phospho (ST)	MED1_HUMAN	Mediator of RNA polymerase II transcription subunit 1
0.69386	LGLVLQPDAGGLFLSHESPK	(15) Phospho (ST)	ZEP1_HUMAN	Zinc finger protein 40
0.695517	SPGKAEAESDALPDDTVIESEALPSDIAAEAR	(9 or 16) Phospho (ST)	DDX24_HUMAN	ATP-dependent RNA helicase DDX24
0.696004	SGSDAGEARPPTPASPR	(3) Phospho (ST)	SIPA1_HUMAN	Signal-induced proliferation-associated protein 1
0.696394	QPSSPSGEGDGGELSPQGVSK	(4) Phospho (ST)	RFTN1_HUMAN	Raftlin
0.696784	MPDEPEEPVVAVSSPAVPPPTK	(13 or 14) Phospho (ST)	BRD4_HUMAN	Bromodomain-containing protein 4
0.697953	TVARTPLGQR	(5) Phospho (ST)	SRRM2_HUMAN	Serine/arginine repetitive matrix protein 2
0.698051	VQDTSNTGLGEDIIHQLSK	(5) Phospho (ST)	WDR75_HUMAN	WD repeat-containing protein 75
0.698148	ILTFDQLALDSPK	(11) Phospho (ST)	RL18_HUMAN	60S ribosomal protein L18
0.704288	LCDDGPQLPTSPR	(11) Phospho (ST)	VINEX_HUMAN	Vinexin
0.704581	TDQGILVTNQDACALASSVSSPVK	(21) Phospho (ST)	MGAP_HUMAN	MAX gene-associated protein
0.704776	NKPGPNIESGNEDDDASFK	(9) Phospho (ST)	IF2P_HUMAN	Eukaryotic translation initiation factor 5B
0.706628	QPCPSESDIITEEDK	(5) Phospho (ST)	PSIP1_HUMAN	PC4 and SFRS1-interacting protein
0.70848	AADSDDGAVSAPAASDGGVSK	(4) Phospho (ST)	TOE1_HUMAN	Target of EGR1 protein 1
0.708577	AGNALTPELAPVQIK	(6) Phospho (ST)	TFPT_HUMAN	TCF3 fusion partner
0.710526	AGGPATPLSPTR	(9) Phospho (ST)	LMNB1_HUMAN; LMNB2_HUMAN	Lamin-B2
0.711014	TTQSMQDFPVVDSEEEAEEEFQK	(13) Phospho (ST)	TFP11_HUMAN	Tuftelin-interacting protein 11
0.712429	GSPVFLPR	(2) Phospho (ST)	CD2L7_HUMAN	Cell division cycle 2-related protein kinase 7
0.714425	SLSNSNPDISGTPTSPDDEVR	(3) Phospho (ST)	DOCK7_HUMAN	Dedicator of cytokinesis protein 7
0.7154	DSNAPKSPLTGYVR	(7) Phospho (ST)	HM20A_HUMAN	High mobility group protein 20A
0.716862	LPEEVATPTTDEEK	(7) Phospho (ST)	RPA1_HUMAN	DNA-directed RNA polymerase I subunit RPA1
0.718226	ILEGPQQSLSGSPLQPIPASPPPQIPPGLRPR	(12) Phospho (ST)	RPA34_HUMAN	DNA-directed RNA polymerase I subunit RPA34
0.719981	VSGRTSPPLLDR	(6) Phospho (ST)	SRRM2_HUMAN	Serine/arginine repetitive matrix protein 2
0.720078	TCDSITPSKSSPVPVSDTQK	(11 or 18) Phospho (ST)	NOL8_HUMAN	Nucleolar protein 8
0.721053	LDTPDINIVLK	(3) Phospho (ST)	NKTR_HUMAN	NK-tumor recognition protein
0.722417	LGSPVDNLEDMDRDDLTDDSVFTR	(3) Phospho (ST)	ZN318_HUMAN	Zinc finger protein 318
0.723002	IACKSPPPESVDTPTSTK	(5) Phospho (ST)	KI67_HUMAN	Antigen KI-67
0.724464	SLSLEATSPLSAEK	(8) Phospho (ST)	PALB2_HUMAN	Partner and localizer of BRCA2
0.724951	LLSSNEDDANILSSPTDR	(3 or 4) Phospho (ST)	MED24_HUMAN	Mediator of RNA polymerase II transcription subunit 24
0.725828	TAPTLSPEHWK	(6) Phospho (ST)	ZN828_HUMAN	Zinc finger protein 828
0.727096	LHPDGSPDVAGEK	(6) Phospho (ST)	CO042_HUMAN	Uncharacterized protein C15orf42
0.729825	NMGGPYGGGNYGPGGSGGSGGYGGR	(16) Phospho (ST)	ROA2_HUMAN	Heterogeneous nuclear ribonucleoproteins A2/B1
0.730019	TLTDEVNSPDSDR	(8) Phospho (ST)	SMRC2_HUMAN	SWI/SNF complex subunit SMARCC2
0.731092	FDIYDPFHPTDEAYSPPPAPEQK	(15) Phospho (ST)	SFR19_HUMAN	Splicing factor, arginine/serine-rich 19
0.731676	SDPDGGDSPLPASGGPLTCK	(8) Phospho (ST)	ZN687_HUMAN	Zinc finger protein 687
0.732943	LALSPLSLGK	(4) Phospho (ST)	CENPF_HUMAN	Centromere protein F
0.733333	GSSPGPRPVEGTPASR	(3) Phospho (ST)	CAF1B_HUMAN	Chromatin assembly factor 1 subunit B
0.733431	VFLQDGPARPASPEAGNTLR	(12) Phospho (ST)	ANC2_HUMAN	Anaphase-promoting complex subunit 2
0.733821	SEDMPFSPK	(7) Phospho (ST)	TP53B_HUMAN	Tumor suppressor p53-binding protein 1
0.73538	ELTPASPTCTNSVSK	(3 or 6) Phospho (ST)	ERCC5_HUMAN	DNA repair protein complementing XP-G cells
0.737135	GAEAFGDSEEDGEDVFEVEK	(8) Phospho (ST)	MPP8_HUMAN	M-phase phosphoprotein 8
0.737135	SGTPTQDEMMDKPTSSSVDTMSLLSK	(3) Phospho (ST)	RPRD2_HUMAN	Regulation of nuclear pre-mRNA domain-containing protein 2
0.737427	TSQPPVPQGEAEEDSQGK	(15) Phospho (ST)	TF3C1_HUMAN	General transcription factor 3C polypeptide 1
0.739279	ISEGLPTPTKMTPR	(12) Phospho (ST)	RB_HUMAN	Retinoblastoma-associated protein
0.741491	SVEDDEEGHLICQSGDVLSAR	(1) Phospho (ST)	CLK1_HUMAN	Dual specificity protein kinase CLK1
0.741813	GPLQTASVSPSMPFSASLLGTLPIGAR	(9 or 15) Phospho (ST)	Z3H7A_HUMAN	Zinc finger CCCH domain-containing protein 7A
0.742398	GSPSPAAPGPPAGPLPR	(2) Phospho (ST)	LR16C_HUMAN	Leucine-rich repeat-containing protein 16C
0.74308	IQDPTEDAEAEDTPR	(13) Phospho (ST)	NSD2_HUMAN	Probable histone-lysine N-methyltransferase NSD2
0.744639	DFTNEAPPAPLPDASASPLSPHR	(20) Phospho (ST)	MPRIP_HUMAN	Myosin phosphatase Rho-interacting protein
0.744639	HGGSPQPLATTPLSQEPVNPPSEASPTR	(4) Phospho (ST);(27) Phospho (ST)	SRRM2_HUMAN	Serine/arginine repetitive matrix protein 2
0.745029	AESPAEKVPEESVLPLVQK	(3) Phospho (ST)	ACINU_HUMAN	Apoptotic chromatin condensation inducer in the nucleus
0.745419	GPPSPPAPVMHSPSRK	(4) Phospho (ST);(12) Phospho (ST)	SNW1_HUMAN	SNW domain-containing protein 1
0.746394	FGEYNSNMSPEEK	(9) Phospho (ST)	NOP14_HUMAN	Nucleolar protein 14
0.746686	ASPITNDGEDEFVPSDGLDKDEYTFSPGK	(26) Phospho (ST)	TOP2B_HUMAN	DNA topoisomerase 2-beta
0.747758	VISHDRDSPPPPPPPPPPPQPQPSLK	(3 or 8) Phospho (ST)	VIR_HUMAN	Protein virilizer homolog
0.748246	ATVTPSPVK	(6) Phospho (ST)	NUCKS_HUMAN	Nuclear ubiquitous casein and cyclin-dependent kinases substrate
0.748635	VPGEDGTLPPTQGSPLR	(11) Phospho (ST)	K0947_HUMAN	Uncharacterized protein KIAA0947
0.748733	TPVQYSQQQNSPQK	(11) Phospho (ST)	KI67_HUMAN	Antigen KI-67
0.748928	LSEGSQPAEEEEDQETPSR	(5) Phospho (ST)	ACINU_HUMAN	Apoptotic chromatin condensation inducer in the nucleus
0.749903	AGAPGALSPSYDGGLHGLQSK	(10) Phospho (ST)	TFE2_HUMAN	Transcription factor E2-alpha
0.75039	QLEEPGAGTPSPVR	(11) Phospho (ST)	NSUN5_HUMAN	Putative methyltransferase NSUN5
0.751754	YDERPGPSPLPHR	(8) Phospho (ST)	RU17_HUMAN	U1 small nuclear ribonucleoprotein 70 kDa
0.751949	EAARSPDKPGGSPSASR	(5) Phospho (ST);(12) Phospho (ST)	NOC2L_HUMAN	Nucleolar complex protein 2 homolog
0.753216	AGAPGALSPSYDGGLHGLQSK	(8) Phospho (ST)	TFE2_HUMAN	Transcription factor E2-alpha
0.754191	VENSPQVDGSPPGLEGLLGGIGEK	(10) Phospho (ST)	CTF18_HUMAN	Chromosome transmission fidelity protein 18
0.754483	QPEYSPESPR	(5 or 8) Phospho (ST)	CCD86_HUMAN	Coiled-coil domain-containing protein 86
0.754678	RLSQPESAEK	(3) Phospho (ST)	ACINU_HUMAN	Apoptotic chromatin condensation inducer in the nucleus
0.755166	SGAQASSTPLSPTR	(11) Phospho (ST)	LMNA_HUMAN	Lamin-A/C
0.755361	VKPPPSPTTEGPSLQPDLAPEEAAGTQRPK	(6) Phospho (ST)	AKAP2_HUMAN	A-kinase anchor protein 2
0.755848	LSEPSLPIEDSQDLYNASPEPK	(18) Phospho (ST)	CLSPN_HUMAN	Claspin
0.756725	IECPSPGELDQK	(5) Phospho (ST)	CO042_HUMAN	Uncharacterized protein C15orf42
0.757018	ESYTEEIVSEAESHVSGISR	(9) Phospho (ST)	TDIF2_HUMAN	Deoxynucleotidyltransferase terminal-interacting protein 2
0.757407	TPITSVPLGPLASSPTK	(14) Phospho (ST)	ZFHX3_HUMAN	Zinc finger homeobox protein 3
0.758285	ETINNLDTSSSDFTILQEIEEPSLEPENEK	(11) Phospho (ST)	SAFB1_HUMAN	Scaffold attachment factor B1
0.761209	ASSLSESSPPK	(8) Phospho (ST)	LIMA1_HUMAN	LIM domain and actin-binding protein 1
0.761209	VLTPPQAAGDGILATTANQR	(3) Phospho (ST)	PHF12_HUMAN	PHD finger protein 12
0.761306	SSSISEEKGDSDDEKPR	(11) Phospho (ST)	ACINU_HUMAN	Apoptotic chromatin condensation inducer in the nucleus
0.763158	LGLHVTPSNVDQVSTPPAAK	(15) Phospho (ST)	BAZ1A_HUMAN	Bromodomain adjacent to zinc finger domain protein 1A
0.763353	TSGGDHAPDSPSGENSPAPQGR	(10) Phospho (ST)	MUS81_HUMAN	Crossover junction endonuclease MUS81
0.764522	LFPDTPLALDANK	(5) Phospho (ST)	ILF3_HUMAN	Interleukin enhancer-binding factor 3
0.765302	ELPSQASGGLANPPPVNLEDSLDEDLIR	(21) Phospho (ST)	UBN1_HUMAN	Ubinuclein-1
0.766082	SPGHMVILDQTK	(1) Phospho (ST)	SLTM_HUMAN	SAFB-like transcription modulator
0.768031	FSKEEPVSSGPEEAVGK	(9) Phospho (ST)	NOP56_HUMAN	Nucleolar protein 56
0.768031	CRSPGMLEPLGSSR	(3) Phospho (ST)	SRRM2_HUMAN	Serine/arginine repetitive matrix protein 2
0.768713	KKEEPSQNDISPK	(11) Phospho (ST)	DDX21_HUMAN	Nucleolar RNA helicase 2
0.769006	NSPGLLVSPGNLNK	(2) Phospho (ST)	MEF2C_HUMAN	Myocyte-specific enhancer factor 2C
0.769786	ETINNLDTSSSDFTILQEIEEPSLEPENEK	(9 or 14) Phospho (ST)	SAFB1_HUMAN	Scaffold attachment factor B1
0.771053	LGELTMQLHPVADSSPAGAK	(15) Phospho (ST)	CQ049_HUMAN	Uncharacterized potential DNA-binding protein C17orf49
0.772027	ETVNSPAIYK	(5) Phospho (ST)	UTP11_HUMAN	Probable U3 small nucleolar RNA-associated protein 11
0.772417	LQEEGGGSDEEETGSPSEDGMQSAR	(8) Phospho (ST)	PWP1_HUMAN	Periodic tryptophan protein 1 homolog
0.772904	SPISVPGGSALISNLGK	(1) Phospho (ST)	HCFC1_HUMAN	Host cell factor
0.773392	IPPMLSPVHVQDSTDLAPPSPEPPMLAPVAK	(14) Phospho (ST);(20) Phospho (ST)	TAF3_HUMAN	Transcription initiation factor TFIID subunit 3
0.774561	MAPTPIPTRSPSDSSTASTPVAEQIER	(16) Phospho (ST)	DREB_HUMAN	Drebrin
0.775146	ISPIQKPQGLDPVEILQER	(2) Phospho (ST)	SMCA2_HUMAN	Probable global transcription activator SNF2L2
0.775244	NPQMPQYSSPQPGSALSPR	(14 or 17) Phospho (ST)	ARI1A_HUMAN	AT-rich interactive domain-containing protein 1A
0.776998	LLLERPSPIR	(7) Phospho (ST)	RBM15_HUMAN	Putative RNA-binding protein 15
0.777485	FTPPSPAFPCGGGGGK	(5) Phospho (ST)	RUNX3_HUMAN	Runt-related transcription factor 3
0.777778	RGEGDAPFSEPGTTSTQRPSSPETATK	(20 or 21) Phospho (ST)	SRRM2_HUMAN	Serine/arginine repetitive matrix protein 2
0.777778	LGPFSPK	(5) Phospho (ST)	ZN296_HUMAN	Zinc finger protein 296
0.77807	SSGSPYGGGYGSGGGSGGYGSR	(4) Phospho (ST)	ROA3_HUMAN	Heterogeneous nuclear ribonucleoprotein A3
0.778363	SPPYTAFLGNLPYDVTEESIK	(1 or 5) Phospho (ST)	IF4B_HUMAN	Eukaryotic translation initiation factor 4B
0.778558	AIPGDQHPESPVHTEPMGIQGR	(10) Phospho (ST)	MDC1_HUMAN	Mediator of DNA damage checkpoint protein 1
0.778752	SPSSKPSLAVAVDSAPEVAVK	(4 or 7) Phospho (ST)	PRP17_HUMAN	Pre-mRNA-processing factor 17
0.77885	LANDFPLDLSPVK	(10) Phospho (ST)	ZN462_HUMAN	Zinc finger protein 462
0.779045	LVGATATSSPPPK	(9) Phospho (ST)	FYTD1_HUMAN	Forty-two-three domain-containing protein 1
0.779435	GAVAAEGASDTEREEPTESQGLAAR	(9 or 11) Phospho (ST)	PHRF1_HUMAN	PHD and RING finger domain-containing protein 1
0.779825	TPTSSPASSPLVAK	(9) Phospho (ST)	RRP1B_HUMAN	Ribosomal RNA processing protein 1 homolog B
0.78	QGSITSPQANEQSVTPQRR	(15) Phospho (ST)	SRRM2_HUMAN	Serine/arginine repetitive matrix protein 2
0.780214	HAPSPEPAVQGTGVAGVPEESGDAAAIPAK	(4) Phospho (ST)	UNG_HUMAN	Uracil-DNA glycosylase
0.781287	SPEPEVLSTQEDLFDQSNK	(1) Phospho (ST)	TP53B_HUMAN	Tumor suppressor p53-binding protein 1
0.782554	TPLDLFAHFGPEPGDHSDPLPPSAPSPTR	(28) Phospho (ST)	ZN687_HUMAN	Zinc finger protein 687
0.785478	RPRPSTPAEEDEDDPEQEK	(6) Phospho (ST)	SET1A_HUMAN	Histone-lysine N-methyltransferase SETD1A
0.785478	DLSLEEIQK	(3) Phospho (ST)	STMN1_HUMAN	Stathmin
0.788207	DTFEHDPSESIDEFNK	(10) Phospho (ST)	BCLF1_HUMAN	Bcl-2-associated transcription factor 1
0.788791	EDLSPAFDHSPNK	(10) Phospho (ST)	PTN2_HUMAN	Tyrosine-protein phosphatase non-receptor type 2
0.789961	GQGTPPSGPGVVR	(4) Phospho (ST)	MLL4_HUMAN	Histone-lysine N-methyltransferase MLL4
0.790351	VSCHDSDDDIMR	(6) Phospho (ST)	NOL8_HUMAN	Nucleolar protein 8
0.790741	MDRTPPPPTLSPAAITVGR	(4) Phospho (ST);(11) Phospho (ST)	PHC3_HUMAN	Polyhomeotic-like protein 3
0.790741	TIGGGDDSFNTFFSETGAGK	(8) Phospho (ST)	TBA1A_HUMAN; TBA1C_HUMAN	Tubulin alpha-1A chain; Tubulin alpha-1C chain
0.790741	TAPPASPEAR	(6) Phospho (ST)	ZN828_HUMAN	Zinc finger protein 828
0.790936	DKEDPQEMPHSPLGSMPEIR	(11) Phospho (ST)	SP110_HUMAN	Sp110 nuclear body protein
0.791033	GSPDGSLQTGKPSAPK	(2) Phospho (ST)	PELP1_HUMAN	Proline-, glutamic acid- and leucine-rich protein 1
0.79191	LAEDEGDSEPEAVGQSR	(8) Phospho (ST)	BAZ1B_HUMAN	Tyrosine-protein kinase BAZ1B
0.792008	MPCESSPPESADTPTSTR	(13) Phospho (ST)	KI67_HUMAN	Antigen KI-67
0.792495	ELSESVQQQSTPVPLISPK	(17) Phospho (ST)	PKCB1_HUMAN	Protein kinase C-binding protein 1
0.795809	ANSGGVDLDSSGEFASIEK	(3) Phospho (ST)	RREB1_HUMAN	Ras-responsive element-binding protein 1
0.798635	MESEGGADDSAEEGDLLDDDDNEDRGDDQLELIK	(10) Phospho (ST)	HNRPC_HUMAN	Heterogeneous nuclear ribonucleoproteins C1/C2
0.79922	QEKPAEKPAETPVATSPTATDSTSGDSSR	(15 or 16) Phospho (ST)	RD23B_HUMAN	UV excision repair protein RAD23 homolog B
0.79961	TPAPPEPGSPAPGEGPSGR	(9) Phospho (ST)	TFPT_HUMAN	TCF3 fusion partner
0.799805	DSDYVYPSLESDEDNPIFK	(11) Phospho (ST)	PHF2_HUMAN	PHD finger protein 2
0.8	GRLSPVPVPR	(4) Phospho (ST)	RALY_HUMAN	RNA-binding protein Raly
0.800195	SAMDSPVPASMFAPEPSSPGAAR	(18) Phospho (ST)	GTPB1_HUMAN	GTP-binding protein 1
0.80039	VIPEDASESEEK	(7) Phospho (ST)	ADNP_HUMAN	Activity-dependent neuroprotector homeobox protein
0.800682	RVNDAEPGSPEAPQGK	(9) Phospho (ST)	DDX51_HUMAN	ATP-dependent RNA helicase DDX51
0.801462	VFVGGLSPDTSEEQIK	(7) Phospho (ST)	HNRDL_HUMAN	Heterogeneous nuclear ribonucleoprotein D-like
0.802729	VVNTDHGSPEQLQIPVTDSGR	(8) Phospho (ST)	CA055_HUMAN	UPF0667 protein C1orf55
0.803899	MDRTPPPPTLSPAAITVGR	(4) Phospho (ST)	PHC3_HUMAN	Polyhomeotic-like protein 3
0.803899	KLSGDQPAAR	(3) Phospho (ST)	TCOF_HUMAN	Treacle protein
0.805653	AETPPLPIPPPPPDIQPLER	(3) Phospho (ST)	HOMEZ_HUMAN	Homeobox and leucine zipper protein Homez
0.806433	VIKDEALSDGDDLR	(8) Phospho (ST)	XPC_HUMAN	DNA repair protein complementing XP-C cells
0.807992	ICSIYTQSGENSLVQEGSEASPIGK	(21) Phospho (ST)	LAS1L_HUMAN	LAS1-like protein
0.808869	MGQAPSQSLLPPAQDQPRSPVPSAFSDQSR	(19) Phospho (ST)	SRRM2_HUMAN	Serine/arginine repetitive matrix protein 2
0.808967	LLSMPGAQGAAAAGSEPPPATTSPEGQPK	(23) Phospho (ST)	EHMT2_HUMAN	Histone-lysine N-methyltransferase, H3 lysine-9 specific 3
0.808967	SPAVATSTAAPPPPSSPLPSK	(15 or 16) Phospho (ST)	UBP2L_HUMAN	Ubiquitin-associated protein 2-like
0.809357	ESPTQISIGAFPSTK	(2) Phospho (ST)	CJ018_HUMAN	Uncharacterized protein C10orf18
0.809552	GAGWLSEDEDSPLDALDLVWAK	(6 or 11) Phospho (ST)	BRPF1_HUMAN	Peregrin
0.810234	STFSPISDIGLAK	(4) Phospho (ST)	DOT1L_HUMAN	Histone-lysine N-methyltransferase, H3 lysine-79 specific
0.811014	ENSFGSPLEFR	(3 or 6) Phospho (ST)	SRRM2_HUMAN	Serine/arginine repetitive matrix protein 2
0.811793	IAQVSPGPR	(5) Phospho (ST)	INCE_HUMAN	Inner centromere protein
0.81306	EAAVSASDILQESAIHSPGTVEK	(13 or 17) Phospho (ST)	CL043_HUMAN	Uncharacterized protein C12orf43
0.814327	SFELPPYTPPPILSPVR	(14) Phospho (ST)	CN043_HUMAN	Uncharacterized protein C14orf43
0.814522	IDASKNEEDEGHSNSSPR	(15 or 16) Phospho (ST)	HNRPD_HUMAN	Heterogeneous nuclear ribonucleoprotein D0
0.814912	YSPTSPTYSPTTPK	(2 or 4 or 5) Phospho (ST)	RPB1_HUMAN	DNA-directed RNA polymerase II subunit RPB1
0.815107	SSLGQSASETEEDTVSVSKK	(8) Phospho (ST)	SF3B2_HUMAN	Splicing factor 3B subunit 2
0.815595	STPSPVLQPR	(4) Phospho (ST)	DOT1L_HUMAN	Histone-lysine N-methyltransferase, H3 lysine-79 specific
0.816277	KETESEAEDNLDDLEK	(3) Phospho (ST);(5) Phospho (ST)	SRRM1_HUMAN	Serine/arginine repetitive matrix protein 1
0.817057	LSPVPVPR	(2) Phospho (ST)	RALY_HUMAN	RNA-binding protein Raly
0.817446	VLDTSSLTQSAPASPTNK	(14) Phospho (ST)	RPTOR_HUMAN	Regulatory-associated protein of mTOR
0.817544	NLESIDPQFTIR	(10) Phospho (ST)	LRCH1_HUMAN	Leucine-rich repeat and calponin homology domain-containing protein 1
0.818713	GLGPPSPPAPPR	(6) Phospho (ST)	SNTB2_HUMAN	Beta-2-syntrophin
0.818811	AAPQSPSVPK	(5 or 7) Phospho (ST)	NU155_HUMAN	Nuclear pore complex protein Nup155
0.819201	DLDLEPLSDLEEGLEETR	(8) Phospho (ST)	KDM5A_HUMAN	Lysine-specific demethylase 5A
0.819298	LFPADTSPSTATK	(7) Phospho (ST)	ZCHC8_HUMAN	Zinc finger CCHC domain-containing protein 8
0.819396	SPDEATAADQESEDDLSASR	(12) Phospho (ST)	FARP1_HUMAN	FERM, RhoGEF and pleckstrin domain-containing protein 1
0.820663	DAEPQPGSPAAESLEEPDAAAGLSSTK	(8) Phospho (ST)	UBP42_HUMAN	Ubiquitin carboxyl-terminal hydrolase 42
0.821248	IPSPLGYAAIPIK	(3) Phospho (ST)	RRP7A_HUMAN	Ribosomal RNA-processing protein 7 homolog A
0.821248	SGSSQELDVKPSASPQER	(3 or 4) Phospho (ST);(14) Phospho (ST)	SRRM2_HUMAN	Serine/arginine repetitive matrix protein 2
0.821345	VEEPSQCLASGTAISELIIEDNNASPQK	(25) Phospho (ST)	RIF1_HUMAN	Telomere-associated protein RIF1
0.821637	LLDFGSLSNLQVTQPTVGMNFK	(6 or 8) Phospho (ST)	RS17_HUMAN	40S ribosomal protein S17
0.82232	MLISAVSPEIR	(7) Phospho (ST)	E2F8_HUMAN	Transcription factor E2F8
0.823489	VAASMPLSPGGQMEEVAGAVK	(8) Phospho (ST)	MLL4_HUMAN	Histone-lysine N-methyltransferase MLL4
0.824366	RPMEEDGEEKSPSKK	(11) Phospho (ST)	ILF3_HUMAN	Interleukin enhancer-binding factor 3
0.824561	VEQEEPISPGSTLPEVK	(8) Phospho (ST)	DOCK2_HUMAN	Dedicator of cytokinesis protein 2
0.824951	KPSVSEEVQATPNK	(3) Phospho (ST)	GPTC8_HUMAN	G patch domain-containing protein 8
0.824951	NSPNNISGISNPPGTPR	(2) Phospho (ST)	SSBP3_HUMAN	Single-stranded DNA-binding protein 3
0.826901	CLLADLPLPPELPGGDDLSKSPEEK	(21) Phospho (ST)	CD2L5_HUMAN	Cell division cycle 2-like protein kinase 5
0.826901	ETAVPGPLGIEDISPNLSPDDK	(18) Phospho (ST)	TP53B_HUMAN	Tumor suppressor p53-binding protein 1
0.826998	DYDEEEQGYDSEKEK	(11) Phospho (ST)	SFR11_HUMAN	Splicing factor, arginine/serine-rich 11
0.827778	APVPSTCSSTFPEELSPPSHQAK	(16) Phospho (ST)	NUMA1_HUMAN	Nuclear mitotic apparatus protein 1
0.830019	KEEPSQNDISPK	(10) Phospho (ST)	DDX21_HUMAN	Nucleolar RNA helicase 2
0.830312	ASGDPGASGMSPR	(11) Phospho (ST)	RB15B_HUMAN	Putative RNA-binding protein 15B
0.831092	DTCVQSPISSFPCTDLK	(6) Phospho (ST)	AIM1_HUMAN	Absent in melanoma 1 protein
0.831384	ASPATQPPPLLPPSATGPDATVGGPAPTPLLPPSATASVK	(5) Phospho (ST)	KHDR1_HUMAN	KH domain-containing, RNA-binding, signal transduction-associated protein 1
0.831384	SSSPVTELASRSPIR	(3) Phospho (ST);(12) Phospho (ST)	SRRM2_HUMAN	Serine/arginine repetitive matrix protein 2
0.831579	ISEGLPTPTKMTPR	(9) Phospho (ST)	RB_HUMAN	Retinoblastoma-associated protein
0.831969	SVQSAAVPAPTSQLLSSLEK	(1) Phospho (ST)	MINT_HUMAN	Msx2-interacting protein
0.833626	MPLDLSPLATPIIR	(6) Phospho (ST)	ATF2_HUMAN	Cyclic AMP-dependent transcription factor ATF-2
0.834113	WAESGSGTSPESGDEEVSGAGSSPVSGGVNLFANDGSFLELFK	(18) Phospho (ST);(22) Phospho (ST)	CS043_HUMAN	Uncharacterized protein C19orf43
0.8346	TQDPSSPGTTPPQAR	(5 or 6) Phospho (ST)	CAF1B_HUMAN	Chromatin assembly factor 1 subunit B
0.834893	EGASSPVQVPGPVAASTEALLQEAQCSGLSWVVALPQVK	(4 or 5) Phospho (ST)	MBD1_HUMAN	Methyl-CpG-binding domain protein 1
0.834893	LGAGEGGEASVSPEKTSTTSK	(12) Phospho (ST)	TCOF_HUMAN	Treacle protein
0.835185	EAARSPDKPGGSPSASR	(5) Phospho (ST)	NOC2L_HUMAN	Nucleolar complex protein 2 homolog
0.835575	ASLVALPEQTASEEETPPPLLTK	(12) Phospho (ST)	ACINU_HUMAN	Apoptotic chromatin condensation inducer in the nucleus
0.835575	VMTIPYQPMPASSPVICAGGQDR	(12 or 13) Phospho (ST)	PCBP1_HUMAN	Poly(rC)-binding protein 1
0.835575	IISPGSSTPSSTRSPPPGR	(14) Phospho (ST)	RPRD2_HUMAN	Regulation of nuclear pre-mRNA domain-containing protein 2
0.836257	AVTTVTQSTPVPGPSVPPPEELQVSPGPR	(25) Phospho (ST)	HCFC1_HUMAN	Host cell factor
0.83655	LSSTPPLSALGR	(4) Phospho (ST)	INT1_HUMAN	Integrator complex subunit 1
0.836647	ASPATQPPPLLPPSATGPDATVGGPAPTPLLPPSATASVK	(2) Phospho (ST)	KHDR1_HUMAN	KH domain-containing, RNA-binding, signal transduction-associated protein 1
0.837817	LQPSSSPENSLDPFPPR	(6) Phospho (ST)	ATX2L_HUMAN	Ataxin-2-like protein
0.838109	LGPQNFIDETSDIENLLK	(11) Phospho (ST)	BMS1_HUMAN	Ribosome biogenesis protein BMS1 homolog
0.838207	RLAVPTEVSTEVPEMDTST	(18) Phospho (ST)	ZN593_HUMAN	Zinc finger protein 593
0.838304	LEGPVSPDVEPGKEETEESK	(6) Phospho (ST)	MLL2_HUMAN	Histone-lysine N-methyltransferase MLL2
0.838499	DLFDLNSSEEDDTEGFSER	(7) Phospho (ST);(8) Phospho (ST)	NOC2L_HUMAN	Nucleolar complex protein 2 homolog
0.838889	LCQPQSTGSLLGDPAASSPPGER	(18) Phospho (ST)	ELL_HUMAN	RNA polymerase II elongation factor ELL
0.838986	MAPALSGANLTSPR	(11 or 12) Phospho (ST)	SRRM2_HUMAN	Serine/arginine repetitive matrix protein 2
0.840253	NTGVSPASRPSPGTPTSPSNLTSGLK	(16) Phospho (ST)	RPRD2_HUMAN	Regulation of nuclear pre-mRNA domain-containing protein 2
0.842495	SAGEEEDGPVLTDEQK	(1) Phospho (ST)	AR6P4_HUMAN	ADP-ribosylation factor-like protein 6-interacting protein 4
0.84269	GPKPEPPGSGSPAPPR	(11) Phospho (ST)	GPTC8_HUMAN	G patch domain-containing protein 8
0.842788	SFSKEELMSSDLEETAGSTSIPK	(9 or 10) Phospho (ST)	NOP56_HUMAN	Nucleolar protein 56
0.84347	KVYEDSGIPLPAESPK	(14) Phospho (ST)	CQ049_HUMAN	Uncharacterized potential DNA-binding protein C17orf49
0.843665	FLSYSPPPLSGLSDLEYEIAK	(3 or 5) Phospho (ST)	FANCM_HUMAN	Fanconi anemia group M protein
0.844152	VLGSEGEEEDEALSPAK	(14) Phospho (ST)	DNLI1_HUMAN	DNA ligase 1
0.844932	AGLGSPERPPK	(5) Phospho (ST)	CCD86_HUMAN	Coiled-coil domain-containing protein 86
0.846004	DNSPEPNDPEEPQEVSSTPSDKK	(3) Phospho (ST)	SP110_HUMAN	Sp110 nuclear body protein
0.846491	TSQCSSPSLSASPGSPTRPQIR	(15) Phospho (ST)	ZEB1_HUMAN	Zinc finger E-box-binding homeobox 1
0.846686	LAAAEETAVSPR	(10) Phospho (ST)	CI142_HUMAN	Uncharacterized protein C9orf142
0.846979	NFDFEGSLSPVIAPK	(9) Phospho (ST)	APC1_HUMAN	Anaphase-promoting complex subunit 1
0.847368	DNPSPEPQLDDIKR	(4) Phospho (ST)	EAF1_HUMAN	ELL-associated factor 1
0.848343	DVTNFTVGGFAPMSPR	(14) Phospho (ST)	SPT5H_HUMAN	Transcription elongation factor SPT5
0.848635	GQSPAGDGSPEPPTPR	(9) Phospho (ST)	NOL6_HUMAN	Nucleolar protein 6
0.848733	SSGHSSSELSPDAVEK	(10) Phospho (ST)	SRRM2_HUMAN	Serine/arginine repetitive matrix protein 2
0.849123	AGSNEDPILAPSGTPPPTIPPDETFGGR	(12 or 14) Phospho (ST)	PELP1_HUMAN	Proline-, glutamic acid- and leucine-rich protein 1
0.85	EEGSLSDTEADAVSGQLPDPTTNPSAGK	(4 or 6) Phospho (ST)	LRC47_HUMAN	Leucine-rich repeat-containing protein 47
0.85	MEIGDTLSTAEESSPPK	(14) Phospho (ST)	SETD2_HUMAN	Histone-lysine N-methyltransferase SETD2
0.85078	LSSSDSIGPDVTDILSDIAEEASK	(6) Phospho (ST);(12) Phospho (ST)	MED1_HUMAN	Mediator of RNA polymerase II transcription subunit 1
0.851754	SILPYPVSPK	(8) Phospho (ST)	MGAP_HUMAN	MAX gene-associated protein
0.852047	DPGVSESPPPGR	(7) Phospho (ST)	IL16_HUMAN	Pro-interleukin-16
0.852632	DSGSDQDLDGAGVRASDLEDEESAAR	(16) Phospho (ST)	ZCH18_HUMAN	Zinc finger CCCH domain-containing protein 18
0.855361	GSSPGIQDTLEAEDGAFETDEAPEDR	(3 or 9) Phospho (ST)	WDR3_HUMAN	WD repeat-containing protein 3
0.855458	KETQSPEQVK	(5) Phospho (ST)	BCLF1_HUMAN	Bcl-2-associated transcription factor 1
0.856043	LGEASDSELADADK	(5) Phospho (ST)	CE170_HUMAN	Centrosomal protein of 170 kDa
0.856335	QVAGDAPVEQATAETASPVHR	(17) Phospho (ST)	RREB1_HUMAN	Ras-responsive element-binding protein 1
0.857407	ANSPEKPPEAGAAHKPR	(3) Phospho (ST)	LRWD1_HUMAN	Leucine-rich repeat and WD repeat-containing protein 1
0.857505	LQQTVPADASPDSK	(10) Phospho (ST)	TOPRS_HUMAN	E3 ubiquitin-protein ligase Topors
0.8577	WAESGSGTSPESGDEEVSGAGSSPVSGGVNLFANDGSFLELFK	(18) Phospho (ST)	CS043_HUMAN	Uncharacterized protein C19orf43
0.858382	EVADIFNAPSDDEEFVGFR	(10) Phospho (ST)	CDA7L_HUMAN	Cell division cycle-associated 7-like protein
0.859162	RGSGDTSSLIDPDTSLSELR	(8) Phospho (ST)	LRRF2_HUMAN	Leucine-rich repeat flightless-interacting protein 2
0.859649	VGDGDLSAEEIPENEVSLR	(7) Phospho (ST)	RRP1B_HUMAN	Ribosomal RNA processing protein 1 homolog B
0.859649	IVSGSPISTPSPSPLPR	(5) Phospho (ST)	YETS2_HUMAN	YEATS domain-containing protein 2
0.861306	QERLSPEVAPPAHR	(5) Phospho (ST)	SNIP1_HUMAN	Smad nuclear-interacting protein 1
0.861404	VIQLMPSPIMHPLILNPR	(7) Phospho (ST)	ETV6_HUMAN	Transcription factor ETV6
0.861598	RYSPPIQR	(3) Phospho (ST)	SRRM1_HUMAN	Serine/arginine repetitive matrix protein 1
0.861696	SFNYSPNSSTSEVSSTSASK	(5) Phospho (ST)	RPRD2_HUMAN	Regulation of nuclear pre-mRNA domain-containing protein 2
0.862086	SLGNILQAKPTSSPAK	(13) Phospho (ST)	TCOF_HUMAN	Treacle protein
0.862281	SPPTTMLLPASPAK	(1) Phospho (ST);(11) Phospho (ST)	HMGX4_HUMAN	HMG domain-containing protein 4
0.862963	ESIPSLPQSPMR	(9) Phospho (ST)	MLL3_HUMAN	Histone-lysine N-methyltransferase MLL3
0.86345	VSAGEPGSHPSPAPR	(11) Phospho (ST)	FARP1_HUMAN	FERM, RhoGEF and pleckstrin domain-containing protein 1
0.86462	APQQQPPPQQPPPPQPPPQQPPPPPSYSPAR	(28) Phospho (ST)	HNRL1_HUMAN	Heterogeneous nuclear ribonucleoprotein U-like protein 1
0.86462	ACASPSAQVEGSPVAGSDGSQPAVK	(4) Phospho (ST)	LRWD1_HUMAN	Leucine-rich repeat and WD repeat-containing protein 1
0.865107	DSGRLSPDLSVCGQPR	(6) Phospho (ST)	HASP_HUMAN	Serine/threonine-protein kinase haspin
0.865692	KLEKEEEEGISQESSEEEQ	(14) Phospho (ST);(15) Phospho (ST)	HMGA1_HUMAN	High mobility group protein HMG-I/HMG-Y
0.865984	SVQSAAVPAPTSQLLSSLEKDEPR	(1) Phospho (ST)	MINT_HUMAN	Msx2-interacting protein
0.866764	SDKSPDLAPTPAPQSTPR	(1) Phospho (ST)	EIF2A_HUMAN	Eukaryotic translation initiation factor 2A
0.867057	SGSPAPETTNESVPFAQHSSLDSR	(3) Phospho (ST)	SET1A_HUMAN	Histone-lysine N-methyltransferase SETD1A
0.868226	KAEGEPQEESPLK	(10) Phospho (ST)	BCLF1_HUMAN	Bcl-2-associated transcription factor 1
0.869493	QDDSPPRPIIGPALPPGFIK	(4) Phospho (ST)	K1704_HUMAN	Uncharacterized protein KIAA1704
0.869591	RPMEEDGEEKSPSKK	(13) Phospho (ST)	ILF3_HUMAN	Interleukin enhancer-binding factor 3
0.869981	VPLSPLSLLAGPADAR	(4) Phospho (ST)	CRTC2_HUMAN	CREB-regulated transcription coactivator 2
0.870565	AEPSEVDMNSPK	(10) Phospho (ST)	DDX21_HUMAN	Nucleolar RNA helicase 2
0.870663	HCAPSPDRSPELSSSR	(5) Phospho (ST);(9) Phospho (ST)	RBM15_HUMAN	Putative RNA-binding protein 15
0.87115	EMDTARTPLSEAEFEEIMNR	(7) Phospho (ST)	CPSF6_HUMAN	Cleavage and polyadenylation specificity factor subunit 6
0.87115	QSNASSDVEVEEK	(6) Phospho (ST)	PSIP1_HUMAN	PC4 and SFRS1-interacting protein
0.871637	ETVQTTQSPTPVEK	(8) Phospho (ST)	RBM16_HUMAN	Putative RNA-binding protein 16
0.871735	EASPAPLAQGEPGREDLPTR	(3) Phospho (ST)	PHRF1_HUMAN	PHD and RING finger domain-containing protein 1
0.872027	ELLDTSFEDLSKPK	(6) Phospho (ST)	RPP38_HUMAN	Ribonuclease P protein subunit p38
0.87271	NSSTPGLQVPVSPTVPIQNQK	(12 or 14) Phospho (ST)	HRX_HUMAN	Histone-lysine N-methyltransferase HRX
0.873489	SGDETPGSEVPGDK	(1) Phospho (ST)	HNRL2_HUMAN	Heterogeneous nuclear ribonucleoprotein U-like protein 2
0.873587	LLEENETEAVTVPTPSPTPVR	(16) Phospho (ST)	BI2L1_HUMAN	Brain-specific angiogenesis inhibitor 1-associated protein 2-like protein 1
0.873879	AGLESGAEPGDGDSDTTKK	(17) Phospho (ST)	DKC1_HUMAN	H/ACA ribonucleoprotein complex subunit 4
0.874172	GLPPSMER	(5) Phospho (ST)	HNRPG_HUMAN	Heterogeneous nuclear ribonucleoprotein G
0.874659	EIAIVHSDAEKEQEEEEQK	(7) Phospho (ST)	PININ_HUMAN	Pinin
0.875244	AEEKSPISINVK	(5) Phospho (ST)	CCNL1_HUMAN	Cyclin-L1
0.876218	LIDLESPTPESQK	(6) Phospho (ST)	SI1L1_HUMAN	Signal-induced proliferation-associated 1-like protein 1
0.877485	RVPSPTPAPK	(4) Phospho (ST)	SRRM2_HUMAN	Serine/arginine repetitive matrix protein 2
0.878168	GGPASPGGLQGLETR	(5) Phospho (ST)	HJURP_HUMAN	Holliday junction recognition protein
0.879142	IDTPPACTEESIATPSEIK	(3) Phospho (ST)	PCF11_HUMAN	Pre-mRNA cleavage complex 2 protein Pcf11
0.879337	MPGMSPANPSLHSPVPDASHSPR	(21) Phospho (ST)	MED14_HUMAN	Mediator of RNA polymerase II transcription subunit 14
0.879337	TCEERPAEDGSDEEDPDSMEAPTR	(11) Phospho (ST)	WDR55_HUMAN	WD repeat-containing protein 55
0.879435	MLSSSDAITQEFMDLR	(3) Phospho (ST)	MACF1_HUMAN	Microtubule-actin cross-linking factor 1, isoforms 1/2/3/5
0.879727	VGDTEKPEPERSPPNR	(12) Phospho (ST)	CI078_HUMAN	Uncharacterized protein C9orf78
0.880019	AAGPASPPEEDPER	(6) Phospho (ST)	Z512B_HUMAN	Zinc finger protein 512B
0.880702	SSGTASSVAFTPLQGLEIVNPQAAEK	(4 or 6) Phospho (ST);(11) Phospho (ST)	PRP31_HUMAN	U4/U6 small nuclear ribonucleoprotein Prp31
0.880799	AEAPAGPALGLPSPEAESGVDR	(13) Phospho (ST)	CQ085_HUMAN	Uncharacterized protein C17orf85
0.881676	QSHSGSISPYPK	(8) Phospho (ST)	SRRM2_HUMAN	Serine/arginine repetitive matrix protein 2
0.881774	GRDSPYQSR	(4) Phospho (ST)	SFRS9_HUMAN	Splicing factor, arginine/serine-rich 9
0.882261	TLDSGTSEIVKSPR	(12) Phospho (ST)	ESF1_HUMAN	ESF1 homolog
0.882359	IGEGTYGVVYK	(6) Phospho (Y)	CDC2_HUMAN	Cell division control protein 2 homolog
0.883821	VGSPSGDAASSTPPSTR	(3) Phospho (ST)	DPOLM_HUMAN	DNA polymerase mu
0.883918	SSPEGPDPPVLTEVSK	(2) Phospho (ST)	HRX_HUMAN	Histone-lysine N-methyltransferase HRX
0.8846	AFVEDSEDEDGAGEGGSSLLQK	(6) Phospho (ST)	KRI1_HUMAN	Protein KRI1 homolog
0.8846	ASMSEFLESEDGEVEQQR	(9) Phospho (ST)	SUZ12_HUMAN	Polycomb protein SUZ12
0.884795	SSPVPYQDHDQPPVLK	(2) Phospho (ST)	DOT1L_HUMAN	Histone-lysine N-methyltransferase, H3 lysine-79 specific
0.885185	HSPIAPSSPSPQVLAQK	(2) Phospho (ST)	INCE_HUMAN	Inner centromere protein
0.885283	ESASPTIPNLDLLEAHTK	(4) Phospho (ST)	PHF2_HUMAN	PHD finger protein 2
0.88538	LIASSPTLISGITSPPLLDSIK	(5 or 7) Phospho (ST)	ZN362_HUMAN	Zinc finger protein 362
0.885478	EPGSPPSVQR	(4) Phospho (ST)	CCD86_HUMAN	Coiled-coil domain-containing protein 86
0.886745	QSHSESPSLQSK	(2) Phospho (ST)	SRRM2_HUMAN	Serine/arginine repetitive matrix protein 2
0.886842	IKNENTEGSPQEDGVELEGLK	(6 or 9) Phospho (ST)	TOP2A_HUMAN	DNA topoisomerase 2-alpha
0.887719	ELLVSQHTVQLVGGLSPLSSPSDTK	(16) Phospho (ST)	ACINU_HUMAN	Apoptotic chromatin condensation inducer in the nucleus
0.887914	DSALAEAPEGLSPAPPAR	(12) Phospho (ST)	UBP42_HUMAN	Ubiquitin carboxyl-terminal hydrolase 42
0.888402	LASDDRPSPPR	(8) Phospho (ST)	RBM10_HUMAN	RNA-binding protein 10
0.888596	AAGGAPSPPPPVR	(7) Phospho (ST)	TB10B_HUMAN	TBC1 domain family member 10B
0.888694	YMNSDTTSPELR	(8) Phospho (ST)	SIN3A_HUMAN	Paired amphipathic helix protein Sin3a
0.888986	STSPVTDPSIPIR	(3) Phospho (ST)	ELF4_HUMAN	ETS-related transcription factor Elf-4
0.889084	ATSSSSGSLSATGR	(4 or 5) Phospho (ST)	LMNB2_HUMAN	Lamin-B2
0.889181	EEPLSEEEPCTSTAIASPEKK	(5) Phospho (ST);(17) Phospho (ST)	NOP58_HUMAN	Nucleolar protein 58
0.889864	SRTPLLPR	(1) Phospho (ST);(3) Phospho (ST)	SRRM2_HUMAN	Serine/arginine repetitive matrix protein 2
0.889961	AGDPGEMPQSPTGLGQPK	(10) Phospho (ST)	BAZ2A_HUMAN	Bromodomain adjacent to zinc finger domain protein 2A
0.890351	LTFDSSFSPNTGKK	(8) Phospho (ST)	VDAC1_HUMAN	Voltage-dependent anion-selective channel protein 1
0.890546	LPNTYPNSSSPGPGGLGGSVHYATMAR	(10) Phospho (ST)	DOCK7_HUMAN	Dedicator of cytokinesis protein 7
0.891033	THTTALAGRSPSPASGR	(3 or 4) Phospho (ST);(10 or 12) Phospho (ST)	SRRM2_HUMAN	Serine/arginine repetitive matrix protein 2
0.891813	DAQRLSPIPEEVPK	(6) Phospho (ST)	RSF1_HUMAN	Remodeling and spacing factor 1
0.8923	APSLTDLVK	(3) Phospho (ST)	ZN609_HUMAN	Zinc finger protein 609
0.893372	RRSPSPAPPPR	(3) Phospho (ST);(5) Phospho (ST)	SRRM1_HUMAN	Serine/arginine repetitive matrix protein 1
0.893665	MPETVPQEEMPGPPLNSESGEEAPTGR	(17 or 19) Phospho (ST)	RPA34_HUMAN	DNA-directed RNA polymerase I subunit RPA34
0.894347	LDTFCGSPPYAAPELFQGK	(3) Phospho (ST)	MARK1_HUMAN	Serine/threonine-protein kinase MARK1
0.894639	DKSPVREPIDNLTPEER	(3) Phospho (ST)	RBM39_HUMAN	RNA-binding protein 39
0.895614	TVTCVTVVEPEAPPSPDVLQAATHR	(15) Phospho (ST)	PHRF1_HUMAN	PHD and RING finger domain-containing protein 1
0.895809	ETPHSPGVEDAPIAK	(2) Phospho (ST)	LIMA1_HUMAN	LIM domain and actin-binding protein 1
0.896199	SLSPGGAALGYR	(3) Phospho (ST)	RBM15_HUMAN	Putative RNA-binding protein 15
0.896686	GDLSDVEEEEEEEMDVDEATGAVK	(4) Phospho (ST)	SIN3A_HUMAN	Paired amphipathic helix protein Sin3a
0.898733	LPEASQSPLVLK	(7) Phospho (ST)	MTA1_HUMAN	Metastasis-associated protein MTA1
0.898733	MQPDCSNPLTLDECAR	(6) Phospho (ST)	TFP11_HUMAN	Tuftelin-interacting protein 11
0.898928	FSGEEGEIEDDESGTENREEK	(13 or 15) Phospho (ST)	TR150_HUMAN	Thyroid hormone receptor-associated protein 3
0.89922	QESDPEDDDVKKPALQSSVVATSK	(3) Phospho (ST)	PININ_HUMAN	Pinin
0.900682	GPAGEAGASPPVR	(9) Phospho (ST)	SNTB2_HUMAN	Beta-2-syntrophin
0.900877	GNDPLTSSPGR	(8) Phospho (ST)	MCM2_HUMAN	DNA replication licensing factor MCM2
0.901462	EIPSATQSPISK	(8) Phospho (ST)	MBB1A_HUMAN	Myb-binding protein 1A
0.901949	SGGSGHAVAEPASPEQELDQNK	(13) Phospho (ST)	KI67_HUMAN	Antigen KI-67
0.902144	DGQDAIAQSPEK	(9) Phospho (ST)	SLTM_HUMAN	SAFB-like transcription modulator
0.902242	ESLPPAAEPSPVSK	(10) Phospho (ST)	PK1IP_HUMAN	p21-activated protein kinase-interacting protein 1
0.902534	ESASPTIPNLDLLEAHTK	(2) Phospho (ST)	PHF2_HUMAN	PHD finger protein 2
0.902729	YSPSQNSPIHHIPSR	(1 or 2) Phospho (Y);(4 or 7) Phospho (ST)	BCLF1_HUMAN	Bcl-2-associated transcription factor 1
0.902827	AQTPPGPSLSGSKSPCPQEK	(14) Phospho (ST)	SRRM2_HUMAN	Serine/arginine repetitive matrix protein 2
0.903	DYDDMSPR	(6) Phospho (ST)	HNRPK_HUMAN	Heterogeneous nuclear ribonucleoprotein K
0.903021	TFLEGDWTSPSK	(9) Phospho (ST)	RB15B_HUMAN	Putative RNA-binding protein 15B
0.903119	SFDYNYR	(1) Phospho (ST)	FUSIP_HUMAN	FUS-interacting serine-arginine-rich protein 1
0.903314	GASPLGPGSAAGSGAAASGGLGLGLGGR	(3) Phospho (ST)	CK061_HUMAN	Uncharacterized protein C11orf61
0.903509	IMEETSGMEEEEEEESIAAVPGR	(6) Phospho (ST)	BAZ2A_HUMAN	Bromodomain adjacent to zinc finger domain protein 2A
0.903509	MSVQPTVSLGGFEITPPVVLR	(8) Phospho (ST)	NPM_HUMAN	Nucleophosmin
0.903606	DGLAPEKTSPDR	(8) Phospho (ST)	RSRC2_HUMAN	Arginine/serine-rich coiled-coil protein 2
0.903606	GGSPDLWK	(3) Phospho (ST)	ZN828_HUMAN	Zinc finger protein 828
0.903996	ENVEYIEREESDGEYDEFGR	(11) Phospho (ST)	ZRAB2_HUMAN	Zinc finger Ran-binding domain-containing protein 2
0.905166	MPQDGSDDEDEEWPTLEK	(6) Phospho (ST)	BYST_HUMAN	Bystin
0.905945	KPIETGSPK	(7) Phospho (ST)	SFR11_HUMAN	Splicing factor, arginine/serine-rich 11
0.905945	TESPATAAETASEELDNR	(3) Phospho (ST)	SMC4_HUMAN	Structural maintenance of chromosomes protein 4
0.90692	LLLAEDSEEEVDFLSER	(7) Phospho (ST)	MDC1_HUMAN	Mediator of DNA damage checkpoint protein 1
0.907115	KKEPAITSQNSPEAR	(11) Phospho (ST)	TCEA1_HUMAN	Transcription elongation factor A protein 1
0.907407	GEPAAAAAPEAGASPVEK	(14) Phospho (ST)	MARCS_HUMAN	Myristoylated alanine-rich C-kinase substrate
0.907407	LNHVAAGLVSPSLK	(10) Phospho (ST)	SFR11_HUMAN	Splicing factor, arginine/serine-rich 11
0.907992	LFQLGPPSPVK	(8) Phospho (ST)	PTTG1_HUMAN	Securin
0.908285	NVSSFPDDATSPLQENR	(10 or 11) Phospho (ST)	IMA2_HUMAN	Importin subunit alpha-2
0.908674	NEEPSEEEIDAPKPK	(5) Phospho (ST)	DDX21_HUMAN	Nucleolar RNA helicase 2
0.908869	IVEYSPPSAPR	(5) Phospho (ST)	BRD1_HUMAN	Bromodomain-containing protein 1
0.908869	KHSPSPPPPTPTESR	(3) Phospho (ST);(5) Phospho (ST)	SMRC1_HUMAN	SWI/SNF complex subunit SMARCC1
0.908967	DVYLSPR	(5) Phospho (ST)	HNRPG_HUMAN	Heterogeneous nuclear ribonucleoprotein G
0.909259	AGGPATPLSPTR	(6) Phospho (ST)	LMNB1_HUMAN; LMNB2_HUMAN	Lamin-B2
0.909259	EVQAEQPSSSSPR	(11) Phospho (ST)	RBMX2_HUMAN	RNA-binding motif protein, X-linked 2
0.910136	ALSPGLEESGLGLLAR	(3) Phospho (ST)	TNC18_HUMAN	Trinucleotide repeat-containing gene 18 protein
0.910234	SCSPSPVSPQVQPQAADTISDSVAVPASLLGMR	(8) Phospho (ST)	ANLN_HUMAN	Actin-binding protein anillin
0.911793	VSEEQTQPPSPAGAGMSTAMGR	(2) Phospho (ST)	IF16_HUMAN	Gamma-interferon-inducible protein Ifi-16
0.912865	APSVANVGSHCDLSLK	(3) Phospho (ST)	FLNA_HUMAN	Filamin-A
0.913255	RDSDGVDGFEAEGK	(3) Phospho (ST)	ZFR_HUMAN	Zinc finger RNA-binding protein
0.913353	SRTPPSAPSQSR	(1) Phospho (ST);(3) Phospho (ST)	SRRM2_HUMAN	Serine/arginine repetitive matrix protein 2
0.913645	HRPSPPATPPPK	(4) Phospho (ST);(8) Phospho (ST)	SRRM1_HUMAN	Serine/arginine repetitive matrix protein 1
0.91384	QSPASPPPLGGGAPVR	(5) Phospho (ST)	LAP4_HUMAN	Protein LAP4
0.91423	EDSDTEEQVPEALER	(3) Phospho (ST)	MDN1_HUMAN	Midasin
0.91423	LGAGGGSPEKSPSAQELK	(7) Phospho (ST)	STUB1_HUMAN	STIP1 homology and U box-containing protein 1
0.914327	NSSPGEASLLEK	(3) Phospho (ST)	NOL8_HUMAN	Nucleolar protein 8
0.914522	IGDEYAEDSSDEEDIR	(9) Phospho (ST);(10) Phospho (ST)	BOP1_HUMAN	Ribosome biogenesis protein BOP1
0.915692	GISPIVFDR	(3) Phospho (ST)	YTDC1_HUMAN	YTH domain-containing protein 1
0.916959	LKEDILENEDEQNSPPK	(14) Phospho (ST)	PDS5B_HUMAN	Sister chromatid cohesion protein PDS5 homolog B
0.917544	QMNMSPPPGNAGPVIMSIEEK	(5) Phospho (ST)	PABP2_HUMAN	Polyadenylate-binding protein 2
0.917544	FGESEEVEMEVESDEEDDKQEK	(13) Phospho (ST)	SF3A1_HUMAN	Splicing factor 3 subunit 1
0.917739	TPSPPPPIPEDIALGK	(1) Phospho (ST);(3) Phospho (ST)	ZC3HD_HUMAN	Zinc finger CCCH domain-containing protein 13
0.917836	LGSPKPER	(3) Phospho (ST)	ZCH18_HUMAN	Zinc finger CCCH domain-containing protein 18
0.918421	SPSPPPTR	(1) Phospho (ST);(3) Phospho (ST)	SRRM1_HUMAN	Serine/arginine repetitive matrix protein 1
0.918519	TDNSVASSPSSAISTATPSPK	(19) Phospho (ST)	KDM6A_HUMAN	Lysine-specific demethylase 6A
0.918616	LYNSEESRPYTNK	(11) Phospho (ST)	CD2L7_HUMAN	Cell division cycle 2-related protein kinase 7
0.919591	SMDAMSSPTKTETVK	(7) Phospho (ST)	MACF1_HUMAN	Microtubule-actin cross-linking factor 1, isoforms 1/2/3/5
0.920078	IPCESPPLEVVDTTASTK	(5) Phospho (ST)	KI67_HUMAN	Antigen KI-67
0.920858	GGPEGVAAQAVASAASAGPADAEMEEIFDDASPGK	(32) Phospho (ST)	SMCA5_HUMAN	SWI/SNF-related matrix-associated actin-dependent regulator of chromatin subfamily A member 5
0.921248	TSPDPSPVSAAPSK	(2) Phospho (ST)	NFAC2_HUMAN	Nuclear factor of activated T-cells, cytoplasmic 2
0.921345	GGNLPPVSPNDSGAK	(8) Phospho (ST)	CC063_HUMAN	Uncharacterized protein C3orf63
0.921832	SDKSPDLAPTPAPQSTPR	(4) Phospho (ST)	EIF2A_HUMAN	Eukaryotic translation initiation factor 2A
0.921934	TPAAAAAMNLASPR	(12) Phospho (ST)	SRRM2_HUMAN	Serine/arginine repetitive matrix protein 2
0.922027	GPSPSPVGSPASVAQSR	(3) Phospho (ST)	ARI1A_HUMAN	AT-rich interactive domain-containing protein 1A
0.922417	AETSEGSGSAPAVPEASASPK	(19) Phospho (ST)	MECP2_HUMAN	Methyl-CpG-binding protein 2
0.923002	VNDAEPGSPEAPQGK	(8) Phospho (ST)	DDX51_HUMAN	ATP-dependent RNA helicase DDX51
0.923294	SPGMLEPLGSSR	(1) Phospho (ST)	SRRM2_HUMAN	Serine/arginine repetitive matrix protein 2
0.924659	EPTPVLGSGAAAAGR	(3) Phospho (ST)	LAP2B_HUMAN	Lamina-associated polypeptide 2, isoforms beta/gamma
0.925634	TPSYSISSTLNPQAPEFILGCTASK	(4 or 5) Phospho (ST)	UBP10_HUMAN	Ubiquitin carboxyl-terminal hydrolase 10
0.926121	MEVGPFSTGQESPTAENAR	(12) Phospho (ST)	LAS1L_HUMAN	LAS1-like protein
0.926316	KGAGDGSDEEVDGKADGAEAKPAE	(7) Phospho (ST)	MYH9_HUMAN	Myosin-9
0.926511	TQPDGTSVPGEPASPISQR	(14) Phospho (ST)	NUMA1_HUMAN	Nuclear mitotic apparatus protein 1
0.926608	SSSNDSVDEETAESDTSPVLEK	(6 or 11) Phospho (ST)	SFRIP_HUMAN	SFRS2-interacting protein
0.927193	RYSPSPPPK	(2) Phospho (Y);(5) Phospho (ST)	SRRM1_HUMAN	Serine/arginine repetitive matrix protein 1
0.92846	FNDSEGDDTEETEDYR	(4) Phospho (ST)	BCLF1_HUMAN	Bcl-2-associated transcription factor 1
0.928558	ETVSPPCFDEYK	(4) Phospho (ST)	PRDM2_HUMAN	PR domain zinc finger protein 2
0.928947	TPGVLLPGAGGAAGFGMTSPPPPTSPSR	(24 or 25) Phospho (ST)	EP400_HUMAN	E1A-binding protein p400
0.929825	GLSASLPDLDSENWIEVK	(3 or 5) Phospho (ST)	LARP1_HUMAN	La-related protein 1
0.930117	VKPETPPR	(5) Phospho (ST)	SRRM2_HUMAN	Serine/arginine repetitive matrix protein 2
0.931287	ASQGLLSSIENSESDSSEAK	(14) Phospho (ST)	RIF1_HUMAN	Telomere-associated protein RIF1
0.931969	DMDEPSPVPNVEEVTLPK	(6) Phospho (ST)	SMRC2_HUMAN	SWI/SNF complex subunit SMARCC2
0.932943	AASSPSNPAALPVASDSSPMGSK	(3 or 4) Phospho (ST)	RAI1_HUMAN	Retinoic acid-induced protein 1
0.933041	SLGVLPFTLNSGSPEK	(13) Phospho (ST)	CNDD3_HUMAN	Condensin-2 complex subunit D3
0.933821	RYSPSPPPK	(3) Phospho (ST);(5) Phospho (ST)	SRRM1_HUMAN	Serine/arginine repetitive matrix protein 1
0.9346	TRHSPTPQQSNR	(6) Phospho (ST)	SRRM1_HUMAN	Serine/arginine repetitive matrix protein 1
0.934698	NSSPAPPQPAPGK	(3) Phospho (ST)	CD2L7_HUMAN	Cell division cycle 2-related protein kinase 7
0.934698	QEVGPPLPPLLAPLIATPPR	(17) Phospho (ST)	K0947_HUMAN	Uncharacterized protein KIAA0947
0.934795	DAEYIYPSLESDDDDPALK	(11) Phospho (ST)	PHF8_HUMAN	PHD finger protein 8
0.935185	AFGPGLQGGSAGSPAR	(13) Phospho (ST)	FLNA_HUMAN	Filamin-A
0.935867	FDSNEEDSASVFSPSFGLK	(3) Phospho (ST)	TOP2B_HUMAN	DNA topoisomerase 2-beta
0.936062	GLLYDSDEEDEERPAR	(6) Phospho (ST)	MCM2_HUMAN	DNA replication licensing factor MCM2
0.93655	TPESQPDTPPGTPLVSQDEK	(1 or 8) Phospho (ST)	PNKP_HUMAN	Bifunctional polynucleotide phosphatase/kinase
0.937719	TQLWASEPGTPPLPTSLPSQNPILK	(6 or 10) Phospho (ST)	SRRT_HUMAN	Serrate RNA effector molecule homolog
0.938499	QASIELPSMAVASTK	(3) Phospho (ST);(8) Phospho (ST)	LSP1_HUMAN	Lymphocyte-specific protein 1
0.938694	ACASPSAQVEGSPVAGSDGSQPAVK	(12) Phospho (ST)	LRWD1_HUMAN	Leucine-rich repeat and WD repeat-containing protein 1
0.938889	GDSIEEILADSEDEEDNEEEER	(11) Phospho (ST)	RRP12_HUMAN	RRP12-like protein
0.938889	QVAEQGGDLSPAANR	(10) Phospho (ST)	STK10_HUMAN	Serine/threonine-protein kinase 10
0.941228	VLSPTAAKPSPFEGK	(3) Phospho (ST)	PP1RA_HUMAN	Serine/threonine-protein phosphatase 1 regulatory subunit 10
0.942105	DELHIVEAEAMNYEGSPIK	(16) Phospho (ST)	NPM_HUMAN	Nucleophosmin
0.94308	STDSSSVSGSLQQETK	(2) Phospho (ST)	CI082_HUMAN	Uncharacterized protein C9orf82
0.943567	EADDDEEVDDNIPEMPSPK	(17) Phospho (ST)	DNMT1_HUMAN	DNA (cytosine-5)-methyltransferase 1
0.943567	QPGQVIGATTPSTGSPTNK	(15) Phospho (ST)	YETS2_HUMAN	YEATS domain-containing protein 2
0.943665	EEPLSEEEPCTSTAIASPEK	(5) Phospho (ST)	NOP58_HUMAN	Nucleolar protein 58
0.944152	SPGALETPSAAGSQGNTASQGK	(1) Phospho (ST)	PP1RA_HUMAN	Serine/threonine-protein phosphatase 1 regulatory subunit 10
0.944444	TGQAGSLSGSPKPFSPQLSAPITTK	(8 or 10) Phospho (ST)	PKCB1_HUMAN	Protein kinase C-binding protein 1
0.944737	SPSPEPIYNSEGK	(1) Phospho (ST);(3) Phospho (ST)	SF01_HUMAN	Splicing factor 1
0.944737	QGSITSPQANEQSVTPQRR	(3 or 6) Phospho (ST);(15) Phospho (ST)	SRRM2_HUMAN	Serine/arginine repetitive matrix protein 2
0.944932	ELSPAALEK	(3) Phospho (ST)	SURF6_HUMAN	Surfeit locus protein 6
0.945127	TSQVGAASAPAKESPR	(14) Phospho (ST)	TCOF_HUMAN	Treacle protein
0.947466	GWAPPGPSPSSGALDLLDTPAGLEK	(8 or 11) Phospho (ST)	ZMYM3_HUMAN	Zinc finger MYM-type protein 3
0.948343	EPAITSQNSPEAR	(9) Phospho (ST)	TCEA1_HUMAN	Transcription elongation factor A protein 1
0.949415	DALGDSLQVPVSPSSTTSSR	(12) Phospho (ST)	AKAP2_HUMAN	A-kinase anchor protein 2
0.950195	ESDQTLAALLSPK	(11) Phospho (ST)	SON_HUMAN	SON protein
0.950292	LQSPIKEENTTAVEEIGR	(3) Phospho (ST)	MBIP1_HUMAN	MAP3K12-binding inhibitory protein 1
0.95039	VPSPTPAPK	(3) Phospho (ST)	SRRM2_HUMAN	Serine/arginine repetitive matrix protein 2
0.950585	IDEDGENTQIEDTEPMSPVLNSK	(17) Phospho (ST)	TP53B_HUMAN	Tumor suppressor p53-binding protein 1
0.950877	SNSPLPVPPSK	(3) Phospho (ST)	SFRS6_HUMAN	Splicing factor, arginine/serine-rich 6
0.952242	EAGELPTSPLHLLSPGTPR	(7 or 8) Phospho (ST)	LMBL2_HUMAN	Lethal(3)malignant brain tumor-like 2 protein
0.953411	VAGPADAPMDSGAEEEK	(11) Phospho (ST)	DOT1L_HUMAN	Histone-lysine N-methyltransferase, H3 lysine-79 specific
0.953509	MALPPQEDATASPPR	(12) Phospho (ST)	SRRM2_HUMAN	Serine/arginine repetitive matrix protein 2
0.953606	SMGTGDTPGLEVPSSPLR	(15) Phospho (ST)	NIPA_HUMAN	Nuclear-interacting partner of ALK
0.953899	DTSPSSGSAVSSSK	(3) Phospho (ST)	PPHLN_HUMAN	Periphilin-1
0.954191	KETESEAEDNLDDLEK	(3 or 5) Phospho (ST)	SRRM1_HUMAN	Serine/arginine repetitive matrix protein 1
0.954678	ESEDSETQPFDTHLEAYGPCLSPPR	(22) Phospho (ST)	MDC1_HUMAN	Mediator of DNA damage checkpoint protein 1
0.956043	SVVSDLEADDVK	(4) Phospho (ST)	TOP2A_HUMAN	DNA topoisomerase 2-alpha
0.957992	EDILENEDEQNSPPK	(12) Phospho (ST)	PDS5B_HUMAN	Sister chromatid cohesion protein PDS5 homolog B
0.958577	DHSPTPSVFNSDEER	(5) Phospho (ST)	FIP1_HUMAN	Pre-mRNA 3'-end-processing factor FIP1
0.958577	HASSSPESPKPAPAPGSHR	(8) Phospho (ST)	SRRM2_HUMAN	Serine/arginine repetitive matrix protein 2
0.960039	MPCESSPPESADTPTSTR	(6) Phospho (ST)	KI67_HUMAN	Antigen KI-67
0.960331	ASEIDQVVPAAQSSPINCEK	(14) Phospho (ST)	UBP1_HUMAN	Ubiquitin carboxyl-terminal hydrolase 1
0.960624	GAAEEAELEDSDDEEKPVK	(11) Phospho (ST)	TFP11_HUMAN	Tuftelin-interacting protein 11
0.961793	FDQLFDDESDPFEVLK	(9) Phospho (ST)	PAIRB_HUMAN	Plasminogen activator inhibitor 1 RNA-binding protein
0.961988	TEESEPLPSCPGSPPLPDDLLPLDCK	(13) Phospho (ST)	ST65G_HUMAN	STAGA complex 65 subunit gamma
0.962281	TPPTAALSAPPPLISTLGGRPVSPR	(23) Phospho (ST)	AUTS2_HUMAN	Autism susceptibility gene 2 protein
0.962573	EEPSQNDISPK	(9) Phospho (ST)	DDX21_HUMAN	Nucleolar RNA helicase 2
0.962671	NENPVDYTVQIPPSTTYAITPMK	(20) Phospho (ST)	ILF3_HUMAN	Interleukin enhancer-binding factor 3
0.962671	DLFSLDSEDPSPASPPLR	(14) Phospho (ST)	PA1_HUMAN	PAXIP1-associated protein 1
0.963158	AALGLQDSDDEDAAVDIDEQIESMFNSK	(8) Phospho (ST)	DDX46_HUMAN	Probable ATP-dependent RNA helicase DDX46
0.964912	LSPLPVVSR	(2) Phospho (ST)	MLL2_HUMAN	Histone-lysine N-methyltransferase MLL2
0.965595	EELMSSDLEETAGSTSIPK	(5 or 6) Phospho (ST)	NOP56_HUMAN	Nucleolar protein 56
0.965984	AASAPAKESPR	(9) Phospho (ST)	TCOF_HUMAN	Treacle protein
0.966082	SLDSEPSVPSAAKPPSPEK	(16) Phospho (ST)	POGZ_HUMAN	Pogo transposable element with ZNF domain
0.966277	QETVADFTPK	(8) Phospho (ST)	PR40A_HUMAN	Pre-mRNA-processing factor 40 homolog A
0.967057	SESPPPLSDPK	(3) Phospho (ST)	BRD3_HUMAN	Bromodomain-containing protein 3
0.967739	SNSPLPVPPSK	(1) Phospho (ST);(3) Phospho (ST)	SFRS6_HUMAN	Splicing factor, arginine/serine-rich 6
0.968031	ENEPQQMVSPSNSLR	(9) Phospho (ST)	ZF106_HUMAN	Zinc finger protein 106 homolog
0.968616	TPPDTTFPEPTCLSASPPNAPPR	(16) Phospho (ST)	RHG10_HUMAN	Rho GTPase-activating protein 10
0.969396	SESPKEPEQLR	(3) Phospho (ST)	ROA1_HUMAN	Heterogeneous nuclear ribonucleoprotein A1
0.969786	NAPAAVDEGSISPR	(12) Phospho (ST)	ERCC5_HUMAN	DNA repair protein complementing XP-G cells
0.969981	IEIIQPLLDMAAGTSNAAPVAENVTNNEGSPPPPVK	(30) Phospho (ST)	SFR15_HUMAN	Splicing factor, arginine/serine-rich 15
0.97115	KVMDSDEDDDY	(5) Phospho (ST)	PDCD5_HUMAN	Programmed cell death protein 5
0.971442	MSQPGSPSPK	(6) Phospho (ST)	CHD4_HUMAN	Chromodomain-helicase-DNA-binding protein 4
0.97154	QASIELPSMAVASTK	(8) Phospho (ST)	LSP1_HUMAN	Lymphocyte-specific protein 1
0.97154	ATDIPASASPPPVAGVPFFK	(9) Phospho (ST)	ZN687_HUMAN	Zinc finger protein 687
0.973294	SLSPGVSR	(1) Phospho (ST);(3) Phospho (ST)	ACINU_HUMAN	Apoptotic chromatin condensation inducer in the nucleus
0.973294	ALSPVIPLIPR	(3) Phospho (ST)	MLL2_HUMAN	Histone-lysine N-methyltransferase MLL2
0.974074	TDCEPVGLEPAVEQSSAASELAEASSEELAEAPTEAPSPEAR	(38) Phospho (ST)	SAFB1_HUMAN	Scaffold attachment factor B1
0.974659	AEAPSSPDVAPAGK	(6) Phospho (ST)	PHRF1_HUMAN	PHD and RING finger domain-containing protein 1
0.974659	MTGSAPPPSPTPNK	(9) Phospho (ST)	ZMYM2_HUMAN	Zinc finger MYM-type protein 2
0.975634	ASLVALPEQTASEEETPPPLLTK	(10) Phospho (ST)	ACINU_HUMAN	Apoptotic chromatin condensation inducer in the nucleus
0.975634	ATNESEDEIPQLVPIGK	(2 or 5) Phospho (ST)	RL1D1_HUMAN	Ribosomal L1 domain-containing protein 1
0.975634	SDSPEIPFQAAAGPSDGLDASSPGNSFVGLR	(1 or 3) Phospho (ST)	TP53B_HUMAN	Tumor suppressor p53-binding protein 1
0.976608	IGELGAPEVWGLSPK	(13) Phospho (ST)	NKAP_HUMAN	NF-kappa-B-activating protein
0.976608	TPTSPLK	(4) Phospho (ST)	SMCA5_HUMAN	SWI/SNF-related matrix-associated actin-dependent regulator of chromatin subfamily A member 5
0.976608	HSCSGSSPPR	(7) Phospho (ST)	SRRM2_HUMAN	Serine/arginine repetitive matrix protein 2
0.976608	YNLDASEEEDSNKK	(6) Phospho (ST)	ZRAB2_HUMAN	Zinc finger Ran-binding domain-containing protein 2
0.977583	LGGLRPESPESLTSVSR	(8) Phospho (ST)	CCD86_HUMAN	Coiled-coil domain-containing protein 86
0.977583	DLFDLNSSEEDDTEGFSER	(7) Phospho (ST)	NOC2L_HUMAN	Nucleolar complex protein 2 homolog
0.977583	EVTPESGPPK	(3) Phospho (ST)	NOP2_HUMAN	Putative ribosomal RNA methyltransferase NOP2
0.979532	EQSEVSVSPR	(8) Phospho (ST)	RSRC2_HUMAN	Arginine/serine-rich coiled-coil protein 2
0.980507	AVPPVSPELR	(6) Phospho (ST)	ZN828_HUMAN	Zinc finger protein 828
0.981481	SLHLSPQEQSASYQDR	(5) Phospho (ST)	DSN1_HUMAN	Kinetochore-associated protein DSN1 homolog
0.981481	TPELPEPSVK	(1) Phospho (ST)	SRRM1_HUMAN	Serine/arginine repetitive matrix protein 1
0.981481	SESPPAELPSLR	(3) Phospho (ST)	TRIPC_HUMAN	Probable E3 ubiquitin-protein ligase TRIP12
0.983431	ELSNSPLR	(5) Phospho (ST)	SRRM2_HUMAN	Serine/arginine repetitive matrix protein 2
0.984405	SSSSSASPSSPSSR	(10) Phospho (ST)	BCLF1_HUMAN	Bcl-2-associated transcription factor 1
0.984405	VSPAAAQLADTLFSK	(2) Phospho (ST)	MLL2_HUMAN	Histone-lysine N-methyltransferase MLL2
0.984405	YSPTSPTYSPTSPVYTPTSPK	(4 or 5) Phospho (ST)	RPB1_HUMAN	DNA-directed RNA polymerase II subunit RPB1
0.984405	ETNLDSLPLVDTHSK	(6) Phospho (ST)	VIME_HUMAN	Vimentin
0.98538	DHSPTPSVFNSDEER	(3) Phospho (ST)	FIP1_HUMAN	Pre-mRNA 3'-end-processing factor FIP1
0.98538	GAILSEEELAAMSPTAAAVAK	(13) Phospho (ST)	TPR_HUMAN	Nucleoprotein TPR
0.986355	IMATPEQVGK	(4) Phospho (ST)	KU70_HUMAN	ATP-dependent DNA helicase 2 subunit 1
0.986355	ASSPELPVSVENIK	(2 or 3) Phospho (ST)	LMBL2_HUMAN	Lethal(3)malignant brain tumor-like 2 protein
0.987329	SETAPAETATPAPVEKSPAK	(17) Phospho (ST)	H15_HUMAN	Histone H1.5
0.987329	SPEAPQPVIAMEEPAVPAPLPK	(1) Phospho (ST)	HCLS1_HUMAN	Hematopoietic lineage cell-specific protein
0.987329	GPVSPSVSFQPLAR	(4) Phospho (ST)	MAVS_HUMAN	Mitochondrial antiviral-signaling protein
0.987329	SQNIVTDSSSLSAEAIR	(9) Phospho (ST)	SPTB2_HUMAN	Spectrin beta chain, brain 1
0.987329	GEFSASPMLK	(6) Phospho (ST)	SRRM2_HUMAN	Serine/arginine repetitive matrix protein 2
0.988304	VPVLISPTLK	(8) Phospho (ST)	ABL2_HUMAN	Tyrosine-protein kinase ABL2
0.989279	TAQVPSPPR	(6) Phospho (ST)	ACINU_HUMAN	Apoptotic chromatin condensation inducer in the nucleus
0.989279	PGPTPSGTNVGSSGRSPSK	(13 or 16) Phospho (ST)	SC61B_HUMAN	Protein transport protein Sec61 subunit beta
0.989279	SCFESSPDPELK	(6) Phospho (ST)	SRRM2_HUMAN	Serine/arginine repetitive matrix protein 2
0.990253	GLVAAYSGDSDNEEELVER	(10) Phospho (ST)	RBM5_HUMAN	RNA-binding protein 5
0.991228	APQTSSSPPPVR	(5 or 6 or 7) Phospho (ST)	SRRM1_HUMAN	Serine/arginine repetitive matrix protein 1
0.991228	QPGVDSLSPVASLPK	(6 or 8) Phospho (ST)	ZMYM2_HUMAN	Zinc finger MYM-type protein 2
0.992203	EEPVSSGPEEAVGK	(6) Phospho (ST)	NOP56_HUMAN	Nucleolar protein 56
0.992203	EKTPELPEPSVK	(3) Phospho (ST)	SRRM1_HUMAN	Serine/arginine repetitive matrix protein 1
0.993177	LCDFGSASHVADNDITPYLVSR	(18) Phospho (Y)	PRP4B_HUMAN	Serine/threonine-protein kinase PRP4 homolog
0.994152	AEENTDQASPQEDYAGFER	(9) Phospho (ST)	MDN1_HUMAN	Midasin
0.994152	SFLVASVLPGPDGNINSPTR	(17) Phospho (ST)	POGZ_HUMAN	Pogo transposable element with ZNF domain
0.994152	YTPTSPSYSPSSPEYTPTSPK	(9 or 11) Phospho (ST)	RPB1_HUMAN	DNA-directed RNA polymerase II subunit RPB1
0.994152	SSTGPEPPAPTPLLAER	(2 or 3) Phospho (ST)	SRRM2_HUMAN	Serine/arginine repetitive matrix protein 2
0.995127	LSQSSQDSSPVR	(9) Phospho (ST)	MYST2_HUMAN	Histone acetyltransferase MYST2
0.996101	IIGATDSSGELMFLMK	(7) Phospho (ST)	CBX1_HUMAN	Chromobox protein homolog 1
0.997076	DSLSDDGVDLK	(4) Phospho (ST)	LYN_HUMAN	Tyrosine-protein kinase Lyn
0.997076	LSLSPLR	(4) Phospho (ST)	MAP1S_HUMAN	Microtubule-associated protein 1S
0.997076	KPSPAQAAETPALELPLPSVPAPAPL	(3 or 10) Phospho (ST)	NELFB_HUMAN	Negative elongation factor B
0.998051	TPSSPLQSCTPSLSPR	(1) Phospho (ST);(14) Phospho (ST)	ACD_HUMAN	Adrenocortical dysplasia protein homolog
0.999025	SSSEDAESLAPR	(1 or 2) Phospho (ST)	LARP7_HUMAN	La-related protein 7
0.999025	MVIQGPSSPQGEAMVTDVLEDQK	(8) Phospho (ST)	TP53B_HUMAN	Tumor suppressor p53-binding protein 1
1	GGTSQVGSPTLLSPAVPSK	(8) Phospho (ST)	BTBDC_HUMAN	BTB/POZ domain-containing protein 12
1.00097	QPLLLSEDEEDTKR	(6) Phospho (ST)	EIF3C_HUMAN	Eukaryotic translation initiation factor 3 subunit C
1.00097	GTDTQTPAVLSPSK	(6 or 11) Phospho (ST)	NOP2_HUMAN	Putative ribosomal RNA methyltransferase NOP2
1.00097	TASPPPPPK	(3) Phospho (ST)	SRRM1_HUMAN	Serine/arginine repetitive matrix protein 1
1.00195	GDLGPASPSQELGSQPVPGGDGAPALGK	(7) Phospho (ST)	CI075_HUMAN	Uncharacterized protein C9orf75
1.00195	ESSIIAPAPAEDVDTPPR	(15) Phospho (ST)	EZH2_HUMAN	Histone-lysine N-methyltransferase EZH2
1.00292	EVDGLLTSEPMGSPVSSK	(13) Phospho (ST)	ATX2L_HUMAN	Ataxin-2-like protein
1.00292	VVPEDGSPEKR	(7) Phospho (ST)	SF17A_HUMAN	Splicing factor, arginine/serine-rich 17A
1.0039	EEASDDDMEGDEAVVR	(4) Phospho (ST)	U520_HUMAN	U5 small nuclear ribonucleoprotein 200 kDa helicase
1.00487	HTGPNSPDTANDGFVR	(6) Phospho (ST)	HNRH1_HUMAN	Heterogeneous nuclear ribonucleoprotein H
1.00487	LAPVPSPEPQKPAPVSPESVK	(6) Phospho (ST)	ZN828_HUMAN	Zinc finger protein 828
1.00682	TPPSTTVGSHSPPETPVLTR	(11) Phospho (ST)	PKCB1_HUMAN	Protein kinase C-binding protein 1
1.00877	KLEKEEEEGISQESSEEEQ	(14 or 15) Phospho (ST)	HMGA1_HUMAN	High mobility group protein HMG-I/HMG-Y
1.00975	SQLDDHPESDDEENFIDANDDEDMEK	(9) Phospho (ST)	CEBPZ_HUMAN	CCAAT/enhancer-binding protein zeta
1.00975	VGGSDEEASGIPSR	(4) Phospho (ST)	SSF1_HUMAN	Suppressor of SWI4 1 homolog
1.00975	VFPEPTESGDEGEELGLPLLSTR	(8) Phospho (ST)	TCAB1_HUMAN	Telomerase Cajal body protein 1
1.00975	KLGAGEGGEASVSPEK	(13) Phospho (ST)	TCOF_HUMAN	Treacle protein
1.01072	YSEEGLSPSK	(7) Phospho (ST)	BAZ2A_HUMAN	Bromodomain adjacent to zinc finger domain protein 2A
1.0117	LSVPTSDEEDEVPAPKPR	(5 or 6) Phospho (ST)	ABCF1_HUMAN	ATP-binding cassette sub-family F member 1
1.0117	ETPHSPGVEDAPIAK	(5) Phospho (ST)	LIMA1_HUMAN	LIM domain and actin-binding protein 1
1.0117	CSCVMCFSEEVPGSPEAR	(14) Phospho (ST)	LY10_HUMAN	Nuclear body protein SP140
1.01365	SEEDNEIESEEEVQPK	(9) Phospho (ST)	MSH6_HUMAN	DNA mismatch repair protein Msh6
1.01365	SSTPPGESYFGVSSLQLK	(3) Phospho (ST)	SRRM2_HUMAN	Serine/arginine repetitive matrix protein 2
1.01365	VFIDQNLSPGK	(8) Phospho (ST)	TFDP1_HUMAN	Transcription factor Dp-1
1.01462	SSGHSSSELSPDAVEK	(7) Phospho (ST);(10) Phospho (ST)	SRRM2_HUMAN	Serine/arginine repetitive matrix protein 2
1.01462	TLTPPLR	(3) Phospho (ST)	ZC3HD_HUMAN	Zinc finger CCCH domain-containing protein 13
1.01559	SGDEEFKGEDELCDSGR	(1) Phospho (ST)	AKAP8_HUMAN	A-kinase anchor protein 8
1.01559	IGEGTYGVVYK	(5) Phospho (ST);(6) Phospho (Y)	CDC2_HUMAN	Cell division control protein 2 homolog
1.01559	SEGSPVLPHEPAK	(4) Phospho (ST)	TNIK_HUMAN	TRAF2 and NCK-interacting protein kinase
1.01754	DGLNQTTIPVSPPSTTKPSR	(11) Phospho (ST)	LARP4_HUMAN	La-related protein 4
1.01754	SEPVINNDNPLESNDEK	(13) Phospho (ST)	SP100_HUMAN	Nuclear autoantigen Sp-100
1.01852	LYSILQGDSPTK	(11) Phospho (ST)	SR140_HUMAN	U2-associated protein SR140
1.01949	LAGDSFIVSSEFPVR	(5) Phospho (ST)	TAF1D_HUMAN	TATA box-binding protein-associated factor RNA polymerase I subunit D
1.01949	NSPEDLGLSLTGDSCK	(2) Phospho (ST)	TP53B_HUMAN	Tumor suppressor p53-binding protein 1
1.02047	GPQPPTVSPIR	(8) Phospho (ST)	NOP2_HUMAN	Putative ribosomal RNA methyltransferase NOP2
1.02242	ALEEGDGSVSGSSPR	(13) Phospho (ST)	FNBP4_HUMAN	Formin-binding protein 4
1.02242	TVSPGSVSPIHGQGQVVENLK	(3) Phospho (ST);(6 or 8) Phospho (ST)	ITSN2_HUMAN	Intersectin-2
1.02339	MESEGGADDSAEEGDLLDDDDNEDR	(10) Phospho (ST)	HNRPC_HUMAN	Heterogeneous nuclear ribonucleoproteins C1/C2
1.02534	TPSPLVLEGTIEQSSPPLSPTTK	(15) Phospho (ST);(19) Phospho (ST)	LSP1_HUMAN	Lymphocyte-specific protein 1
1.02534	APQTSSSPPPVR	(5 or 6) Phospho (ST);(7) Phospho (ST)	SRRM1_HUMAN	Serine/arginine repetitive matrix protein 1
1.02632	SPTGPSNSFLANMGGTVAHK	(8) Phospho (ST)	SPF45_HUMAN	Splicing factor 45
1.02729	TPTPSTPGDTQPNTPAPVPPAEDGIK	(14) Phospho (ST)	CHD4_HUMAN	Chromodomain-helicase-DNA-binding protein 4
1.02827	VVVSPTKK	(4) Phospho (ST)	NUCL_HUMAN	Nucleolin
1.02827	SIEVENDFLPVEK	(1) Phospho (ST)	SH3K1_HUMAN	SH3 domain-containing kinase-binding protein 1
1.02924	GIPLATGDTSPEPELLPGAPLPPPK	(10) Phospho (ST)	EIF3G_HUMAN	Eukaryotic translation initiation factor 3 subunit G
1.02924	TPSIQPSLLPHAAPFAK	(3) Phospho (ST)	NU214_HUMAN	Nuclear pore complex protein Nup214
1.02924	ESVPEFPLSPPK	(9) Phospho (ST)	STMN1_HUMAN	Stathmin
1.03021	SPTGPSNSFLANMGGTVAHK	(1 or 3) Phospho (ST)	SPF45_HUMAN	Splicing factor 45
1.03119	NENTEGSPQEDGVELEGLK	(4 or 7) Phospho (ST)	TOP2A_HUMAN	DNA topoisomerase 2-alpha
1.03216	AESPESSAIESTQSTPQK	(3) Phospho (ST)	PDS5B_HUMAN	Sister chromatid cohesion protein PDS5 homolog B
1.03216	GDPPRLSPDPVAGSAVSQELR	(7) Phospho (ST)	TCAB1_HUMAN	Telomerase Cajal body protein 1
1.03314	LGVSVSPSR	(6) Phospho (ST)	ZCH18_HUMAN	Zinc finger CCCH domain-containing protein 18
1.03509	VQISPDSGGLPER	(4) Phospho (ST)	FUBP2_HUMAN	Far upstream element-binding protein 2
1.03509	DSMNATSTPAALSPSVLTTPSK	(13) Phospho (ST)	HIRA_HUMAN	Protein HIRA
1.03606	GGEFDEFVNDDTDDDLPISK	(12) Phospho (ST)	CTR9_HUMAN	RNA polymerase-associated protein CTR9 homolog
1.03704	IGEGTYGVVYK	(5) Phospho (ST)	CDC2_HUMAN	Cell division control protein 2 homolog
1.03704	ASSFADMMGILK	(3) Phospho (ST)	FA54B_HUMAN	Protein FAM54B
1.03704	EVIDASDKEGMSPAKR	(12) Phospho (ST)	PRP4B_HUMAN	Serine/threonine-protein kinase PRP4 homolog
1.03899	TPTPSTPGDTQPNTPAPVPPAEDGIK	(6) Phospho (ST)	CHD4_HUMAN	Chromodomain-helicase-DNA-binding protein 4
1.03899	GLGSSPDLELLLR	(4) Phospho (ST)	S35C2_HUMAN	Solute carrier family 35 member C2
1.03899	SSSPVTELASR	(2) Phospho (ST);(3) Phospho (ST)	SRRM2_HUMAN	Serine/arginine repetitive matrix protein 2
1.03996	ASPVTSPAAAFPTASPANK	(2 or 15) Phospho (ST)	BAZ2A_HUMAN	Bromodomain adjacent to zinc finger domain protein 2A
1.04094	SPVSTRPLPSASQK	(1) Phospho (ST)	LS14A_HUMAN	Protein LSM14 homolog A
1.04094	EMEHNTVCAAGTSPVGEIGEEK	(12 or 13) Phospho (ST)	SON_HUMAN	SON protein
1.04191	EVDPSTGELQSLQMPESEGPSSLDPSQEGPTGLK	(22) Phospho (ST)	SQSTM_HUMAN	Sequestosome-1
1.04191	SSFTPSSPENVIGDFLLQDR	(6 or 7) Phospho (ST)	ZEP1_HUMAN	Zinc finger protein 40
1.04288	HDTPDPSPLR	(3) Phospho (ST)	BUD13_HUMAN	BUD13 homolog
1.04386	STAPETAIECTQAPAPASEDEK	(18) Phospho (ST)	CHD4_HUMAN	Chromodomain-helicase-DNA-binding protein 4
1.04386	ASTASPCNNNINAATAVALQEPR	(3) Phospho (ST)	LARP4_HUMAN	La-related protein 4
1.04386	SPPLPAVIR	(1) Phospho (ST)	MORC2_HUMAN	MORC family CW-type zinc finger protein 2
1.04483	TPISPLK	(4) Phospho (ST)	ANLN_HUMAN	Actin-binding protein anillin
1.04483	SSPELTR	(2) Phospho (ST)	SRRM2_HUMAN	Serine/arginine repetitive matrix protein 2
1.04678	QQDSQPEEVMDVLEMVENVK	(4) Phospho (ST)	PININ_HUMAN	Pinin
1.04678	RPPSPEPSTK	(4) Phospho (ST)	SPTB2_HUMAN	Spectrin beta chain, brain 1
1.04873	TPASTPVSGTPQASPMIER	(14) Phospho (ST)	BI2L1_HUMAN	Brain-specific angiogenesis inhibitor 1-associated protein 2-like protein 1
1.04873	FSGEEGEIEDDESGTENR	(13) Phospho (ST)	TR150_HUMAN	Thyroid hormone receptor-associated protein 3
1.04971	YDIPATAATATSPTPNPVPSVPANPPK	(12 or 14) Phospho (ST)	HCFC1_HUMAN	Host cell factor
1.04971	SPEAVGPELEAEEK	(1) Phospho (ST)	PWP2A_HUMAN	PWWP domain-containing protein 2A
1.05068	SSLGQSASETEEDTVSVSK	(8) Phospho (ST)	SF3B2_HUMAN	Splicing factor 3B subunit 2
1.05068	DNELLPPPSPSLGSFDPLAELTGK	(9 or 11) Phospho (ST)	TNIP1_HUMAN	TNFAIP3-interacting protein 1
1.05166	AASPSPQSVR	(3) Phospho (ST)	SRRM1_HUMAN	Serine/arginine repetitive matrix protein 1
1.05361	SPTPPPTLHLVPEPAAPPPPPPR	(3) Phospho (ST)	GSCR1_HUMAN	Glioma tumor suppressor candidate region gene 1 protein
1.05422	GPPDFSSDEEREPTPVLGSGAAAAGR	(6 or 7 or 14) Phospho (ST)	LAP2B_HUMAN	Lamina-associated polypeptide 2, isoforms beta/gamma
1.05653	LIPGPLSPVAR	(7) Phospho (ST)	BAT2_HUMAN	Large proline-rich protein BAT2
1.05653	TCNSPQNSTDSVSDIVPDSPFPGALGSDTR	(4 or 11) Phospho (ST)	UBP10_HUMAN	Ubiquitin carboxyl-terminal hydrolase 10
1.0575	IDISPSTLR	(4) Phospho (ST)	BCLF1_HUMAN	Bcl-2-associated transcription factor 1
1.0575	IILDLISESPIK	(9) Phospho (ST)	HNRPK_HUMAN	Heterogeneous nuclear ribonucleoprotein K
1.0575	AQLSPGIYDDTSAR	(4) Phospho (ST)	NCOR1_HUMAN	Nuclear receptor corepressor 1
1.0575	QPTPPFFGR	(3) Phospho (ST)	RBM14_HUMAN	RNA-binding protein 14
1.0575	LPLQESEEEER	(6) Phospho (ST)	SP100_HUMAN	Nuclear autoantigen Sp-100
1.05848	AITPPQQPYK	(3) Phospho (ST)	CD2L7_HUMAN	Cell division cycle 2-related protein kinase 7
1.05945	DYEIESQNPLASPTNTLLGSAK	(12 or 14) Phospho (ST)	NUFP2_HUMAN	Nuclear fragile X mental retardation-interacting protein 2
1.05945	STSAPQMSPGSSDNQSSSPQPAQQK	(12) Phospho (ST)	UBP2L_HUMAN	Ubiquitin-associated protein 2-like
1.06043	LLSFSPEEFPTLK	(5) Phospho (ST)	BAT2L_HUMAN	Protein BAT2-like
1.06043	SPSPTPTPGPSR	(3) Phospho (ST)	CENPA_HUMAN	Histone H3-like centromeric protein A
1.06043	QSMDMSPIK	(6) Phospho (ST)	DHX8_HUMAN	ATP-dependent RNA helicase DHX8
1.06043	ELSTSPCNPIVR	(4 or 5) Phospho (ST)	ZF106_HUMAN	Zinc finger protein 106 homolog
1.06335	KVVVSPTK	(5) Phospho (ST)	NUCL_HUMAN	Nucleolin
1.06335	CDILVQEELLASPK	(12) Phospho (ST)	ZN828_HUMAN	Zinc finger protein 828
1.06433	VSEEQTQPPSPAGAGMSTAMGR	(10) Phospho (ST)	IF16_HUMAN	Gamma-interferon-inducible protein Ifi-16
1.06433	SEAEDLAEPLSSTEGVAPLSQAPSPLAIPAIK	(24) Phospho (ST)	NFRKB_HUMAN	Nuclear factor related to kappa-B-binding protein
1.06433	STSAPQMSPGSSDNQSSSPQPAQQK	(8) Phospho (ST)	UBP2L_HUMAN	Ubiquitin-associated protein 2-like
1.0653	SQTPPGVATPPIPK	(3) Phospho (ST)	MED1_HUMAN	Mediator of RNA polymerase II transcription subunit 1
1.06628	SSTDSLPGPISR	(3) Phospho (ST)	NCOA5_HUMAN	Nuclear receptor coactivator 5
1.0692	TISQEFLTPGK	(3) Phospho (ST)	NEXN_HUMAN	Nexilin
1.07018	FQSPQIQATISPPLQPK	(11) Phospho (ST)	DHX29_HUMAN	ATP-dependent RNA helicase DHX29
1.0731	SSSVGSSSSYPISPAVSR	(3) Phospho (ST)	PLEC1_HUMAN	Plectin-1
1.07407	GLYDGPVCEVSVTPK	(13) Phospho (ST)	DPYL2_HUMAN	Dihydropyrimidinase-related protein 2
1.07505	TAESQTPTPSATSFFSGK	(6) Phospho (ST)	DSRAD_HUMAN	Double-stranded RNA-specific adenosine deaminase
1.07505	TSPPLLDR	(1 or 2) Phospho (ST)	SRRM2_HUMAN	Serine/arginine repetitive matrix protein 2
1.07505	GEGDAPFSEPGTTSTQRPSSPETATK	(12 or 20) Phospho (ST)	SRRM2_HUMAN	Serine/arginine repetitive matrix protein 2
1.07505	ASPAPGSGHPEGPGAHLDMNSLDR	(2) Phospho (ST)	TOM70_HUMAN	Mitochondrial import receptor subunit TOM70
1.077	AITSLLGGGSPK	(10) Phospho (ST)	NIPBL_HUMAN	Nipped-B-like protein
1.07895	HLLTDLPLPPELPGGDLSPPDSPEPK	(18) Phospho (ST)	CD2L7_HUMAN	Cell division cycle 2-related protein kinase 7
1.07895	GPAAPLTPGPQSPPTPLAPGQEK	(12) Phospho (ST)	DEAF1_HUMAN	Deformed epidermal autoregulatory factor 1 homolog
1.07992	WLDESDAEMELR	(5) Phospho (ST)	PTAD1_HUMAN	Protein tyrosine phosphatase-like protein PTPLAD1
1.07992	AQTPPGPSLSGSK	(3) Phospho (ST)	SRRM2_HUMAN	Serine/arginine repetitive matrix protein 2
1.07992	TSAVSSPLLDQQR	(6) Phospho (ST)	ZC3HD_HUMAN	Zinc finger CCCH domain-containing protein 13
1.0809	SPVPSAFSDQSR	(1) Phospho (ST)	SRRM2_HUMAN	Serine/arginine repetitive matrix protein 2
1.08187	RPSPQPSPR	(3) Phospho (ST)	SRRM2_HUMAN	Serine/arginine repetitive matrix protein 2
1.08285	ALGGEDSENEEELGDEAMMALDQSLASLFAEQK	(7) Phospho (ST)	MBB1A_HUMAN	Myb-binding protein 1A
1.08285	SSSMSSLTGAYTSGIPSSSR	(2 or 3) Phospho (ST)	P121C_HUMAN	Nuclear envelope pore membrane protein POM 121C
1.0848	HIKEEPLSEEEPCTSTAIASPEK	(8) Phospho (ST);(20) Phospho (ST)	NOP58_HUMAN	Nucleolar protein 58
1.08772	GSGTASDDEFENLR	(6) Phospho (ST)	HUWE1_HUMAN	E3 ubiquitin-protein ligase HUWE1
1.08772	QPDISCILGTGGKSPR	(14) Phospho (ST)	NU107_HUMAN	Nuclear pore complex protein Nup107
1.08869	SVNEILGLAESSPNEPK	(12) Phospho (ST)	CI082_HUMAN	Uncharacterized protein C9orf82
1.08869	SPSDSSTASTPVAEQIER	(3) Phospho (ST)	DREB_HUMAN	Drebrin
1.08967	KEESEESDDDMGFGLFD	(4) Phospho (ST);(7) Phospho (ST)	RLA2_HUMAN	60S acidic ribosomal protein P2
1.09162	LGSLVDEFK	(3) Phospho (ST)	KU70_HUMAN	ATP-dependent DNA helicase 2 subunit 1
1.09162	IPGGNIYISPLK	(9) Phospho (ST)	RB_HUMAN	Retinoblastoma-associated protein
1.09162	AGMSSNQSISSPVLDAVPR	(8 or 10 or 11) Phospho (ST)	SRRM2_HUMAN	Serine/arginine repetitive matrix protein 2
1.09259	EGSPAPLEPEPGAAQPK	(3) Phospho (ST)	FOXK2_HUMAN	Forkhead box protein K2
1.09357	VSPSDTTPLVSR	(2) Phospho (ST)	CHD8_HUMAN	Chromodomain-helicase-DNA-binding protein 8
1.09454	TTPESPPYSSGSYDSIK	(5) Phospho (ST)	CT112_HUMAN	Uncharacterized protein C20orf112
1.09454	YGLQDSDEEEEEHPSK	(6) Phospho (ST)	NUP98_HUMAN	Nuclear pore complex protein Nup98-Nup96
1.09552	IVAPTVSQINAEFVTQLACK	(7) Phospho (ST)	AQR_HUMAN	Intron-binding protein aquarius
1.09747	EALGLGPPAAQLTPPPAPVGLR	(13) Phospho (ST)	RAVR1_HUMAN	Ribonucleoprotein PTB-binding 1
1.10039	VSSPAPMEGGEEEEELLGPK	(2 or 3) Phospho (ST)	ARI1A_HUMAN	AT-rich interactive domain-containing protein 1A
1.10039	LIPLDEECSMDETPYVETLEPGGSGGSPDGAGGSK	(27) Phospho (ST)	PP1RA_HUMAN	Serine/threonine-protein phosphatase 1 regulatory subunit 10
1.10136	QPSPSPSPTER	(3) Phospho (ST)	PML_HUMAN	Probable transcription factor PML
1.10136	SLSPVAAPPLREPR	(3) Phospho (ST)	RB15B_HUMAN	Putative RNA-binding protein 15B
1.10136	IETDEEESCDNAHGDANQPAR	(3) Phospho (ST)	RSF1_HUMAN	Remodeling and spacing factor 1
1.10136	MDSNFGLAGLPGSPK	(13) Phospho (ST)	SUV91_HUMAN	Histone-lysine N-methyltransferase SUV39H1
1.10234	LASPSGSTSSGLEVVAPEGTSAPGGGPGTLDDSATICR	(5 or 10) Phospho (ST)	TIF1B_HUMAN	Transcription intermediary factor 1-beta
1.10429	DGTSPEEEIEIER	(4) Phospho (ST)	ESF1_HUMAN	ESF1 homolog
1.10429	LLSSNEDDANILSSPTDR	(14) Phospho (ST)	MED24_HUMAN	Mediator of RNA polymerase II transcription subunit 24
1.10429	SPGSISYLPSFFTK	(1) Phospho (ST)	NCOR1_HUMAN	Nuclear receptor corepressor 1
1.10429	ILLVDSPGMGNADDEQQEEGTSSK	(6) Phospho (ST)	TF3C4_HUMAN	General transcription factor 3C polypeptide 4
1.10624	LGDSLQDLYR	(4) Phospho (ST)	CNKR2_HUMAN	Connector enhancer of kinase suppressor of ras 2
1.10721	IPSPIGFTPGPQQLLGDPFQGMR	(3) Phospho (ST)	4ET_HUMAN	Eukaryotic translation initiation factor 4E transporter
1.10721	QEAGDSPPPAPGTPK	(6 or 13) Phospho (ST)	TAF6_HUMAN	Transcription initiation factor TFIID subunit 6
1.10819	ESEDKPEIEDVGSDEEEEKK	(13) Phospho (ST)	HS90A_HUMAN	Heat shock protein HSP 90-alpha
1.10916	VLSEPIGPESPSSTECPR	(10) Phospho (ST)	ESCO2_HUMAN	N-acetyltransferase ESCO2
1.11111	LTPSPDIIVLSDNEASSPR	(17) Phospho (ST)	P66B_HUMAN	Transcriptional repressor p66-beta
1.11111	DLVLPTQALPASPALK	(12) Phospho (ST)	TERF2_HUMAN	Telomeric repeat-binding factor 2
1.11209	SMVSPVPSPTGTISVPNSCPASPR	(22) Phospho (ST)	FOXK1_HUMAN	Forkhead box protein K1
1.11209	IPSIVSSPLNSPLDR	(6 or 7) Phospho (ST)	NU153_HUMAN	Nuclear pore complex protein Nup153
1.11209	DSELSDTDSGCCLGQSESDK	(5) Phospho (ST)	UHRF1_HUMAN	E3 ubiquitin-protein ligase UHRF1
1.11209	SLGSASPGPGQPPLSSPTR	(16) Phospho (ST)	ZDHC5_HUMAN	Probable palmitoyltransferase ZDHHC5
1.11404	ELQGDGPPSSPTNDPTVK	(10) Phospho (ST)	CHD3_HUMAN	Chromodomain-helicase-DNA-binding protein 3
1.11404	GSVPLSSSPPATHFPDETEITNPVPK	(12) Phospho (ST)	TOP2A_HUMAN	DNA topoisomerase 2-alpha
1.11404	ASAVSELSPR	(8) Phospho (ST)	TR150_HUMAN	Thyroid hormone receptor-associated protein 3
1.11404	LAPVPSPEPQKPAPVSPESVK	(6) Phospho (ST);(16) Phospho (ST)	ZN828_HUMAN	Zinc finger protein 828
1.11598	SLAALDALNTDDENDEEEYEAWK	(10) Phospho (ST)	MFAP1_HUMAN	Microfibrillar-associated protein 1
1.11598	ASLLTDEEDVDMALDQR	(5) Phospho (ST)	NUP98_HUMAN	Nuclear pore complex protein Nup98-Nup96
1.11598	EVIDASDKEGMSPAK	(12) Phospho (ST)	PRP4B_HUMAN	Serine/threonine-protein kinase PRP4 homolog
1.11696	ALPLEAEPPPGPPSPSVTTEGQAVKPEPT	(16 or 19) Phospho (ST)	ZN276_HUMAN	Zinc finger protein 276
1.11793	SRSPLELEPEAK	(3) Phospho (ST)	DDB2_HUMAN	DNA damage-binding protein 2
1.11891	LLDAEDVDVPSPDEK	(11) Phospho (ST)	MACF1_HUMAN	Microtubule-actin cross-linking factor 1, isoforms 1/2/3/5
1.11891	ECSPTSSLER	(3) Phospho (ST)	PHRF1_HUMAN	PHD and RING finger domain-containing protein 1
1.11988	SQDATFSPGSEQAEKSPGPIVSR	(16 or 22) Phospho (ST)	NIPA_HUMAN	Nuclear-interacting partner of ALK
1.12281	AASADSTTEGTPADGFTVLSTK	(7 or 8) Phospho (ST)	H2AY_HUMAN	Core histone macro-H2A.1
1.12378	EQSSDLTPSGDVSPVKPLSR	(13) Phospho (ST)	DGCR8_HUMAN	Protein DGCR8
1.12476	DMESPTKLDVTLAK	(4) Phospho (ST)	MAP4_HUMAN	Microtubule-associated protein 4
1.12476	IFSLSGTLETVR	(7) Phospho (ST)	PDIP2_HUMAN	Polymerase delta-interacting protein 2
1.12573	AVSPPHLDGPPSPR	(3) Phospho (ST);(12) Phospho (ST)	PML_HUMAN	Probable transcription factor PML
1.12573	RIDISPSTFR	(5 or 7) Phospho (ST)	TR150_HUMAN	Thyroid hormone receptor-associated protein 3
1.12671	AASADSTTEGTPADGFTVLSTK	(11) Phospho (ST)	H2AY_HUMAN	Core histone macro-H2A.1
1.12671	QASIELPSMAVASTK	(3) Phospho (ST)	LSP1_HUMAN	Lymphocyte-specific protein 1
1.12671	AGEQQLSEPEDMEMEAGDTDDPPR	(7) Phospho (ST)	UBP7_HUMAN	Ubiquitin carboxyl-terminal hydrolase 7
1.12768	DSLSPVLHPSDLILTR	(4) Phospho (ST)	GPN1_HUMAN	GPN-loop GTPase 1
1.13158	TTSISPALAR	(5) Phospho (ST)	TNIK_HUMAN	TRAF2 and NCK-interacting protein kinase
1.13255	EGMNPSYDEYADSDEDQHDAYLER	(13) Phospho (ST)	SSRP1_HUMAN	FACT complex subunit SSRP1
1.13353	DGDSYDPYDFSDTEEEMPQVHTPK	(11 or 13) Phospho (ST)	MCM3_HUMAN	DNA replication licensing factor MCM3
1.13353	ATGDGSSPELPSLER	(7) Phospho (ST)	ZF106_HUMAN	Zinc finger protein 106 homolog
1.1345	DLAVPAALTPR	(9) Phospho (ST)	PO210_HUMAN	Nuclear pore membrane glycoprotein 210
1.13938	EGPEPPEEVPPPTTPPVPK	(14) Phospho (ST)	BAT2_HUMAN	Large proline-rich protein BAT2
1.14035	NVPQEESLEDSDVDADFK	(11) Phospho (ST)	IMA3_HUMAN	Importin subunit alpha-3
1.14035	SASSDTSEELNSQDSPPK	(3 or 4) Phospho (ST)	NHRF1_HUMAN	Na(+)/H(+) exchange regulatory cofactor NHE-RF1
1.14035	GGLLTSEEDSGFSTSPK	(14 or 15) Phospho (ST)	ZN148_HUMAN	Zinc finger protein 148
1.14035	YEPQSPGYEPR	(5) Phospho (ST)	ZN768_HUMAN	Zinc finger protein 768
1.14327	AGLESGAEPGDGDSDTTK	(14) Phospho (ST)	DKC1_HUMAN	H/ACA ribonucleoprotein complex subunit 4
1.14425	SKFDSDEEEEDTENVEAASSGK	(5) Phospho (ST)	SFR18_HUMAN	Splicing factor, arginine/serine-rich 18
1.14522	GSDSEDGEFEIQAEDDAR	(2) Phospho (ST)	DDX54_HUMAN	ATP-dependent RNA helicase DDX54
1.14717	ISYTPPESPVPSYASSTPLHVPVPR	(3 or 4) Phospho (Y);(8) Phospho (ST)	ETV6_HUMAN	Transcription factor ETV6
1.14815	TAATAAAAAAEPPAPPPPPPPEEDPEQDSGPEDLPLVR	(29) Phospho (ST)	RB_HUMAN	Retinoblastoma-associated protein
1.14912	DLDLMLLDDSLLPLASDPLLSTMSPEASK	(24) Phospho (ST)	TFEB_HUMAN	Transcription factor EB
1.14912	DLVQPDKPASPK	(10) Phospho (ST)	ZC3HE_HUMAN	Zinc finger CCCH domain-containing protein 14
1.1501	SPPEGDTTLFLSR	(1) Phospho (ST)	DIDO1_HUMAN	Death-inducer obliterator 1
1.1501	SSGTASSVAFTPLQGLEIVNPQAAEK	(4) Phospho (ST)	PRP31_HUMAN	U4/U6 small nuclear ribonucleoprotein Prp31
1.15107	CSGPGLSPGMVR	(7) Phospho (ST)	FLNA_HUMAN	Filamin-A
1.15107	METVSNASSSSNPSSPGR	(15) Phospho (ST)	PDS5B_HUMAN	Sister chromatid cohesion protein PDS5 homolog B
1.15205	IESDEEEDFENVGK	(3) Phospho (ST)	RSF1_HUMAN	Remodeling and spacing factor 1
1.15302	STTPPPAEPVSLPQEPPK	(2) Phospho (ST)	G3BP2_HUMAN	Ras GTPase-activating protein-binding protein 2
1.15302	AVSPPHLDGPPSPR	(12) Phospho (ST)	PML_HUMAN	Probable transcription factor PML
1.15497	SSSPAPADIAQTVQEDLR	(3) Phospho (ST)	G3BP1_HUMAN	Ras GTPase-activating protein-binding protein 1
1.15595	DLFDYSPPLHK	(6) Phospho (ST)	BCLF1_HUMAN	Bcl-2-associated transcription factor 1
1.15692	SPPTTMLLPASPAK	(11) Phospho (ST)	HMGX4_HUMAN	HMG domain-containing protein 4
1.15692	SPVIGSEVFLPNSNHVASGAGEAEER	(1) Phospho (ST)	PML_HUMAN	Probable transcription factor PML
1.15887	QLPALDGSLMGPESPPAQEEEAPVSPHK	(14 or 25) Phospho (ST)	KRI1_HUMAN	Protein KRI1 homolog
1.15887	FIQELSGSSPK	(9) Phospho (ST)	TFAP4_HUMAN	Transcription factor AP-4
1.15887	VEEESTGDPFGFDSDDESLPVSSK	(14) Phospho (ST)	WAPL_HUMAN	Wings apart-like protein homolog
1.15984	TVFPGAVPVLPASPPPK	(13) Phospho (ST)	EP15R_HUMAN	Epidermal growth factor receptor substrate 15-like 1
1.15984	GGAPDPSPGATATPGAPAQPSSPDAR	(22) Phospho (ST)	ZBT7A_HUMAN	Zinc finger and BTB domain-containing protein 7A
1.16082	EEPLSEEEPCTSTAIASPEK	(17) Phospho (ST)	NOP58_HUMAN	Nucleolar protein 58
1.16082	AFQLEEGEETEPDCK	(10) Phospho (ST)	P80C_HUMAN	Coilin
1.16179	FEPESPGFESR	(5) Phospho (ST)	ZN768_HUMAN	Zinc finger protein 768
1.16277	KASPEPPDSAEGALK	(3) Phospho (ST)	EAP1_HUMAN	Enhanced at puberty protein 1
1.16277	IGPLGLSPK	(7) Phospho (ST)	RL12_HUMAN	60S ribosomal protein L12
1.16472	ELDEEGSDPPLPGR	(7) Phospho (ST)	CG050_HUMAN	Uncharacterized protein C7orf50
1.16472	YQDEVFGGFVTEPQEESEEEVEEPEER	(17) Phospho (ST)	G3BP1_HUMAN	Ras GTPase-activating protein-binding protein 1
1.16862	SSPPAPPLPPGSGSPGTPQALPR	(2) Phospho (ST)	3BP1_HUMAN	SH3 domain-binding protein 1
1.17057	DEILPTTPISEQK	(6 or 7) Phospho (ST)	RS3_HUMAN	40S ribosomal protein S3
1.17251	LQQGAGLESPQGQPEPGAASPQR	(20) Phospho (ST)	CCD86_HUMAN	Coiled-coil domain-containing protein 86
1.17836	LSPIPEEVPK	(2) Phospho (ST)	RSF1_HUMAN	Remodeling and spacing factor 1
1.17836	GESPPTPPGQPPISPK	(14) Phospho (ST)	SHIP1_HUMAN	Phosphatidylinositol-3,4,5-trisphosphate 5-phosphatase 1
1.18324	EDARPPSSPPMPVIDNVFSLAPYR	(8) Phospho (ST)	CO039_HUMAN	Uncharacterized protein C15orf39
1.18519	ILSEVTPDQSKPEN	(6) Phospho (ST)	MS18B_HUMAN	Protein Mis18-beta
1.18908	GSEGYLAATYPTVGQTSPR	(17) Phospho (ST)	NF1_HUMAN	Neurofibromin
1.19103	LPLVPESPR	(7) Phospho (ST)	NIPA_HUMAN	Nuclear-interacting partner of ALK
1.19103	ATSPSSSVSGDFDDGHHSVSTPGPSR	(3) Phospho (ST)	PB1_HUMAN	Protein polybromo-1
1.19103	LDSSPSVSSTLAAK	(4) Phospho (ST)	TCOF_HUMAN	Treacle protein
1.19493	CALSSPSLAFTPPIK	(5) Phospho (ST)	NUP53_HUMAN	Nucleoporin NUP53
1.19786	TVSPGSVSPIHGQGQVVENLK	(8) Phospho (ST)	ITSN2_HUMAN	Intersectin-2
1.19786	MQNNSSPSISPNTSFTSDGSPSPLGGIK	(10) Phospho (ST)	XRN2_HUMAN	5'-3' exoribonuclease 2
1.19883	DLLSDLQDISDSER	(10) Phospho (ST)	CD2L1_HUMAN; CD2L2_HUMAN	PITSLRE serine/threonine-protein kinase CDC2L1; PITSLRE serine/threonine-protein kinase CDC2L2
1.19981	LSFAVPFR	(2) Phospho (ST)	PRKDC_HUMAN	DNA-dependent protein kinase catalytic subunit
1.19981	LSQVSDSVSGQTVVDPK	(12) Phospho (ST)	PRP6_HUMAN	Pre-mRNA-processing factor 6
1.20078	ARQEEGADASEEDPTPAGEEDVK	(10) Phospho (ST)	ERIC1_HUMAN	Glutamate-rich protein 1
1.20078	EEAPASPLRPLYPQISPLK	(6) Phospho (ST);(16) Phospho (ST)	FOXK1_HUMAN	Forkhead box protein K1
1.20175	SLSPGKENVSALDMEK	(3) Phospho (ST)	PININ_HUMAN	Pinin
1.20175	QILIACSPVSSVR	(7) Phospho (ST)	TDIF2_HUMAN	Deoxynucleotidyltransferase terminal-interacting protein 2
1.2037	MLSPASSLELFMETK	(3) Phospho (ST)	ZEP2_HUMAN	Transcription factor HIVEP2
1.20565	GPGQVPTATSALSLELQEVEPLGLPQASPSR	(28) Phospho (ST)	EDC4_HUMAN	Enhancer of mRNA-decapping protein 4
1.20955	ALSSGGSITSPPLSPALPK	(10) Phospho (ST)	PERQ2_HUMAN	PERQ amino acid-rich with GYF domain-containing protein 2
1.21053	SPDVISSASTALSQDIPEIASEALSR	(1) Phospho (ST)	EDC4_HUMAN	Enhancer of mRNA-decapping protein 4
1.2115	CVSVQTDPTDEIPTK	(3) Phospho (ST)	SON_HUMAN	SON protein
1.21248	SVAVSDEEEVEEEAER	(5) Phospho (ST)	MORC2_HUMAN	MORC family CW-type zinc finger protein 2
1.21442	METEADAPSPAPSLGER	(9) Phospho (ST)	CHD3_HUMAN	Chromodomain-helicase-DNA-binding protein 3
1.21637	LQLSPLTLCPLGR	(4) Phospho (ST)	ZEP3_HUMAN	Transcription factor HIVEP3
1.21735	AVSPPHLDGPPSPR	(3) Phospho (ST)	PML_HUMAN	Probable transcription factor PML
1.21832	ISLPLPNFSSLNLR	(10) Phospho (ST)	VIME_HUMAN	Vimentin
1.22027	QAISGTSPVASSFQGIK	(7) Phospho (ST)	BRCA2_HUMAN	Breast cancer type 2 susceptibility protein
1.22027	TDVSNFDEEFTGEAPTLSPPR	(18) Phospho (ST)	PKN1_HUMAN	Serine/threonine-protein kinase N1
1.22222	ASSPSPLTIGTPESQR	(5) Phospho (ST)	DCP1A_HUMAN	mRNA-decapping enzyme 1A
1.22807	APSPPLSQVFQTR	(3) Phospho (ST)	4ET_HUMAN	Eukaryotic translation initiation factor 4E transporter
1.22807	APIDTSDVEEK	(6) Phospho (ST)	EXOS9_HUMAN	Exosome complex exonuclease RRP45
1.22807	TLMLPLTEGSLR	(10) Phospho (ST)	FA73B_HUMAN	Protein FAM73B
1.23002	ESESESDETPPAAPQLIK	(2 or 4) Phospho (ST)	DKC1_HUMAN	H/ACA ribonucleoprotein complex subunit 4
1.23099	TPSPLVLEGTIEQSSPPLSPTTK	(15) Phospho (ST)	LSP1_HUMAN	Lymphocyte-specific protein 1
1.23197	DLSPEPAPDEGPR	(3) Phospho (ST)	BAHD1_HUMAN	Bromo adjacent homology domain-containing 1 protein
1.23392	STPFIVPSSPTEQEGR	(8 or 9) Phospho (ST)	TP53B_HUMAN	Tumor suppressor p53-binding protein 1
1.23587	QPSPSPSPTER	(3) Phospho (ST);(7) Phospho (ST)	PML_HUMAN	Probable transcription factor PML
1.23879	VDSSTNSSPSPQQSESLSPAHTSDFR	(18) Phospho (ST)	BCL7B_HUMAN	B-cell CLL/lymphoma 7 protein family member B
1.23879	VLDEEGSER	(7) Phospho (ST)	HTSF1_HUMAN	HIV Tat-specific factor 1
1.23879	CLSPDDSTVK	(3) Phospho (ST)	MAP1A_HUMAN	Microtubule-associated protein 1A
1.24951	YSPTSPTYSPTSPK	(5) Phospho (ST)	RPB1_HUMAN	DNA-directed RNA polymerase II subunit RPB1
1.25146	SVSGSPESDELQELR	(5 or 8) Phospho (ST)	CO042_HUMAN	Uncharacterized protein C15orf42
1.25244	SLSTSGESLYHVLGLDK	(3) Phospho (ST)	DNJC5_HUMAN	DnaJ homolog subfamily C member 5
1.25731	CSLSEPLESDEADLAK	(2) Phospho (ST)	CENPC_HUMAN	Centromere protein C 1
1.26023	SPGSPVGEGTGSPPK	(4) Phospho (ST)	ADDA_HUMAN	Alpha-adducin
1.26023	YEYDPDISPPR	(8) Phospho (ST)	BUD13_HUMAN	BUD13 homolog
1.26023	AGMSSNQSISSPVLDAVPR	(8 or 10) Phospho (ST);(11) Phospho (ST)	SRRM2_HUMAN	Serine/arginine repetitive matrix protein 2
1.26511	AESPSPAPPPGLR	(3) Phospho (ST)	CK084_HUMAN	Uncharacterized protein C11orf84
1.26511	SAPPSPPPPGTR	(5 or 11) Phospho (ST)	GPSM3_HUMAN	G-protein-signaling modulator 3
1.26608	LAAPSVSHVSPR	(10) Phospho (ST)	ATRIP_HUMAN	ATR-interacting protein
1.26608	RKPSPEPEGEVGPPK	(4) Phospho (ST)	I2BP2_HUMAN	Interferon regulatory factor 2-binding protein 2
1.26706	EYFDDSTEER	(6) Phospho (ST)	SRFB1_HUMAN	Serum response factor-binding protein 1
1.26803	SPTMEQAVQTASAHLPAPAAVGR	(1) Phospho (ST)	LS14A_HUMAN	Protein LSM14 homolog A
1.27096	AYTPVVVTLWYR	(3) Phospho (ST)	CD2L1_HUMAN	PITSLRE serine/threonine-protein kinase CDC2L1
1.27096	NLIDSMDQSAFAGFSFVNPK	(15) Phospho (ST)	KPCD_HUMAN	Protein kinase C delta type
1.2729	EPHSPADQPEQQAESTLTSAETR	(4) Phospho (ST)	ZF106_HUMAN	Zinc finger protein 106 homolog
1.27973	SLSPSHLTEDR	(3) Phospho (ST)	ZC3HD_HUMAN	Zinc finger CCCH domain-containing protein 13
1.28265	ALPSLNTGSSSPR	(11) Phospho (ST)	TRAD1_HUMAN	TRAF-type zinc finger domain-containing protein 1
1.28558	SCSSPAVSAVSQLPLSPK	(16) Phospho (ST)	K0947_HUMAN	Uncharacterized protein KIAA0947
1.2885	VFDDESDEKEDEEYADEK	(6) Phospho (ST)	HTSF1_HUMAN	HIV Tat-specific factor 1
1.29337	LEPVSPPSPPHTDPELELVPPR	(8) Phospho (ST)	NCOR2_HUMAN	Nuclear receptor corepressor 2
1.30019	ASSLEDLVLK	(3) Phospho (ST)	SKIV2_HUMAN	Helicase SKI2W
1.30117	LPASPSGSEDLSSVSSSPTSSPK	(17) Phospho (ST)	K1310_HUMAN	Uncharacterized protein KIAA1310
1.30312	GPPQSPVFEGVYNNSR	(5) Phospho (ST)	ATX2L_HUMAN	Ataxin-2-like protein
1.30604	NLNNSNLFSPVNR	(5) Phospho (ST)	NUP98_HUMAN	Nuclear pore complex protein Nup98-Nup96
1.30994	APGSPLSSEGAAGEGVR	(4) Phospho (ST)	CPZIP_HUMAN	Capz-interacting protein
1.30994	EASPAPLAQGEPGR	(3) Phospho (ST)	PHRF1_HUMAN	PHD and RING finger domain-containing protein 1
1.31384	DIEISTEEEKDTGDLK	(5) Phospho (ST)	LARP7_HUMAN	La-related protein 7
1.31579	VLLGFSSDESDVEASPR	(10) Phospho (ST)	MAN1_HUMAN	Inner nuclear membrane protein Man1
1.31774	ELEDLLSPLEELVK	(7) Phospho (ST)	NUP62_HUMAN	Nuclear pore glycoprotein p62
1.32456	AESPESSAIESTQSTPQK	(7) Phospho (ST)	PDS5B_HUMAN	Sister chromatid cohesion protein PDS5 homolog B
1.32749	AAAAGLGHPASPGGSEDGPPGSEEEDAAR	(22) Phospho (ST)	ARI3A_HUMAN	AT-rich interactive domain-containing protein 3A
1.32749	FLETDSEEEQEEVNEK	(6) Phospho (ST)	NOL8_HUMAN	Nucleolar protein 8
1.32846	GSVPLSSSPPATHFPDETEITNPVPK	(2) Phospho (ST)	TOP2A_HUMAN	DNA topoisomerase 2-alpha
1.33236	SGSSSPDSEITELK	(5) Phospho (ST)	PYRG1_HUMAN	CTP synthase 1
1.33431	EVLYDSEGLSGEER	(10) Phospho (ST)	SFR19_HUMAN	Splicing factor, arginine/serine-rich 19
1.34016	GSVPLSSSPPATHFPDETEITNPVPK	(8) Phospho (ST)	TOP2A_HUMAN	DNA topoisomerase 2-alpha
1.34211	MSGFIYQGK	(2) Phospho (ST)	ARHG6_HUMAN	Rho guanine nucleotide exchange factor 6
1.34211	LPSPTSPFSSLSQDQAATSK	(5) Phospho (ST)	LMO7_HUMAN	LIM domain only protein 7
1.34308	EEPPEPVPSPIIPILPSTAGK	(9) Phospho (ST)	MLL3_HUMAN	Histone-lysine N-methyltransferase MLL3
1.34795	GKLSAEENPDDSEVPSSSGINSTK	(4) Phospho (ST)	TF3C3_HUMAN	General transcription factor 3C polypeptide 3
1.35088	GSVPLSSSPPATHFPDETEITNPVPK	(7) Phospho (ST)	TOP2A_HUMAN	DNA topoisomerase 2-alpha
1.35088	ISLPLPNFSSLNLR	(2) Phospho (ST)	VIME_HUMAN	Vimentin
1.35867	IADLQSPLFR	(6) Phospho (ST)	SACS_HUMAN	Sacsin
1.36062	SNLDEEVNVIPPHTPVR	(14) Phospho (ST)	RB_HUMAN	Retinoblastoma-associated protein
1.36647	LFDDSDER	(5) Phospho (ST)	HTSF1_HUMAN	HIV Tat-specific factor 1
1.36745	LESESTSPSLEMK	(7) Phospho (ST)	RPRD2_HUMAN	Regulation of nuclear pre-mRNA domain-containing protein 2
1.37037	VDSEGDFSENDDAAGDFR	(8) Phospho (ST)	AKAP8_HUMAN	A-kinase anchor protein 8
1.37427	TPTSSPASSPLVAK	(5) Phospho (ST)	RRP1B_HUMAN	Ribosomal RNA processing protein 1 homolog B
1.37524	LSSSDSIGPDVTDILSDIAEEASK	(3 or 4 or 6) Phospho (ST)	MED1_HUMAN	Mediator of RNA polymerase II transcription subunit 1
1.37817	LFEESDDKEDEDADGK	(5) Phospho (ST)	HTSF1_HUMAN	HIV Tat-specific factor 1
1.37817	EDSGTFSLGK	(3) Phospho (ST)	PRKRA_HUMAN	Interferon-inducible double stranded RNA-dependent protein kinase activator A
1.37914	NSNSPPSPSSMNQR	(4) Phospho (ST)	I2BP2_HUMAN	Interferon regulatory factor 2-binding protein 2
1.37914	ESSPIPSPTSDR	(3) Phospho (ST)	SPTB2_HUMAN	Spectrin beta chain, brain 1
1.38012	NSSSPVSPASVPGQR	(4) Phospho (ST)	EAP1_HUMAN	Enhanced at puberty protein 1
1.38012	SPPPMNLGMNNR	(1) Phospho (ST)	MEF2C_HUMAN	Myocyte-specific enhancer factor 2C
1.38583	EESDGEYDEFGR	(3) Phospho (ST)	ZRAB2_HUMAN	Zinc finger Ran-binding domain-containing protein 2
1.38822	GNIETTSEDGQVFSPK	(14) Phospho (ST)	ZC3HD_HUMAN	Zinc finger CCCH domain-containing protein 13
1.39181	IDISPSTFR	(7) Phospho (ST)	TR150_HUMAN	Thyroid hormone receptor-associated protein 3
1.39571	LGAPENSGISTLER	(11) Phospho (ST)	FARP1_HUMAN	FERM, RhoGEF and pleckstrin domain-containing protein 1
1.39669	VEQATKPSFESGR	(8) Phospho (ST)	HNRPG_HUMAN	Heterogeneous nuclear ribonucleoprotein G
1.39766	LVTSPQSEPPAPFPPPR	(4) Phospho (ST)	SG269_HUMAN	Tyrosine-protein kinase SgK269
1.39961	TISPPPAPAPAAAPLPCGPTETIPSFLLTR	(1 or 3) Phospho (ST)	AKNA_HUMAN	AT-hook-containing transcription factor
1.40253	ATTLSNAVSSLASTGLSLTK	(5) Phospho (ST)	PICAL_HUMAN	Phosphatidylinositol-binding clathrin assembly protein
1.41423	KPSPEPEGEVGPPK	(3) Phospho (ST)	I2BP2_HUMAN	Interferon regulatory factor 2-binding protein 2
1.41715	STSPIIGSPPVR	(3) Phospho (ST)	PATL1_HUMAN	Protein PAT1 homolog 1
1.423	TADSSSSEDEEEYVVEK	(7) Phospho (ST)	CBX5_HUMAN	Chromobox protein homolog 5
1.42982	FPQGPPSQMGSPMGSR	(11) Phospho (ST)	PSPC1_HUMAN	Paraspeckle component 1
1.4308	LFEDDDSNEK	(7) Phospho (ST)	HTSF1_HUMAN	HIV Tat-specific factor 1
1.43762	EEAPASPLRPLYPQISPLK	(16) Phospho (ST)	FOXK1_HUMAN	Forkhead box protein K1
1.43957	TQTPPVSPAPQPTEER	(3) Phospho (ST)	SRC8_HUMAN	Src substrate cortactin
1.44055	GLNPDGTPALSTLGGFSPASKPSSPR	(24) Phospho (ST)	CCNL1_HUMAN	Cyclin-L1
1.44055	TVSPGSVSPIHGQGQVVENLK	(3) Phospho (ST)	ITSN2_HUMAN	Intersectin-2
1.44834	AGMSSNQSISSPVLDAVPR	(5) Phospho (ST);(11) Phospho (ST)	SRRM2_HUMAN	Serine/arginine repetitive matrix protein 2
1.44932	QTVPSENIPLPECSSPPSCK	(15) Phospho (ST)	BARD1_HUMAN	BRCA1-associated RING domain protein 1
1.45029	SVNEDDNPPSPIGGDMMDSLISQLQPPPQQQPFPK	(10) Phospho (ST)	MED14_HUMAN	Mediator of RNA polymerase II transcription subunit 14
1.45127	ISLPLPNFSSLNLR	(9) Phospho (ST)	VIME_HUMAN	Vimentin
1.45224	YIEIDSDEEPR	(6) Phospho (ST)	SDA1_HUMAN	Protein SDA1 homolog
1.45322	SQSLPNSLDYTQTSDPGR	(3) Phospho (ST)	RMD3_HUMAN	Regulator of microtubule dynamics protein 3
1.46004	SAPASPTHPGLMSPR	(5) Phospho (ST)	FOXK1_HUMAN	Forkhead box protein K1
1.46101	LGAGEGGEASVSPEK	(12) Phospho (ST)	TCOF_HUMAN	Treacle protein
1.46199	SSPNVANQPPSPGGK	(11) Phospho (ST)	AFAD_HUMAN	Afadin
1.47173	SPGSTPTTPTSSQAPQK	(5) Phospho (ST);(7) Phospho (ST)	NU214_HUMAN	Nuclear pore complex protein Nup214
1.47563	SPGSTPTTPTSSQAPQK	(8) Phospho (ST)	NU214_HUMAN	Nuclear pore complex protein Nup214
1.47856	GSSETETEPPVALAPGPAPTR	(5) Phospho (ST)	ERR1_HUMAN	Steroid hormone receptor ERR1
1.47856	DVPPDILLDSPER	(10) Phospho (ST)	NIPBL_HUMAN	Nipped-B-like protein
1.47856	IQPLEPDSPTGLSENPTPATEK	(8 or 10) Phospho (ST)	ZN295_HUMAN	Zinc finger protein 295
1.48148	QGSITSPQANEQSVTPQR	(3 or 6) Phospho (ST)	SRRM2_HUMAN	Serine/arginine repetitive matrix protein 2
1.48441	ASAGTPSLSAGVSPK	(13) Phospho (ST)	DOT1L_HUMAN	Histone-lysine N-methyltransferase, H3 lysine-79 specific
1.48538	TQTPPVSPAPQPTEER	(3) Phospho (ST);(7) Phospho (ST)	SRC8_HUMAN	Src substrate cortactin
1.48928	DAPTSPASVASSSSTPSSK	(5) Phospho (ST)	TLE3_HUMAN	Transducin-like enhancer protein 3
1.4922	IVEPEVVGESDSEVEGDAWR	(12) Phospho (ST)	MFAP1_HUMAN	Microfibrillar-associated protein 1
1.49415	GSVSDEEMMELR	(2) Phospho (ST)	PLSL_HUMAN	Plastin-2
1.5	GDVTAEEAAGASPAK	(12) Phospho (ST)	MRP_HUMAN	MARCKS-related protein
1.51072	LPSSPVYEDAASFK	(4) Phospho (ST)	SRC8_HUMAN	Src substrate cortactin
1.5186	MAPPVDDLSPK	(9) Phospho (ST)	PHF3_HUMAN	PHD finger protein 3
1.52047	DSAPSTPTSPTEFLTPGLR	(9) Phospho (ST)	SACS_HUMAN	Sacsin
1.52603	VYEDSGIPLPAESPK	(13) Phospho (ST)	CQ049_HUMAN	Uncharacterized potential DNA-binding protein C17orf49
1.53314	DRTPPLLYR	(3) Phospho (ST)	RBM15_HUMAN	Putative RNA-binding protein 15
1.54386	SPGSTPTTPTSSQAPQK	(1) Phospho (ST)	NU214_HUMAN	Nuclear pore complex protein Nup214
1.55361	VPPAPVPCPPPSPGPSAVPSSPK	(20) Phospho (ST)	BAG3_HUMAN	BAG family molecular chaperone regulator 3
1.5614	SSYSSPTSLSPR	(10) Phospho (ST)	PDLI2_HUMAN	PDZ and LIM domain protein 2
1.56433	YSPTSPTYSPTSPK	(2 or 7) Phospho (ST)	RPB1_HUMAN	DNA-directed RNA polymerase II subunit RPB1
1.56628	TGSGSPFAGNSPAR	(5) Phospho (ST)	ZC3H4_HUMAN	Zinc finger CCCH domain-containing protein 4
1.56725	AASPPASASDLIEQQQK	(3) Phospho (ST)	FA40A_HUMAN	Protein FAM40A
1.57115	LPSSPVYEDAASFK	(12) Phospho (ST)	SRC8_HUMAN	Src substrate cortactin
1.57407	LVGLNLSPPMSPVQLPLR	(7) Phospho (ST)	CCD52_HUMAN	Coiled-coil domain-containing protein 52
1.57602	IVPQSQVPNPESPGK	(12) Phospho (ST)	YETS2_HUMAN	YEATS domain-containing protein 2
1.59454	SLYASSPGGVYATR	(6) Phospho (ST)	VIME_HUMAN	Vimentin
1.59615	SAASPVVSSMPER	(4) Phospho (ST)	SON_HUMAN	SON protein
1.61696	AQQELVPPQQQASPPQLPK	(13) Phospho (ST)	SC16A_HUMAN	Protein transport protein Sec16A
1.61793	VVDVEEQQLEESGPHDLTETSYLPR	(12) Phospho (ST)	BRCA1_HUMAN	Breast cancer type 1 susceptibility protein
1.64425	AGAESPTMSVDGR	(5) Phospho (ST)	ZN217_HUMAN	Zinc finger protein 217
1.66374	ATISDEEIER	(4) Phospho (ST)	CHM2B_HUMAN	Charged multivesicular body protein 2b
1.67446	LSDDFDSPVKGPLCK	(7) Phospho (ST)	RSF1_HUMAN	Remodeling and spacing factor 1
1.68324	VDSTTCLFPVEEK	(5) Phospho (ST)	GFPT1_HUMAN	Glucosamine--fructose-6-phosphate aminotransferase [isomerizing] 1
1.68713	LPTAPFGCAPGTSFLQVTPPTSQNTTAR	(18) Phospho (ST)	Z280C_HUMAN	Zinc finger protein 280C
1.69006	SPAGSPELR	(5) Phospho (ST)	ZN828_HUMAN	Zinc finger protein 828
1.69298	YGMGTSVER	(6) Phospho (ST)	ODPA_HUMAN	Pyruvate dehydrogenase E1 component subunit alpha, somatic form, mitochondrial
1.71053	QPSEEEIIK	(3) Phospho (ST)	PEA15_HUMAN	Astrocytic phosphoprotein PEA-15
1.71637	LSGFSFKK	(5) Phospho (ST)	MARCS_HUMAN	Myristoylated alanine-rich C-kinase substrate
1.71832	LSGLSFKR	(5) Phospho (ST)	MRP_HUMAN	MARCKS-related protein
1.73197	LTPVSPESSSTEEK	(5) Phospho (ST)	SQSTM_HUMAN	Sequestosome-1
1.73294	LTTTGQVTSPVK	(9) Phospho (ST)	DNLI3_HUMAN	DNA ligase 3
1.74074	ASLVSEEEEDEEEDK	(5) Phospho (ST)	CDA7L_HUMAN	Cell division cycle-associated 7-like protein
1.75634	DGETLEGSDAEESLDK	(8) Phospho (ST)	CHD7_HUMAN	Chromodomain-helicase-DNA-binding protein 7
1.76023	LFPNATSPELLEDFR	(7) Phospho (ST)	AKNA_HUMAN	AT-hook-containing transcription factor
1.76413	SISSPSVSSETMDKPVDLSTR	(3) Phospho (ST)	RBP2_HUMAN	E3 SUMO-protein ligase RanBP2
1.76803	FVPAENDSILMNPAQDGEVQLSQNDDK	(22) Phospho (ST)	TP53B_HUMAN	Tumor suppressor p53-binding protein 1
1.7807	VLAGETLSVNDPPDVLDR	(8) Phospho (ST)	ILF3_HUMAN	Interleukin enhancer-binding factor 3
1.79532	AEEDEILNRSPR	(10) Phospho (ST)	CALX_HUMAN	Calnexin
1.80214	ASSVSTKESPAR	(9) Phospho (ST)	TCOF_HUMAN	Treacle protein
1.80994	ILDPNTGEPAPVLSSPPPADVSTFLAFPSPEK	(15 or 22 or 23) Phospho (ST)	RAGP1_HUMAN	Ran GTPase-activating protein 1
1.81939	VSSPVFGATSSIK	(3) Phospho (ST)	RBBP8_HUMAN	Retinoblastoma-binding protein 8
1.87329	SFLSEPSSPGR	(8) Phospho (ST)	VIR_HUMAN	Protein virilizer homolog
1.88356	VTNDISPESSPGVGR	(6) Phospho (ST)	PCM1_HUMAN	Pericentriolar material 1 protein
1.88402	VPSPPDEHQEAENAVSSGNR	(3) Phospho (ST)	NUSAP_HUMAN	Nucleolar and spindle-associated protein 1
1.93275	ACASPSAQVEGSPVAGSDGSQPAVK	(4) Phospho (ST);(12) Phospho (ST)	LRWD1_HUMAN	Leucine-rich repeat and WD repeat-containing protein 1
1.93415	EGSPIPHDPEFGSK	(3) Phospho (ST)	FOXK1_HUMAN	Forkhead box protein K1
1.95322	EGESLEDLMK	(4) Phospho (ST)	PLSL_HUMAN	Plastin-2
1.96199	EDVEVAESPLR	(8) Phospho (ST)	NUP88_HUMAN	Nuclear pore complex protein Nup88
2	YLLGDAPVSPSSQK	(9) Phospho (ST)	TE2IP_HUMAN	Telomeric repeat-binding factor 2-interacting protein 1
2.00783	TSFSVGSDDELGPIR	(7) Phospho (ST)	GRLF1_HUMAN	Glucocorticoid receptor DNA-binding factor 1
2.03314	TDDEDFVPSDASPPK	(9 or 12) Phospho (ST)	TOP2A_HUMAN	DNA topoisomerase 2-alpha
2.05556	EDALDDSVSSSSVHASPLASSPVRK	(21) Phospho (ST)	RBP2_HUMAN	E3 SUMO-protein ligase RanBP2
2.05653	LLEDSEESSEETVSR	(8) Phospho (ST)	DHX16_HUMAN	Putative pre-mRNA-splicing factor ATP-dependent RNA helicase DHX16
2.06335	LLEDSEESSEETVSR	(5) Phospho (ST)	DHX16_HUMAN	Putative pre-mRNA-splicing factor ATP-dependent RNA helicase DHX16
2.11306	EDALDDSVSSSSVHASPLASSPVR	(16) Phospho (ST)	RBP2_HUMAN	E3 SUMO-protein ligase RanBP2
2.18519	EDEISPPPPNPVVK	(5) Phospho (ST)	KAP0_HUMAN	cAMP-dependent protein kinase type I-alpha regulatory subunit
2.20955	DNSPPPAFKPEPPK	(3) Phospho (ST)	ZO2_HUMAN	Tight junction protein ZO-2
2.29609	GAPSSPATGVLPSPQGK	(4 or 5) Phospho (ST)	NU188_HUMAN	Nucleoporin NUP188 homolog
2.30214	DIIRQPSEEEIIK	(7) Phospho (ST)	PEA15_HUMAN	Astrocytic phosphoprotein PEA-15
2.30702	DVEDMELSDVEDDGSK	(8) Phospho (ST)	RPRD2_HUMAN	Regulation of nuclear pre-mRNA domain-containing protein 2
2.3616	EELMSSDLEETAGSTSIPK	(11) Phospho (ST)	NOP56_HUMAN	Nucleolar protein 56
2.4347	DATPPVSPINMEDQER	(7) Phospho (ST)	JUNB_HUMAN	Transcription factor jun-B
2.49318	TPEELDDSDFETEDFDVR	(8) Phospho (ST)	CTNA1_HUMAN	Catenin alpha-1
2.50195	GTNTSSPYDAGADYLR	(6) Phospho (ST)	Z280C_HUMAN	Zinc finger protein 280C
2.71053	ISYTPPESPVPSYASSTPLHVPVPR	(4) Phospho (ST)	ETV6_HUMAN	Transcription factor ETV6
2.82456	LQQQAALSPTTAPAVSSVSK	(8) Phospho (ST)	P66B_HUMAN	Transcriptional repressor p66-beta
2.98343	TTTPGPSLSQGVSVDEK	(9) Phospho (ST)	NBN_HUMAN	Nibrin
3.07018	EQNSALPTSSQDEELMEVVEK	(9 or 10) Phospho (ST)	SRRM2_HUMAN	Serine/arginine repetitive matrix protein 2
3.17641	SELSQDAEPAGSQETK	(12) Phospho (ST)	UT14A_HUMAN	U3 small nucleolar RNA-associated protein 14 homolog A
3.20565	SGTAETEPVEQDSSQPSLPLVR	(14) Phospho (ST)	TP53B_HUMAN	Tumor suppressor p53-binding protein 1
3.37232	SMVSPVPSPTGTISVPNSCPASPR	(10 or 12) Phospho (ST)	FOXK1_HUMAN	Forkhead box protein K1
3.40058	ADSGPTQPPLSLSPAPETK	(13) Phospho (ST)	SC16A_HUMAN	Protein transport protein Sec16A
3.83723	SGLDLNTSLSPSLLQPGK	(10) Phospho (ST)	RBBP8_HUMAN	Retinoblastoma-binding protein 8
4.45517	GSGSQSSVPSVDQFTGVGIR	(4) Phospho (ST)	SMC3_HUMAN	Structural maintenance of chromosomes protein 3
5.50292	VFQTEAELQEVISDLQSK	(4) Phospho (ST)	RAD50_HUMAN	DNA repair protein RAD50
6.30214	LFDVCGSQDFESDLDR	(7) Phospho (ST)	RAD50_HUMAN	DNA repair protein RAD50
Phosphopeptides identified and quantified in whole cell extract from MNNG-treated MT1
Phosphopeptide ratio (L/H)	Sequence	Modifications	Protein Accession	Protein Description
0.197795	EVYELLDSPGK	(8) Phospho (ST)	PUR6_HUMAN	Multifunctional protein ADE2 OS=Homo sapiens GN=PAICS PE=1 SV=3
0.26946	METEADAPSPAPSLGER	(9) Phospho (ST)	CHD3_HUMAN	Chromodomain-helicase-DNA-binding protein 3 OS=Homo sapiens GN=CHD3 PE=1 SV=3
0.346307	MYPESTTGSPAR	(9) Phospho (ST)	KCAB2_HUMAN	Voltage-gated potassium channel subunit beta-2 OS=Homo sapiens GN=KCNAB2 PE=1 SV=2
0.351819	GGPASPGGLQGLETR	(5) Phospho (ST)	HJURP_HUMAN	Holliday junction recognition protein OS=Homo sapiens GN=HJURP PE=1 SV=1
0.381231	IGSDPLAYEPK	(3) Phospho (ST)	SL9A1_HUMAN	Sodium/hydrogen exchanger 1 OS=Homo sapiens GN=SLC9A1 PE=1 SV=2
0.441896	QNSDPTSENPPLPTR	(3) Phospho (ST)	TNIK_HUMAN	TRAF2 and NCK-interacting protein kinase OS=Homo sapiens GN=TNIK PE=1 SV=1
0.549283	VLSPTAAKPSPFEGK	(3) Phospho (ST)	PP1RA_HUMAN	Serine/threonine-protein phosphatase 1 regulatory subunit 10 OS=Homo sapiens GN=PPP1R10 PE=1 SV=1
0.583021	ESLPPAAEPSPVSK	(10) Phospho (ST)	PK1IP_HUMAN	p21-activated protein kinase-interacting protein 1 OS=Homo sapiens GN=PAK1IP1 PE=1 SV=2
0.600331	SNSAPLIHGLSDTSPVFQAEAPSAR	(3) Phospho (ST)	F122A_HUMAN	Protein FAM122A OS=Homo sapiens GN=FAM122A PE=1 SV=1
0.60419	SISADDDLQESSR	(3) Phospho (ST)	NELFE_HUMAN	Negative elongation factor E OS=Homo sapiens GN=RDBP PE=1 SV=3
0.615877	KTSPASLDFPESQK	(3) Phospho (ST)	ZN828_HUMAN	Zinc finger protein 828 OS=Homo sapiens GN=ZNF828 PE=1 SV=2
0.650496	EAAAQEAGADTPGKGEPPAPKSPPK	(22) Phospho (ST)	FMNL_HUMAN	Formin-like protein 1 OS=Homo sapiens GN=FMNL1 PE=1 SV=2
0.650606	IPSPIGFTPGPQQLLGDPFQGMR	(3) Phospho (ST)	4ET_HUMAN	Eukaryotic translation initiation factor 4E transporter OS=Homo sapiens GN=EIF4ENIF1 PE=1 SV=2
0.672216	SPGSNSKVPEIEVTVEGPNNNNPQTSAVR	(6) Phospho (ST)	GTF2I_HUMAN	General transcription factor II-I OS=Homo sapiens GN=GTF2I PE=1 SV=2
0.67806	VSTTTDSPVSPAQAASPFIPLDELSSK	(10) Phospho (ST)	F122A_HUMAN	Protein FAM122A OS=Homo sapiens GN=FAM122A PE=1 SV=1
0.689526	AAKLSEGSQPAEEEEDQETPSR	(5) Phospho (ST)	ACINU_HUMAN	Apoptotic chromatin condensation inducer in the nucleus OS=Homo sapiens GN=ACIN1 PE=1 SV=1
0.695149	DMSPLSETEMALGK	(3) Phospho (ST)	MAP4_HUMAN	Microtubule-associated protein 4 OS=Homo sapiens GN=MAP4 PE=1 SV=2
0.715656	IDFIPVSPAPSPTR	(11 or 13) Phospho (ST)	F122A_HUMAN	Protein FAM122A OS=Homo sapiens GN=FAM122A PE=1 SV=1
0.719294	ETVNSPAIYK	(5) Phospho (ST)	UTP11_HUMAN	Probable U3 small nucleolar RNA-associated protein 11 OS=Homo sapiens GN=UTP11L PE=1 SV=2
0.728115	GESAPTLSTSPSPSSPSPTSPSPTLGR	(22 or 24) Phospho (ST)	CI005_HUMAN	Transmembrane protein C9orf5 OS=Homo sapiens GN=C9orf5 PE=1 SV=2
0.729768	TPPDTTFPEPTCLSASPPNAPPR	(16) Phospho (ST)	RHG10_HUMAN	Rho GTPase-activating protein 10 OS=Homo sapiens GN=ARHGAP10 PE=1 SV=1
0.739471	LDTGSPEPETR	(5) Phospho (ST)	K0947_HUMAN	Uncharacterized protein KIAA0947 OS=Homo sapiens GN=KIAA0947 PE=1 SV=4
0.740353	GPPASSPAPAPKFSPVTPK	(14) Phospho (ST)	ZYX_HUMAN	Zyxin OS=Homo sapiens GN=ZYX PE=1 SV=1
0.741566	NSPEDLGLSLTGDSCK	(2) Phospho (ST)	TP53B_HUMAN	Tumor suppressor p53-binding protein 1 OS=Homo sapiens GN=TP53BP1 PE=1 SV=2
0.746858	ALQTSPQPPEGPGLPR	(5) Phospho (ST)	VIP1_HUMAN	Inositol hexakisphosphate and diphosphoinositol-pentakisphosphate kinase 1 OS=Homo sapiens GN=HISPPD2A PE=1 SV=1
0.759316	VSLLGPVTTPEHQLLK	(8 or 9) Phospho (ST)	RGAP1_HUMAN	Rac GTPase-activating protein 1 OS=Homo sapiens GN=RACGAP1 PE=1 SV=1
0.772657	AVPIGTPPK	(6) Phospho (ST)	PATL1_HUMAN	Protein PAT1 homolog 1 OS=Homo sapiens GN=PATL1 PE=1 SV=2
0.773649	LFDQQLSPGLRPRPQVPGEANPINMVSK	(7) Phospho (ST)	SHIP1_HUMAN	Phosphatidylinositol-3,4,5-trisphosphate 5-phosphatase 1 OS=Homo sapiens GN=INPP5D PE=1 SV=2
0.774972	KKEEPSQNDISPK	(11) Phospho (ST)	DDX21_HUMAN	Nucleolar RNA helicase 2 OS=Homo sapiens GN=DDX21 PE=1 SV=5
0.776516	TLSDESIYNSQR	(3) Phospho (ST)	SI1L1_HUMAN	Signal-induced proliferation-associated 1-like protein 1 OS=Homo sapiens GN=SIPA1L1 PE=1 SV=4
0.783021	DVVMLDNLPDLPPALVPSPPKR	(18) Phospho (ST)	RPAP1_HUMAN	RNA polymerase II-associated protein 1 OS=Homo sapiens GN=RPAP1 PE=1 SV=2
0.783682	RPESPSEISPIK	(4) Phospho (ST)	WAPL_HUMAN	Wings apart-like protein homolog OS=Homo sapiens GN=WAPAL PE=1 SV=1
0.786659	DIPAPSPPLPLLSGVPPPPPLPPPPPIK	(6) Phospho (ST)	FHOD1_HUMAN	FH1/FH2 domain-containing protein 1 OS=Homo sapiens GN=FHOD1 PE=1 SV=3
0.787652	FTPVASKFSPGAPGGSGSQPNQK	(6) Phospho (ST)	ZYX_HUMAN	Zyxin OS=Homo sapiens GN=ZYX PE=1 SV=1
0.787982	MVEPENAVTITPLRPEDDYSPR	(20) Phospho (ST)	LAP4_HUMAN	Protein LAP4 OS=Homo sapiens GN=SCRIB PE=1 SV=3
0.792062	AFLSPPTLLEGPLR	(4) Phospho (ST)	CTGE5_HUMAN	Cutaneous T-cell lymphoma-associated antigen 5 OS=Homo sapiens GN=CTAGE5 PE=1 SV=3
0.796251	IPSFFPSPEEPPSPSAPSIAK	(13) Phospho (ST)	AKP13_HUMAN	A-kinase anchor protein 13 OS=Homo sapiens GN=AKAP13 PE=1 SV=2
0.801103	VEEASPGRPSSVDTLLSPTALIDSILR	(14) Phospho (ST)	HSF1_HUMAN	Heat shock factor protein 1 OS=Homo sapiens GN=HSF1 PE=1 SV=1
0.803638	LLAQAEGEPCYIR	(11) Phospho (Y)	TYK2_HUMAN	Non-receptor tyrosine-protein kinase TYK2 OS=Homo sapiens GN=TYK2 PE=1 SV=3
0.805292	SMVSPVPSPTGTISVPNSCPASPR	(8 or 10) Phospho (ST)	FOXK1_HUMAN	Forkhead box protein K1 OS=Homo sapiens GN=FOXK1 PE=1 SV=1
0.807828	SKSPPKVPIVIQDDSLPAGPPPQIR	(3) Phospho (ST)	CA144_HUMAN	UPF0485 protein C1orf144 OS=Homo sapiens GN=C1orf144 PE=1 SV=1
0.810695	VTRSPPETAAPVEDMAR	(4) Phospho (ST)	3BP1_HUMAN	SH3 domain-binding protein 1 OS=Homo sapiens GN=SH3BP1 PE=1 SV=3
0.812128	LTFDSSFSPNTGKK	(8) Phospho (ST)	VDAC1_HUMAN	Voltage-dependent anion-selective channel protein 1 OS=Homo sapiens GN=VDAC1 PE=1 SV=2
0.813341	LFGGFNSSDTVTSPQR	(13) Phospho (ST)	SRC_HUMAN	Proto-oncogene tyrosine-protein kinase Src OS=Homo sapiens GN=SRC PE=1 SV=3
0.813561	IPGGNIYISPLKSPYK	(9) Phospho (ST)	RB_HUMAN	Retinoblastoma-associated protein OS=Homo sapiens GN=RB1 PE=1 SV=2
0.814553	SIPLECPLSSPK	(10) Phospho (ST)	AKAP1_HUMAN	A kinase anchor protein 1, mitochondrial OS=Homo sapiens GN=AKAP1 PE=1 SV=1
0.816207	VGNESPVQELK	(5) Phospho (ST)	WDR44_HUMAN	WD repeat-containing protein 44 OS=Homo sapiens GN=WDR44 PE=1 SV=1
0.81753	LVGLNLSPPMSPVQLPLR	(7) Phospho (ST)	CCD52_HUMAN	Coiled-coil domain-containing protein 52 OS=Homo sapiens GN=CCDC52 PE=1 SV=1
0.818192	TRSPDVISSASTALSQDIPEIASEALSR	(3) Phospho (ST)	EDC4_HUMAN	Enhancer of mRNA-decapping protein 4 OS=Homo sapiens GN=EDC4 PE=1 SV=1
0.818853	FQETEFLSPPR	(8) Phospho (ST)	LAP2A_HUMAN	Lamina-associated polypeptide 2, isoform alpha OS=Homo sapiens GN=TMPO PE=1 SV=2
0.823925	GVAPADSPEAPR	(7) Phospho (ST)	AKIB1_HUMAN	Ankyrin repeat and IBR domain-containing protein 1 OS=Homo sapiens GN=ANKIB1 PE=1 SV=3
0.824697	FESPEVAER	(3) Phospho (ST)	HNRPM_HUMAN	Heterogeneous nuclear ribonucleoprotein M OS=Homo sapiens GN=HNRNPM PE=1 SV=3
0.825028	MRKETPPPLVPPAAR	(5) Phospho (ST)	MEP50_HUMAN	Methylosome protein 50 OS=Homo sapiens GN=WDR77 PE=1 SV=1
0.825248	NPEAALSPTFR	(7) Phospho (ST)	MTA70_HUMAN	N6-adenosine-methyltransferase 70 kDa subunit OS=Homo sapiens GN=METTL3 PE=1 SV=2
0.82613	MEISAELPQTPQR	(10) Phospho (ST)	UBR1_HUMAN	E3 ubiquitin-protein ligase UBR1 OS=Homo sapiens GN=UBR1 PE=1 SV=1
0.82624	KFQEQECPPSPEPTRK	(10) Phospho (ST)	RRAS2_HUMAN	Ras-related protein R-Ras2 OS=Homo sapiens GN=RRAS2 PE=1 SV=1
0.827343	LVLAESPQPK	(6) Phospho (ST)	CD008_HUMAN	Uncharacterized protein C4orf8 OS=Homo sapiens GN=C4orf8 PE=1 SV=2
0.829548	TTSPLEEEER	(3) Phospho (ST)	ACINU_HUMAN	Apoptotic chromatin condensation inducer in the nucleus OS=Homo sapiens GN=ACIN1 PE=1 SV=1
0.829548	QDDSPPRPIIGPALPPGFIK	(4) Phospho (ST)	K1704_HUMAN	Uncharacterized protein KIAA1704 OS=Homo sapiens GN=KIAA1704 PE=1 SV=1
0.83032	KLLLDPSSPPTK	(8) Phospho (ST)	CK059_HUMAN	UPF0404 protein C11orf59 OS=Homo sapiens GN=C11orf59 PE=1 SV=2
0.831422	TVSSPPTSPRPGSAATVSASTSNIIPPR	(3 or 7) Phospho (ST);(4 or 8) Phospho (ST)	SRP72_HUMAN	Signal recognition particle 72 kDa protein OS=Homo sapiens GN=SRP72 PE=1 SV=3
0.832966	ESMEASPEAMVK	(6) Phospho (ST)	MA7D3_HUMAN	MAP7 domain-containing protein 3 OS=Homo sapiens GN=MAP7D3 PE=1 SV=2
0.833186	RNSLPQIPMLNLEAR	(3) Phospho (ST)	FAK2_HUMAN	Protein tyrosine kinase 2 beta OS=Homo sapiens GN=PTK2B PE=1 SV=2
0.835832	VLSPPKLNEVSSDANR	(3) Phospho (ST)	RANB3_HUMAN	Ran-binding protein 3 OS=Homo sapiens GN=RANBP3 PE=1 SV=1
0.836384	AVVSPPKFVFGSESVK	(4) Phospho (ST)	RBP2_HUMAN	E3 SUMO-protein ligase RanBP2 OS=Homo sapiens GN=RANBP2 PE=1 SV=2
0.841235	DIPAPSPPLPLLSGVPPPPPLPPPPPIK	(13) Phospho (ST)	FHOD1_HUMAN	FH1/FH2 domain-containing protein 1 OS=Homo sapiens GN=FHOD1 PE=1 SV=3
0.841345	WPFSGKTSPPCSPANLSR	(7 or 8) Phospho (ST)	PCY1A_HUMAN	Choline-phosphate cytidylyltransferase A OS=Homo sapiens GN=PCYT1A PE=1 SV=2
0.841345	SKESVPEFPLSPPK	(11) Phospho (ST)	STMN1_HUMAN	Stathmin OS=Homo sapiens GN=STMN1 PE=1 SV=3
0.841566	GTDTQTPAVLSPSKTQATLKPK	(18) Phospho (ST)	NOP2_HUMAN	Putative ribosomal RNA methyltransferase NOP2 OS=Homo sapiens GN=NOP2 PE=1 SV=2
0.842668	LAPVPSPEPQKPAPVSPESVK	(6) Phospho (ST);(16) Phospho (ST)	ZN828_HUMAN	Zinc finger protein 828 OS=Homo sapiens GN=ZNF828 PE=1 SV=2
0.844101	YSVGSLSPVSASVLK	(7) Phospho (ST)	DBF4A_HUMAN	Protein DBF4 homolog A OS=Homo sapiens GN=DBF4 PE=1 SV=1
0.845204	MGQAPSQSLLPPAQDQPRSPVPSAFSDQSR	(19) Phospho (ST)	SRRM2_HUMAN	Serine/arginine repetitive matrix protein 2 OS=Homo sapiens GN=SRRM2 PE=1 SV=2
0.845865	MSPSKSPFLPSMK	(2) Phospho (ST)	ARI1B_HUMAN	AT-rich interactive domain-containing protein 1B OS=Homo sapiens GN=ARID1B PE=1 SV=2
0.846307	LGIAVIHGEAQDAESDLVDGRHSPPMVR	(23) Phospho (ST)	KPRB_HUMAN	Phosphoribosyl pyrophosphate synthetase-associated protein 2 OS=Homo sapiens GN=PRPSAP2 PE=1 SV=1
0.846307	SSSSFTPFIDPR	(4) Phospho (ST)	M4K4_HUMAN	Mitogen-activated protein kinase kinase kinase kinase 4 OS=Homo sapiens GN=MAP4K4 PE=1 SV=2
0.848071	RVNDAEPGSPEAPQGK	(9) Phospho (ST)	DDX51_HUMAN	ATP-dependent RNA helicase DDX51 OS=Homo sapiens GN=DDX51 PE=1 SV=2
0.848629	LIESLSPDFCHQNK	(6) Phospho (ST)	CB044_HUMAN	WD repeat-containing protein C2orf44 OS=Homo sapiens GN=C2orf44 PE=1 SV=1
0.848842	NPEDKSPQLSLSPRPASPK	(17) Phospho (ST)	WIZ_HUMAN	Protein Wiz OS=Homo sapiens GN=WIZ PE=1 SV=2
0.848953	IISVTPVKNIDPVK	(5) Phospho (ST)	PDS5A_HUMAN	Sister chromatid cohesion protein PDS5 homolog A OS=Homo sapiens GN=PDS5A PE=1 SV=1
0.851819	GLLPGLLPAPADKLTPK	(15) Phospho (ST)	EDC4_HUMAN	Enhancer of mRNA-decapping protein 4 OS=Homo sapiens GN=EDC4 PE=1 SV=1
0.855347	KCSLPAEEDSVLEK	(3) Phospho (ST)	MAP4_HUMAN	Microtubule-associated protein 4 OS=Homo sapiens GN=MAP4 PE=1 SV=2
0.858875	MVIQGPSSPQGEAMVTDVLEDQKEGR	(8) Phospho (ST)	TP53B_HUMAN	Tumor suppressor p53-binding protein 1 OS=Homo sapiens GN=TP53BP1 PE=1 SV=2
0.858986	VFIDQNLSPGKGVVSLVAVHPSTVNPLGK	(8) Phospho (ST)	TFDP1_HUMAN	Transcription factor Dp-1 OS=Homo sapiens GN=TFDP1 PE=1 SV=1
0.861301	ERSPALKSPLQSVVVR	(3) Phospho (ST)	TR150_HUMAN	Thyroid hormone receptor-associated protein 3 OS=Homo sapiens GN=THRAP3 PE=1 SV=2
0.861742	DRCPLPCIPTLIGTPVK	(14) Phospho (ST)	RGAP1_HUMAN	Rac GTPase-activating protein 1 OS=Homo sapiens GN=RACGAP1 PE=1 SV=1
0.862293	GDTVSASPCSAPLAR	(7) Phospho (ST)	SKIV2_HUMAN	Helicase SKI2W OS=Homo sapiens GN=SKIV2L PE=1 SV=2
0.863065	SFELPPYTPPPILSPVR	(14) Phospho (ST)	CN043_HUMAN	Uncharacterized protein C14orf43 OS=Homo sapiens GN=C14orf43 PE=1 SV=2
0.863616	GILSLPHQASPVSR	(10) Phospho (ST)	PIAS1_HUMAN	E3 SUMO-protein ligase PIAS1 OS=Homo sapiens GN=PIAS1 PE=1 SV=2
0.863727	TPTPPEVTKIPEDILQLLSK	(3) Phospho (ST)	CM003_HUMAN	Uncharacterized protein C13orf3 OS=Homo sapiens GN=C13orf3 PE=1 SV=2
0.864278	AASPPRPLLSNASATPVGR	(3) Phospho (ST)	ANLN_HUMAN	Actin-binding protein anillin OS=Homo sapiens GN=ANLN PE=1 SV=2
0.864388	TCFSPNRVIGLSSDLQQVGGASAR	(4) Phospho (ST)	EIF3F_HUMAN	Eukaryotic translation initiation factor 3 subunit F OS=Homo sapiens GN=EIF3F PE=1 SV=1
0.864388	RIDFIPVSPAPSPTR	(12 or 14) Phospho (ST)	F122A_HUMAN	Protein FAM122A OS=Homo sapiens GN=FAM122A PE=1 SV=1
0.865601	RPESPSEISPIKGSVR	(4) Phospho (ST);(9) Phospho (ST)	WAPL_HUMAN	Wings apart-like protein homolog OS=Homo sapiens GN=WAPAL PE=1 SV=1
0.865821	KTPSKPPAQLSPSVPK	(11 or 13) Phospho (ST)	XRCC1_HUMAN	DNA repair protein XRCC1 OS=Homo sapiens GN=XRCC1 PE=1 SV=1
0.866483	SPALKSPLQSVVVR	(6) Phospho (ST)	TR150_HUMAN	Thyroid hormone receptor-associated protein 3 OS=Homo sapiens GN=THRAP3 PE=1 SV=2
0.870342	STPLASPSPSPGRSPQR	(10 or 14) Phospho (ST)	AHTF1_HUMAN	AT-hook-containing transcription factor 1 OS=Homo sapiens GN=AHCTF1 PE=1 SV=2
0.870342	RGLLYDSDEEDEERPAR	(7) Phospho (ST)	MCM2_HUMAN	DNA replication licensing factor MCM2 OS=Homo sapiens GN=MCM2 PE=1 SV=4
0.870673	ELEKPIQSKPQSPVIQAAAVSPK	(21) Phospho (ST)	BIG2_HUMAN	Brefeldin A-inhibited guanine nucleotide-exchange protein 2 OS=Homo sapiens GN=ARFGEF2 PE=1 SV=3
0.871114	KLSGDQITLPTTVDYSSVPK	(3) Phospho (ST)	RCAS1_HUMAN	Receptor-binding cancer antigen expressed on SiSo cells OS=Homo sapiens GN=EBAG9 PE=1 SV=1
0.871334	VNFPENGFLSPDKLSLLEK	(10) Phospho (ST)	DNJA1_HUMAN	DnaJ homolog subfamily A member 1 OS=Homo sapiens GN=DNAJA1 PE=1 SV=2
0.871775	SPPYTAFLGNLPYDVTEESIK	(1) Phospho (ST)	IF4B_HUMAN	Eukaryotic translation initiation factor 4B OS=Homo sapiens GN=EIF4B PE=1 SV=2
0.872326	AGGPATPLSPTR	(9) Phospho (ST)	LMNB2_HUMAN	Lamin-B2 OS=Homo sapiens GN=LMNB2 PE=1 SV=3
0.872767	ACASPSAQVEGSPVAGSDGSQPAVK	(4) Phospho (ST)	LRWD1_HUMAN	Leucine-rich repeat and WD repeat-containing protein 1 OS=Homo sapiens GN=LRWD1 PE=1 SV=2
0.876626	LLYNSPEYEASFPR	(5) Phospho (ST)	CO042_HUMAN	Uncharacterized protein C15orf42 OS=Homo sapiens GN=C15orf42 PE=1 SV=2
0.877067	SLPSSSQLKGSPQAISR	(11) Phospho (ST)	AHTF1_HUMAN	AT-hook-containing transcription factor 1 OS=Homo sapiens GN=AHCTF1 PE=1 SV=2
0.877729	NVSSFPDDATSPLQENR	(11) Phospho (ST)	IMA2_HUMAN	Importin subunit alpha-2 OS=Homo sapiens GN=KPNA2 PE=1 SV=1
0.877729	STAPSAAASASASAAASSPAGGGAEALELLEHCGVCR	(18) Phospho (ST)	TIF1B_HUMAN	Transcription intermediary factor 1-beta OS=Homo sapiens GN=TRIM28 PE=1 SV=5
0.878942	CLLADLPLPPELPGGDDLSKSPEEK	(19 or 21) Phospho (ST)	CD2L5_HUMAN	Cell division cycle 2-like protein kinase 5 OS=Homo sapiens GN=CDC2L5 PE=1 SV=2
0.878942	VGSLDNVGHLPAGGAVK	(3) Phospho (ST)	MAP4_HUMAN	Microtubule-associated protein 4 OS=Homo sapiens GN=MAP4 PE=1 SV=2
0.879383	EKSPVREPVDNLSPEER	(3) Phospho (ST)	RBM23_HUMAN	Probable RNA-binding protein 23 OS=Homo sapiens GN=RBM23 PE=1 SV=1
0.879824	TNILQYASTRPPTLSPIPHIPR	(8) Phospho (ST)	RB_HUMAN	Retinoblastoma-associated protein OS=Homo sapiens GN=RB1 PE=1 SV=2
0.879824	LLDHMAPPPVADQASPR	(15) Phospho (ST)	SPY4_HUMAN	Protein sprouty homolog 4 OS=Homo sapiens GN=SPRY4 PE=1 SV=2
0.882029	SKSPVGNPQLIQFSR	(3) Phospho (ST)	LKAP_HUMAN	Limkain-b1 OS=Homo sapiens GN=LKAP PE=1 SV=4
0.882139	ANSPEKPPEAGAAHKPR	(3) Phospho (ST)	LRWD1_HUMAN	Leucine-rich repeat and WD repeat-containing protein 1 OS=Homo sapiens GN=LRWD1 PE=1 SV=2
0.88269	AGLGSPERPPK	(5) Phospho (ST)	CCD86_HUMAN	Coiled-coil domain-containing protein 86 OS=Homo sapiens GN=CCDC86 PE=1 SV=1
0.882911	SLGSASPGPGQPPLSSPTRGGVK	(16) Phospho (ST)	ZDHC5_HUMAN	Probable palmitoyltransferase ZDHHC5 OS=Homo sapiens GN=ZDHHC5 PE=1 SV=2
0.883241	SQDVAVSPQQQQCSK	(7) Phospho (ST)	EDC3_HUMAN	Enhancer of mRNA-decapping protein 3 OS=Homo sapiens GN=EDC3 PE=1 SV=1
0.883462	KASPEPPDSAEGALK	(3) Phospho (ST)	EAP1_HUMAN	Enhanced at puberty protein 1 OS=Homo sapiens GN=EAP1 PE=1 SV=1
0.883572	RPLDSPEAEELPAMK	(5) Phospho (ST)	TAF3_HUMAN	Transcription initiation factor TFIID subunit 3 OS=Homo sapiens GN=TAF3 PE=1 SV=1
[truncated: 1,709 more rows]
