# Supplementary material for: Proteomic analysis of mismatch repair-mediated alkylating agent-induced DNA damage response
Source: Cell Biosci. 2013 Sep 19;3:37. doi: 10.1186/2045-3701-3-37 (PMC3848634; doi:10.1186/2045-3701-3-37)
Supplement: Additional file 3: Table S3 — Detail information in changes respectively in protein expression and protein phosphorylation from MNNG-treated TK6 and MT1 cells. ‘L’ (light) represents MNNG-treatment group, and ‘H’ (heavy) represents mock-treatment group. [file 2045-3701-3-37-S3.xls]

## Sheet: Sheet1
Table S3: Detail information in changes respectively in protein expression and protein phosphorylation from MNNG-treated TK6 and MT1 cells. L represents MNNG-treatment group, and H represents mock-treatment group.
Transcription
Changes in protein expression from MNNG-treated TK6
Protein ratio (L/H)	Protein Accession
0.0434211	DHX37_HUMAN
0.231384	CTBP1_HUMAN
0.501949	NKRF_HUMAN
0.579435	TIM_HUMAN
0.629269	PAX5_HUMAN
1.50491	PHB_HUMAN
1.5078	CAF1B_HUMAN
1.62573	SRFB1_HUMAN
1.78389	NUCL_HUMAN
1.9664	SP16H_HUMAN
2.67934	ESF1_HUMAN
Changes in protein expression from MNNG-treated MT1
Protein ratio (L/H)	Protein Accession
0.190052	BAZ1B_HUMAN
0.455215	PAX5_HUMAN
0.507464	NKRF_HUMAN
0.565033	RBBP4_HUMAN
0.572249	ADNP_HUMAN
0.609282	TERF2_HUMAN
0.619617	ELAV2_HUMAN
0.645455	CCAR1_HUMAN
0.656172	NUP62_HUMAN
1.52746	IL16_HUMAN
1.52919	RPB3_HUMAN
1.54258	HNRL1_HUMAN
1.55598	ANM5_HUMAN
1.59426	AN32A_HUMAN
1.62531	SND1_HUMAN
1.63668	YBOX1_HUMAN
1.64363	PHB_HUMAN
1.70813	DBPA_HUMAN
1.71005	NACA_HUMAN
1.77512	PHB2_HUMAN
1.78086	LYRIC_HUMAN
1.79614	ESF1_HUMAN
1.87847	NFKB2_HUMAN
2.12632	SRFB1_HUMAN
2.14545	CNBP_HUMAN
Changes in protein phosphorylation from MNNG-treated TK6
Phosphopeptide ratio (L/H)	Protein Accession	Sequence	Modifications
0.149025	ARI1A_HUMAN	FPPPQELSQDSFGSQASSAPSMTSSK	(8) Phospho (ST)
0.211209	CN043_HUMAN	SFELPPYTPPPILSPVR	(8) Phospho (ST)
0.224263	KHDR1_HUMAN	SGSMDPSGAHPSVR	(3) Phospho (ST)
0.28577	TAF1_HUMAN	DASVFQDESNMSVLDIPSATPEK	(18 or 20) Phospho (ST)
0.293665	MRGBP_HUMAN	VLTANSNPSSPSAAK	(9 or 10) Phospho (ST)
0.319591	MED1_HUMAN	NYGSPLISGSTPK	(4) Phospho (ST)
0.329337	ZN318_HUMAN	YISQEEGPLSPFLGQLDEDYR	(10) Phospho (ST)
0.393665	T2FA_HUMAN	TTPNSGDVQVTEDAVR	(2) Phospho (ST)
0.39961	HCFC1_HUMAN	VASSPVMVSNPATR	(4) Phospho (ST)
0.401072	TRRAP_HUMAN	SQSLPGADSLLAKPIDK	(3) Phospho (ST)
0.419883	FOXK1_HUMAN	SGGLQTPECLSR	(11) Phospho (ST)
0.427875	ZN687_HUMAN	LSPATPTSEGPK	(5) Phospho (ST)
0.440448	CDCA7_HUMAN	ILGSLDALPMEEEEEEDKYMLVR	(4) Phospho (ST)
0.448051	NONO_HUMAN	FGQAATMEGIGAIGGTPPAFNR	(16) Phospho (ST)
0.45117	REQU_HUMAN	VDDDSLGEFPVTNSR	(5) Phospho (ST)
0.454191	TAF3_HUMAN	RPLDSPEAEELPAMK	(5) Phospho (ST)
0.473002	PELP1_HUMAN	AGSNEDPILAPSGTPPPTIPPDETFGGR	(18) Phospho (ST)
0.473392	SRCAP_HUMAN	AGAPVGGSPGLAK	(8) Phospho (ST)
0.475439	CREB1_HUMAN	ILNDLSSDAPGVPR	(6) Phospho (ST)
0.480117	K1267_HUMAN	ETEAAPTSPPIVPLK	(8) Phospho (ST)
0.491618	CAF1A_HUMAN	SCPELTSGPR	(1) Phospho (ST)
0.494444	PKCB1_HUMAN	TGQAGSLSGSPKPFSPQLSAPITTK	(10) Phospho (ST);(15) Phospho (ST)
0.507505	DMAP1_HUMAN	DTIIDVVGAPLTPNSR	(12) Phospho (ST)
0.514425	RB_HUMAN	TLQTDSIDSFETQRTPR	(12) Phospho (ST)
0.515302	RB_HUMAN	AVTPVPTKTEEVSNLK	(3) Phospho (ST)
0.518811	HRX_HUMAN	GPGEPDSPTPLHPPTPPILSTDR	(7) Phospho (ST)
0.519396	SAFB1_HUMAN	SVVSFDKVK	(4) Phospho (ST)
0.531871	RPA34_HUMAN	QEQINTEPLEDTVLSPTK	(17) Phospho (ST)
0.534405	CCNL2_HUMAN	GLLPGGTQVLDGTSGFSPAPK	(17) Phospho (ST)
0.540643	TIM_HUMAN	QLLDSDEEQEEDEGR	(5) Phospho (ST)
0.553119	LC7L2_HUMAN	AMLDQLMGTSR	(9 or 10) Phospho (ST)
0.563255	P80C_HUMAN	LGFSLTPSK	(6) Phospho (ST)
0.566569	MED1_HUMAN	LPSTSDDCPAIGTPLR	(5 or 13) Phospho (ST)
0.566764	SRCAP_HUMAN	GAASTLVPGVSETSASPGSPSVR	(16) Phospho (ST)
0.586257	LAP2B_HUMAN	SSTPLPTISSSAENTR	(2 or 3) Phospho (ST)
0.58655	REQU_HUMAN	ILEPDDFLDDLDDEDYEEDTPK	(20) Phospho (ST)
0.607992	DNMT1_HUMAN	VGMADANSPPKPLSKPR	(8) Phospho (ST)
0.611209	IL16_HUMAN	GAAPTLVPQQPEQVLSSGSPAASEAR	(19) Phospho (ST)
0.615302	BRWD1_HUMAN	IIPELVGSPTQSTSSR	(8) Phospho (ST)
0.619493	P66A_HUMAN	GTTATSAQANSTPTSVASVVTSAESPASR	(25) Phospho (ST)
0.62271	RAI1_HUMAN	AASSPSNPAALPVASDSSPMGSK	(18) Phospho (ST)
0.627583	SMCA4_HUMAN	AENAEGQTPAIGPDGEPLDETSQMSDLPVK	(22) Phospho (ST)
0.629435	EPC1_HUMAN	VLPSSAAATPQQTSPAALPVFNAK	(9 or 14) Phospho (ST)
0.630214	P66A_HUMAN	GLLASDLNTDGDMRVTPEPGAGPTQGLLR	(9 or 16) Phospho (ST)
0.632554	PELP1_HUMAN	VQPPPETPAEEEMETETEAEALQEK	(15) Phospho (ST)
0.638889	CDC5L_HUMAN	GGLNTPLHESDFSGVTPQR	(5) Phospho (ST);(16) Phospho (ST)
0.646491	YLPM1_HUMAN	GPASQFYITPSTSLSPR	(13) Phospho (ST)
0.649415	REXO1_HUMAN	EVDFDSDPMEECLR	(6) Phospho (ST)
0.650682	ATRX_HUMAN	EVIEIEDASPTKCPITTK	(9) Phospho (ST)
0.657505	TR150_HUMAN	ERSPALKSPLQSVVVR	(3) Phospho (ST);(8) Phospho (ST)
0.659357	MATR3_HUMAN	GPSLNPVLDYDHGSR	(14) Phospho (ST)
0.660136	MK67I_HUMAN	TVDSQGPTPVCTPTFLER	(8) Phospho (ST);(12) Phospho (ST)
0.661014	DDX54_HUMAN	LGPGRPLPTFPTSECTSDVEPDTR	(17) Phospho (ST)
0.663938	CHD4_HUMAN	IEENSLKEEESIEGEK	(5) Phospho (ST)
1.5186	PHF3_HUMAN	MAPPVDDLSPK	(9) Phospho (ST)
1.53314	RBM15_HUMAN	DRTPPLLYR	(3) Phospho (ST)
1.56433	RPB1_HUMAN	YSPTSPTYSPTSPK	(2 or 7) Phospho (ST)
1.57602	YETS2_HUMAN	IVPQSQVPNPESPGK	(12) Phospho (ST)
1.61793	BRCA1_HUMAN	VVDVEEQQLEESGPHDLTETSYLPR	(12) Phospho (ST)
1.64425	ZN217_HUMAN	AGAESPTMSVDGR	(5) Phospho (ST)
1.67446	RSF1_HUMAN	LSDDFDSPVKGPLCK	(7) Phospho (ST)
1.68713	Z280C_HUMAN	LPTAPFGCAPGTSFLQVTPPTSQNTTAR	(18) Phospho (ST)
1.69006	ZN828_HUMAN	SPAGSPELR	(5) Phospho (ST)
1.74074	CDA7L_HUMAN	ASLVSEEEEDEEEDK	(5) Phospho (ST)
1.75634	CHD7_HUMAN	DGETLEGSDAEESLDK	(8) Phospho (ST)
1.76803	TP53B_HUMAN	FVPAENDSILMNPAQDGEVQLSQNDDK	(22) Phospho (ST)
1.7807	ILF3_HUMAN	VLAGETLSVNDPPDVLDR	(8) Phospho (ST)
1.81939	RBBP8_HUMAN	VSSPVFGATSSIK	(3) Phospho (ST)
1.93415	FOXK1_HUMAN	EGSPIPHDPEFGSK	(3) Phospho (ST)
2.00783	GRLF1_HUMAN	TSFSVGSDDELGPIR	(7) Phospho (ST)
2.18519	KAP0_HUMAN	EDEISPPPPNPVVK	(5) Phospho (ST)
2.4347	JUNB_HUMAN	DATPPVSPINMEDQER	(7) Phospho (ST)
2.50195	Z280C_HUMAN	GTNTSSPYDAGADYLR	(6) Phospho (ST)
2.71053	ETV6_HUMAN	ISYTPPESPVPSYASSTPLHVPVPR	(4) Phospho (ST)
2.82456	P66B_HUMAN	LQQQAALSPTTAPAVSSVSK	(8) Phospho (ST)
3.20565	TP53B_HUMAN	SGTAETEPVEQDSSQPSLPLVR	(14) Phospho (ST)
3.37232	FOXK1_HUMAN	SMVSPVPSPTGTISVPNSCPASPR	(10 or 12) Phospho (ST)
3.83723	RBBP8_HUMAN	SGLDLNTSLSPSLLQPGK	(10) Phospho (ST)
Changes in protein phosphorylation from MNNG-treated MT1
Phosphopeptide ratio (L/H)	Protein Accession	Sequence	Modifications
0.1711	PSIP1_HUMAN	QPCPSESDIITEEDK	(5) Phospho (ST)
0.261148	ZN516_HUMAN	SATPTPTVIAR	(3) Phospho (ST)
0.471962	SETD2_HUMAN	MEIGDTLSTAEESSPPK	(14) Phospho (ST)
0.541053	LMBL3_HUMAN	LSGEMPPASPSFPR	(11) Phospho (ST)
0.54134	MS3L1_HUMAN	SSSPIPLTPSK	(3) Phospho (ST)
0.556459	SRCAP_HUMAN	AGAPVGGSPGLAK	(8) Phospho (ST)
0.557703	HTSF1_HUMAN	ESSPEKEAEEGCPEKESEEGCPK	(3) Phospho (ST)
0.568134	LMBL3_HUMAN	LSGEMPPASPSFPR	(9) Phospho (ST)
0.572919	KHDR1_HUMAN	ASPATQPPPLLPPSATGPDATVGGPAPTPLLPPSATASVK	(2) Phospho (ST)
0.600957	RB_HUMAN	ISEGLPTPTKMTPR	(9) Phospho (ST)
0.614928	SUV91_HUMAN	MDSNFGLAGLPGSPK	(13) Phospho (ST)
0.615885	RAI1_HUMAN	GAGGSPVGVEEGLVNVGTGQK	(5) Phospho (ST)
0.62067	TFEB_HUMAN	DLDLMLLDDSLLPLASDPLLSTMSPEASK	(24) Phospho (ST)
0.628995	ARI1A_HUMAN	GPSPSPVGSPASVAQSR	(3) Phospho (ST)
0.631962	MINT_HUMAN	SVQSAAVPAPTSQLLSSLEKDEPR	(1) Phospho (ST)
0.640766	BAHD1_HUMAN	DLSPEPAPDEGPR	(3) Phospho (ST)
0.642871	FOXK1_HUMAN	SGGLQTPECLSR	(11) Phospho (ST)
0.64488	HM20A_HUMAN	DSNAPKSPLTGYVR	(7) Phospho (ST)
0.66201	ZN768_HUMAN	SPGLVPPSPEFAPR	(8) Phospho (ST)
0.665742	MED24_HUMAN	LLSSNEDDANILSSPTDR	(14) Phospho (ST)
1.5177	CHD8_HUMAN	VSPSDTTPLVSR	(2) Phospho (ST)
1.5311	RPB1_HUMAN	YSPTSPTYSPTSPK	(12) Phospho (ST)
1.5892	RPB1_HUMAN	YSPTSPTYSPTTPK	(4 or 5 or 8) Phospho (ST)
1.71675	SQSTM_HUMAN	LTPVSPESSSTEEK	(5) Phospho (ST)
1.74545	ZN217_HUMAN	AGAESPTMSVDGR	(5) Phospho (ST);(8) Oxidation (M)
1.83923	MCM3_HUMAN	DGDSYDPYDFSDTEEEMPQVHTPK	(11) Phospho (ST)
1.92919	KAP0_HUMAN	EDEISPPPPNPVVK	(5) Phospho (ST)
2.01435	RB_HUMAN	ISEGLPTPTK	(7) Phospho (ST)
2.08612	SAFB1_HUMAN	ETINNLDTSSSDFTILQEIEEPSLEPENEK	(2) Phospho (ST)
6.60957	P66B_HUMAN	LQQQAALSPTTAPAVSSVSK	(8) Phospho (ST)
7.9511	RBM14_HUMAN	LSESQLSFR	(4) Phospho (ST)
DNA damage and repair
Changes in protein expression from MNNG-treated TK6
Protein ratio (L/H)	Protein Accession
0.579435	TIM_HUMAN
0.609649	HMGLX_HUMAN
1.5078	CAF1B_HUMAN
1.58382	BAX_HUMAN
1.58447	RS3_HUMAN
1.9664	SP16H_HUMAN
Changes in protein expression from MNNG-treated MT1
Protein ratio (L/H)	Protein Accession
0.190052	BAZ1B_HUMAN
1.75167	RS3_HUMAN
Changes in protein phosphorylation from MNNG-treated TK6
Phosphopeptide ratio (L/H)	Protein Accession	Sequence	Modifications
0.28577	TAF1_HUMAN	DASVFQDESNMSVLDIPSATPEK	(18 or 20) Phospho (ST)
0.339084	ATAD5_HUMAN	DVVDLSESLPLAEELNLLK	(8) Phospho (ST)
0.448051	NONO_HUMAN	FGQAATMEGIGAIGGTPPAFNR	(16) Phospho (ST)
0.463548	RIF1_HUMAN	ELDPSLVSANDSPSGMQTR	(12) Phospho (ST)
0.491618	CAF1A_HUMAN	SCPELTSGPR	(1) Phospho (ST)
0.50614	DOCK6_HUMAN	SISSSNPDLAVAPGSVDDEVSR	(5) Phospho (ST)
0.507505	DMAP1_HUMAN	DTIIDVVGAPLTPNSR	(12) Phospho (ST)
0.518811	HRX_HUMAN	GPGEPDSPTPLHPPTPPILSTDR	(7) Phospho (ST)
0.540643	TIM_HUMAN	QLLDSDEEQEEDEGR	(5) Phospho (ST)
0.544152	CLSPN_HUMAN	SPSPGLFR	(3) Phospho (ST)
0.650682	ATRX_HUMAN	EVIEIEDASPTKCPITTK	(9) Phospho (ST)
0.666472	NBN_HUMAN	IPNYQLSPTKLPSINK	(7 or 9) Phospho (ST)
1.61793	BRCA1_HUMAN	VVDVEEQQLEESGPHDLTETSYLPR	(12) Phospho (ST)
1.73294	DNLI3_HUMAN	LTTTGQVTSPVK	(9) Phospho (ST)
1.76803	TP53B_HUMAN	FVPAENDSILMNPAQDGEVQLSQNDDK	(22) Phospho (ST)
1.81939	RBBP8_HUMAN	VSSPVFGATSSIK	(3) Phospho (ST)
2	TE2IP_HUMAN	YLLGDAPVSPSSQK	(9) Phospho (ST)
2.03314	TOP2A_HUMAN	TDDEDFVPSDASPPK	(9 or 12) Phospho (ST)
2.98343	NBN_HUMAN	TTTPGPSLSQGVSVDEK	(9) Phospho (ST)
3.20565	TP53B_HUMAN	SGTAETEPVEQDSSQPSLPLVR	(14) Phospho (ST)
3.83723	RBBP8_HUMAN	SGLDLNTSLSPSLLQPGK	(10) Phospho (ST)
4.45517	SMC3_HUMAN	GSGSQSSVPSVDQFTGVGIR	(4) Phospho (ST)
5.50292	RAD50_HUMAN	VFQTEAELQEVISDLQSK	(4) Phospho (ST)
6.30214	RAD50_HUMAN	LFDVCGSQDFESDLDR	(7) Phospho (ST)
Changes in protein phosphorylation from MNNG-treated MT1
Phosphopeptide ratio (L/H)	Protein Accession	Sequence	Modifications
0.658373	RIF1_HUMAN	ELDPSLVSANDSPSGMQTR	(12) Phospho (ST)
1.51292	ERCC5_HUMAN	NAPAAVDEGSISPR	(12) Phospho (ST)
1.58373	RAD18_HUMAN	NDLQDTEISPR	(9) Phospho (ST)
1.78278	DNLI1_HUMAN	VLGSEGEEEDEALSPAK	(4) Phospho (ST)
1.85742	DNLI1_HUMAN	VLGSEGEEEDEALSPAK	(14) Phospho (ST)
1.89187	DNLI3_HUMAN	LTTTGQVTSPVK	(9) Phospho (ST)
1.90526	DNLI1_HUMAN	AETPTESVSEPEVATK	(3) Phospho (ST)
7.9511	RBM14_HUMAN	LSESQLSFR	(4) Phospho (ST)
DNA replication
Changes in protein expression from MNNG-treated TK6
Protein ratio (L/H)	Protein Accession
1.50491	PHB_HUMAN
1.5078	CAF1B_HUMAN
1.9664	SP16H_HUMAN
Changes in protein expression from MNNG-treated MT1
Protein ratio (L/H)	Protein Accession
0.565033	RBBP4_HUMAN
1.54067	DPOLA_HUMAN
1.64363	PHB_HUMAN
1.85014	NP1L1_HUMAN
1.8689	SET_HUMAN
Changes in protein phosphorylation from MNNG-treated TK6
Phosphopeptide ratio (L/H)	Protein Accession	Sequence	Modifications
0.491618	CAF1A_HUMAN	SCPELTSGPR	(1) Phospho (ST)
0.544152	CLSPN_HUMAN	SPSPGLFR	(3) Phospho (ST)
1.73294	DNLI3_HUMAN	LTTTGQVTSPVK	(9) Phospho (ST)
2.03314	TOP2A_HUMAN	TDDEDFVPSDASPPK	(9 or 12) Phospho (ST)
Changes in protein phosphorylation from MNNG-treated MT1
Phosphopeptide ratio (L/H)	Protein Accession	Sequence	Modifications
1.78278	DNLI1_HUMAN	VLGSEGEEEDEALSPAK	(4) Phospho (ST)
1.83923	MCM3_HUMAN	DGDSYDPYDFSDTEEEMPQVHTPK	(11) Phospho (ST)
1.85742	DNLI1_HUMAN	VLGSEGEEEDEALSPAK	(14) Phospho (ST)
1.89187	DNLI3_HUMAN	LTTTGQVTSPVK	(9) Phospho (ST)
1.90526	DNLI1_HUMAN	AETPTESVSEPEVATK	(3) Phospho (ST)
1.95789	RIR2_HUMAN	VPLAPITDPQQLQLSPLK	(15) Phospho (ST)
2.2689	DPOA2_HUMAN	AISTPETPLTK	(7) Phospho (ST)
7.9511	RBM14_HUMAN	LSESQLSFR	(4) Phospho (ST)
Cell cycle
Changes in protein expression from MNNG-treated TK6
Protein ratio (L/H)	Protein Accession
0.115302	ANLN_HUMAN
0.409064	CENPV_HUMAN
0.49269	INCE_HUMAN
0.579435	TIM_HUMAN
1.5078	CAF1B_HUMAN
1.50861	BUB3_HUMAN
1.7076	PP1B_HUMAN
1.90069	RAN_HUMAN
Changes in protein expression from MNNG-treated MT1
Protein ratio (L/H)	Protein Accession
0.565033	RBBP4_HUMAN
0.609282	TERF2_HUMAN
0.645455	CCAR1_HUMAN
1.54067	DPOLA_HUMAN
1.55914	BUB3_HUMAN
1.65263	SMC4_HUMAN
1.65263	SMC4_HUMAN
1.73684	PPM1G_HUMAN
1.88804	ASNS_HUMAN
Changes in protein phosphorylation from MNNG-treated TK6
Phosphopeptide ratio (L/H)	Protein Accession	Sequence	Modifications
0.224263	KHDR1_HUMAN	SGSMDPSGAHPSVR	(3) Phospho (ST)
0.273782	KI67_HUMAN	ITEVSCKSPQPESFK	(8) Phospho (ST)
0.28577	TAF1_HUMAN	DASVFQDESNMSVLDIPSATPEK	(18 or 20) Phospho (ST)
0.34269	RGAP1_HUMAN	VSLLGPVTTPEHQLLK	(8 or 9) Phospho (ST)
0.387622	TPX2_HUMAN	SSDQPLTVPVSPK	(11) Phospho (ST)
0.39961	HCFC1_HUMAN	VASSPVMVSNPATR	(4) Phospho (ST)
0.462281	PDS5B_HUMAN	METVSNASSSSNPSSPGR	(11) Phospho (ST);(14) Phospho (ST)
0.463548	RIF1_HUMAN	ELDPSLVSANDSPSGMQTR	(12) Phospho (ST)
0.470858	KI67_HUMAN	IACKSPPPESMDTPTSTR	(5) Phospho (ST)
0.491618	CAF1A_HUMAN	SCPELTSGPR	(1) Phospho (ST)
0.499123	PDS5A_HUMAN	IISVTPVK	(5) Phospho (ST)
0.501559	KI67_HUMAN	AQSLVISPPAPSPR	(12) Phospho (ST)
0.514425	RB_HUMAN	TLQTDSIDSFETQRTPR	(12) Phospho (ST)
0.515302	RB_HUMAN	AVTPVPTKTEEVSNLK	(3) Phospho (ST)
0.523392	PDS5B_HUMAN	AESPESSAIESTQSTPQK	(3) Phospho (ST);(15) Phospho (ST)
0.535088	MS18B_HUMAN	ILSEVTPDQSKPEN	(10) Phospho (ST)
0.540643	TIM_HUMAN	QLLDSDEEQEEDEGR	(5) Phospho (ST)
0.544152	CLSPN_HUMAN	SPSPGLFR	(3) Phospho (ST)
0.547856	KI67_HUMAN	ITEVSCKSPQPDPVK	(8) Phospho (ST)
0.552924	RBBP6_HUMAN	LEVTEIVKPSPK	(10) Phospho (ST)
0.563255	P80C_HUMAN	LGFSLTPSK	(6) Phospho (ST)
0.577485	CDCA2_HUMAN	AGTDSPVSCASITEER	(5) Phospho (ST)
0.581287	CLAP2_HUMAN	VLNTGSDVEEAVADALK	(6) Phospho (ST)
0.582164	CENPC_HUMAN	ILATDVSSKNTPDSK	(11) Phospho (ST)
0.599513	CENPC_HUMAN	SWITIPR	(1) Phospho (ST)
0.616764	RBBP6_HUMAN	DDATPVRDEPMDAESITFK	(4) Phospho (ST)
0.627583	SMCA4_HUMAN	AENAEGQTPAIGPDGEPLDETSQMSDLPVK	(22) Phospho (ST)
0.638889	CDC5L_HUMAN	GGLNTPLHESDFSGVTPQR	(5) Phospho (ST);(16) Phospho (ST)
0.645906	IF4G2_HUMAN	TQTPPLGQTPQLGLK	(3) Phospho (ST)
0.666472	NBN_HUMAN	IPNYQLSPTKLPSINK	(7 or 9) Phospho (ST)
1.61793	BRCA1_HUMAN	VVDVEEQQLEESGPHDLTETSYLPR	(12) Phospho (ST)
1.73294	DNLI3_HUMAN	LTTTGQVTSPVK	(9) Phospho (ST)
1.81939	RBBP8_HUMAN	VSSPVFGATSSIK	(3) Phospho (ST)
1.88402	NUSAP_HUMAN	VPSPPDEHQEAENAVSSGNR	(3) Phospho (ST)
2.98343	NBN_HUMAN	TTTPGPSLSQGVSVDEK	(9) Phospho (ST)
3.83723	RBBP8_HUMAN	SGLDLNTSLSPSLLQPGK	(10) Phospho (ST)
4.45517	SMC3_HUMAN	GSGSQSSVPSVDQFTGVGIR	(4) Phospho (ST)
5.50292	RAD50_HUMAN	VFQTEAELQEVISDLQSK	(4) Phospho (ST)
6.30214	RAD50_HUMAN	LFDVCGSQDFESDLDR	(7) Phospho (ST)
Changes in protein phosphorylation from MNNG-treated MT1
Phosphopeptide ratio (L/H)	Protein Accession	Sequence	Modifications
0.371579	APC4_HUMAN	EEVLSESEAENQQAGAAALAPEIVIK	(5) Phospho (ST)
0.572919	KHDR1_HUMAN	ASPATQPPPLLPPSATGPDATVGGPAPTPLLPPSATASVK	(2) Phospho (ST)
0.580096	NIPBL_HUMAN	SPQPVCSPAGSEGTPK	(7) Phospho (ST)
0.600957	RB_HUMAN	ISEGLPTPTKMTPR	(9) Phospho (ST)
0.614928	SUV91_HUMAN	MDSNFGLAGLPGSPK	(13) Phospho (ST)
0.658373	RIF1_HUMAN	ELDPSLVSANDSPSGMQTR	(12) Phospho (ST)
0.660957	CTRO_HUMAN	SESVVSGLDSPAK	(10) Phospho (ST)
1.64498	CDCA5_HUMAN	ISFFLEK	(2) Phospho (ST)
1.78278	DNLI1_HUMAN	VLGSEGEEEDEALSPAK	(4) Phospho (ST)
1.83923	MCM3_HUMAN	DGDSYDPYDFSDTEEEMPQVHTPK	(11) Phospho (ST)
1.85742	DNLI1_HUMAN	VLGSEGEEEDEALSPAK	(14) Phospho (ST)
1.89187	DNLI3_HUMAN	LTTTGQVTSPVK	(9) Phospho (ST)
1.90526	DNLI1_HUMAN	AETPTESVSEPEVATK	(3) Phospho (ST)
2.01435	RB_HUMAN	ISEGLPTPTK	(7) Phospho (ST)
RNA processing and splicing
Changes in protein expression from MNNG-treated TK6
Protein ratio (L/H)	Protein Accession
0.0434211	DHX37_HUMAN
0.3346	PABP2_HUMAN
0.475123	SK2L2_HUMAN
0.591715	TFP11_HUMAN
0.618616	DDX39_HUMAN
1.50975	CPSF7_HUMAN
1.51532	RBM28_HUMAN
1.53492	SF3B2_HUMAN
1.58837	U5S1_HUMAN
1.68129	RL5_HUMAN
1.79084	RS6_HUMAN
1.85965	LSM2_HUMAN
Changes in protein expression from MNNG-treated MT1
Protein ratio (L/H)	Protein Accession
0.485263	CELF2_HUMAN
0.572437	TBL3_HUMAN
0.632919	RTC1_HUMAN
1.51005	RS24_HUMAN
1.51388	RL5_HUMAN
1.52919	RPB3_HUMAN
1.53589	RS15_HUMAN
1.54258	HNRL1_HUMAN
1.60574	WDR12_HUMAN
1.63668	YBOX1_HUMAN
1.64959	PCBP2_HUMAN
1.65725	PCBP1_HUMAN
1.71579	RS26_HUMAN
1.72824	PABP1_HUMAN
1.76459	RU2A_HUMAN
1.79713	NSUN2_HUMAN
2.39617	SYAC_HUMAN
Changes in protein phosphorylation from MNNG-treated TK6
Phosphopeptide ratio (L/H)	Protein Accession	Sequence	Modifications
0.440253	HNRPK_HUMAN	GSYGDLGGPIITTQVTIPK	(2) Phospho (ST)
0.442593	SFR16_HUMAN	ITFITSFGGSDEEAAAAAAAAAASGVTTGKPPAPPQPGGPAPGR	(10) Phospho (ST)
0.448051	NONO_HUMAN	FGQAATMEGIGAIGGTPPAFNR	(16) Phospho (ST)
0.542593	RBM25_HUMAN	LGASNSPGQPNSVK	(4 or 6) Phospho (ST)
0.547076	SRRM2_HUMAN	AGMSSNQSISSPVLDAVPRTPSR	(20) Phospho (ST)
0.548635	SRRM2_HUMAN	ALPQTPRPR	(5) Phospho (ST)
0.549123	RRMJ3_HUMAN	QQLPQTPPSCLK	(6) Phospho (ST)
0.559162	SF3B1_HUMAN	GGDSIGETPTPGASK	(8) Phospho (ST)
0.584893	FIP1_HUMAN	AEFTSPPSLFK	(5) Phospho (ST)
0.624172	RRMJ3_HUMAN	TEIMSPLYQDEAPK	(5) Phospho (ST)
0.633138	ZN638_HUMAN	SVASDVPEELDFLVPK	(4) Phospho (ST)
0.638889	CDC5L_HUMAN	GGLNTPLHESDFSGVTPQR	(5) Phospho (ST);(16) Phospho (ST)
0.654581	ZN638_HUMAN	DVTVLSVAEEQDLLK	(6) Phospho (ST)
1.57407	CCD52_HUMAN	LVGLNLSPPMSPVQLPLR	(7) Phospho (ST)
2.05653	DHX16_HUMAN	LLEDSEESSEETVSR	(8) Phospho (ST)
2.06335	DHX16_HUMAN	LLEDSEESSEETVSR	(5) Phospho (ST)
2.3616	NOP56_HUMAN	EELMSSDLEETAGSTSIPK	(11) Phospho (ST)
3.07018	SRRM2_HUMAN	EQNSALPTSSQDEELMEVVEK	(9 or 10) Phospho (ST)
3.17641	UT14A_HUMAN	SELSQDAEPAGSQETK	(12) Phospho (ST)
Changes in protein phosphorylation from MNNG-treated MT1
Phosphopeptide ratio (L/H)	Protein Accession	Sequence	Modifications
0.494641	SYMPK_HUMAN	SPQTLAPVGEDAMK	(1) Phospho (ST)
0.614928	SUV91_HUMAN	MDSNFGLAGLPGSPK	(13) Phospho (ST)
1.5311	RPB1_HUMAN	YSPTSPTYSPTSPK	(12) Phospho (ST)
1.56746	DKC1_HUMAN	ESESESDETPPAAPQLIK	(2 or 6) Phospho (ST)
1.57033	NSUN2_HUMAN	AGEPNSPDAEEANSPDVTAGCDPAGVHPPR	(6) Phospho (ST)
1.5892	RPB1_HUMAN	YSPTSPTYSPTTPK	(4 or 5 or 8) Phospho (ST)
1.5933	U3IP2_HUMAN	MNEEISSDSESESLAPR	(7 or 9) Phospho (ST)
1.67527	SRRM2_HUMAN	TPAAAAAMNLASPR	(12) Phospho (ST)
1.68206	SRRM2_HUMAN	SCFESSPDPELK	(6) Phospho (ST)
1.689	DDX20_HUMAN	SYLEGSSDNQLK	(6 or 7) Phospho (ST)
1.76842	SRRM2_HUMAN	MAPALSGANLTSPR	(11 or 12) Phospho (ST)
1.90718	BOP1_HUMAN	IGDEYAEDSSDEEDIR	(9) Phospho (ST)
1.92249	PRP31_HUMAN	SSGTASSVAFTPLQGLEIVNPQAAEK	(4) Phospho (ST)
2.22488	DHX16_HUMAN	LLEDSEESSEETVSR	(5) Phospho (ST);(9) Phospho (ST)
Chromatin modification and nucleosome assembly
Changes in protein expression from MNNG-treated TK6
Protein ratio (L/H)	Protein Accession
1.54051	H2B1C_HUMAN
Changes in protein expression from MNNG-treated MT1
Protein ratio (L/H)	Protein Accession
1.85014	NP1L1_HUMAN
1.8689	SET_HUMAN
Changes in protein phosphorylation from MNNG-treated TK6
Phosphopeptide ratio (L/H)	Protein Accession	Sequence	Modifications
0.293665	MRGBP_HUMAN	VLTANSNPSSPSAAK	(9 or 10) Phospho (ST)
0.473392	SRCAP_HUMAN	AGAPVGGSPGLAK	(8) Phospho (ST)
0.518811	HRX_HUMAN	GPGEPDSPTPLHPPTPPILSTDR	(7) Phospho (ST)
0.542398	DOT1L_HUMAN	GDLPSDSGFSDPESEAK	(10) Phospho (ST)
0.566764	SRCAP_HUMAN	GAASTLVPGVSETSASPGSPSVR	(16) Phospho (ST)
0.607992	DNMT1_HUMAN	VGMADANSPPKPLSKPR	(8) Phospho (ST)
0.61345	H14_HUMAN	KASGPPVSELITK	(3) Phospho (ST)
0.663938	CHD4_HUMAN	IEENSLKEEESIEGEK	(5) Phospho (ST)
Changes in protein phosphorylation from MNNG-treated MT1
Phosphopeptide ratio (L/H)	Protein Accession	Sequence	Modifications
0.504306	DOT1L_HUMAN	LSGLAAPDYTRLSPAK	(10) Phospho (ST)
0.54134	MS3L1_HUMAN	SSSPIPLTPSK	(3) Phospho (ST)
0.556459	SRCAP_HUMAN	AGAPVGGSPGLAK	(8) Phospho (ST)
0.614928	SUV91_HUMAN	MDSNFGLAGLPGSPK	(13) Phospho (ST)
0.64488	HM20A_HUMAN	DSNAPKSPLTGYVR	(7) Phospho (ST)
Translation
Changes in protein expression from MNNG-treated TK6
Protein ratio (L/H)	Protein Accession
0.444444	WDR46_HUMAN
1.58447	RS3_HUMAN
1.59135	RL18A_HUMAN
1.6129	RL22_HUMAN
1.62378	RS21_HUMAN
1.65752	RL18_HUMAN
1.68129	RL5_HUMAN
1.76949	IF6_HUMAN
1.79084	RS6_HUMAN
2.22417	RS4Y1_HUMAN
Changes in protein expression from MNNG-treated MT1
Protein ratio (L/H)	Protein Accession
1.51005	RS24_HUMAN
1.51283	RL23A_HUMAN
1.51388	RL5_HUMAN
1.51417	RL13_HUMAN
1.52057	SYRC_HUMAN
1.53087	RL7A_HUMAN
1.53409	RS2_HUMAN
1.53589	RS15_HUMAN
1.54354	RLA0L_HUMAN
1.55086	RL18_HUMAN
1.55407	RL27A_HUMAN
1.57321	RL22_HUMAN
1.60695	RS9_HUMAN
1.65717	RS18_HUMAN
1.65742	RL18A_HUMAN
1.66283	RSSA_HUMAN
1.66678	RL36_HUMAN
1.67198	IF4A1_HUMAN
1.69783	RLA1_HUMAN
1.70047	RLA0_HUMAN
1.71005	NACA_HUMAN
1.71579	RS26_HUMAN
1.71877	GCN1L_HUMAN
1.74641	RRBP1_HUMAN
1.74945	EF2_HUMAN
1.75167	RS3_HUMAN
1.76364	RL24_HUMAN
1.77608	RS30_HUMAN
1.84402	SYFA_HUMAN
1.86741	EF1G_HUMAN
1.87273	IF4A2_HUMAN
1.93204	RS8_HUMAN
1.95652	IF4G1_HUMAN
1.97486	EFTU_HUMAN
1.97895	EIF3G_HUMAN
2.00478	EF1D_HUMAN
2.08431	RLA2_HUMAN
2.14494	SYEP_HUMAN
2.16364	SYLC_HUMAN
2.27751	SYG_HUMAN
2.30335	RS23_HUMAN
2.39617	SYAC_HUMAN
2.42072	EF1B_HUMAN
Changes in protein phosphorylation from MNNG-treated TK6
Phosphopeptide ratio (L/H)	Protein Accession	Sequence	Modifications
0.645906	IF4G2_HUMAN	TQTPPLGQTPQLGLK	(3) Phospho (ST)
Changes in protein phosphorylation from MNNG-treated MT1
Phosphopeptide ratio (L/H)	Protein Accession	Sequence	Modifications
1.52919	RL13_HUMAN	GFSLEELR	(3) Phospho (ST)
1.53397	EF2_HUMAN	VFSGLVSTGLK	(3) Phospho (ST)
1.86603	SYEP_HUMAN	EYIPGQPPLSQSSDSSPTR	(16) Phospho (ST)
Transport
Changes in protein expression from MNNG-treated TK6
Protein ratio (L/H)	Protein Accession
0.263255	KIF4A_HUMAN
0.57154	SNP23_HUMAN
0.597173	NDUS3_HUMAN
1.54776	CN133_HUMAN
1.54873	NDUV1_HUMAN
1.57115	ENPL_HUMAN
1.64425	CY1_HUMAN
1.65976	VDAC2_HUMAN
1.67836	MPCP_HUMAN
1.7768	DYHC1_HUMAN
1.90069	RAN_HUMAN
2.29676	RBP2_HUMAN
Changes in protein expression from MNNG-treated MT1
Protein ratio (L/H)	Protein Accession
0.190526	SC23B_HUMAN
0.656172	NUP62_HUMAN
1.52727	NDUV2_HUMAN
1.55024	MTX2_HUMAN
1.55311	IPO4_HUMAN
1.56268	QCR2_HUMAN
1.59426	AN32A_HUMAN
1.59617	COX2_HUMAN
1.64582	TOM22_HUMAN
1.6575	VDAC1_HUMAN
1.68421	ADT2_HUMAN
1.69187	COPB_HUMAN
1.71005	NACA_HUMAN
1.73301	TOM40_HUMAN
1.73589	NUP85_HUMAN
1.74641	RRBP1_HUMAN
1.7799	VDAC3_HUMAN
1.80383	IPO7_HUMAN
1.8689	SET_HUMAN
1.87521	MYH9_HUMAN
1.92981	CLH1_HUMAN
2.14545	G3BP1_HUMAN
2.23062	ETFA_HUMAN
2.23923	CHM4B_HUMAN
2.24371	VDAC2_HUMAN
2.28708	THIO_HUMAN
2.42967	ACTN4_HUMAN
2.65359	CLIC1_HUMAN
2.8186	PLSL_HUMAN
Changes in protein phosphorylation from MNNG-treated TK6
Phosphopeptide ratio (L/H)	Protein Accession	Sequence	Modifications
0.34269	RGAP1_HUMAN	VSLLGPVTTPEHQLLK	(8 or 9) Phospho (ST)
0.480117	K1267_HUMAN	ETEAAPTSPPIVPLK	(8) Phospho (ST)
0.513548	NUP53_HUMAN	SPLLAGGSPPQPVVPAHK	(8) Phospho (ST)
0.563255	P80C_HUMAN	LGFSLTPSK	(6) Phospho (ST)
0.649513	NU155_HUMAN	PSSLLGAAMPASTSAAALQEALENAGR	(3) Phospho (ST)
0.662183	TCOF_HUMAN	TVANLLSGKSPR	(10) Phospho (ST)
0.662476	TCOF_HUMAN	TQPSSGVDSAVGTLPATSPQSTSVQAK	(17 or 18) Phospho (ST)
1.54386	NU214_HUMAN	SPGSTPTTPTSSQAPQK	(1) Phospho (ST)
1.57407	CCD52_HUMAN	LVGLNLSPPMSPVQLPLR	(7) Phospho (ST)
1.61696	SC16A_HUMAN	AQQELVPPQQQASPPQLPK	(13) Phospho (ST)
1.66374	CHM2B_HUMAN	ATISDEEIER	(4) Phospho (ST)
1.71053	PEA15_HUMAN	QPSEEEIIK	(3) Phospho (ST)
1.76413	RBP2_HUMAN	SISSPSVSSETMDKPVDLSTR	(3) Phospho (ST)
1.80214	TCOF_HUMAN	ASSVSTKESPAR	(9) Phospho (ST)
1.96199	NUP88_HUMAN	EDVEVAESPLR	(8) Phospho (ST)
2.05556	RBP2_HUMAN	EDALDDSVSSSSVHASPLASSPVRK	(21) Phospho (ST)
2.11306	RBP2_HUMAN	EDALDDSVSSSSVHASPLASSPVR	(16) Phospho (ST)
2.29609	NU188_HUMAN	GAPSSPATGVLPSPQGK	(4 or 5) Phospho (ST)
2.30214	PEA15_HUMAN	DIIRQPSEEEIIK	(7) Phospho (ST)
3.40058	SC16A_HUMAN	ADSGPTQPPLSLSPAPETK	(13) Phospho (ST)
Changes in protein phosphorylation from MNNG-treated MT1
Phosphopeptide ratio (L/H)	Protein Accession	Sequence	Modifications
0.503349	NUP53_HUMAN	SPLLAGGSPPQPVVPAHK	(8) Phospho (ST)
1.51196	TPR_HUMAN	TDGFAEAIHSPQVAGVPR	(10) Phospho (ST)
1.55311	IMA2_HUMAN	NVSSFPDDATSPLQENR	(11) Phospho (ST)
1.60191	NU188_HUMAN	GAPSSPATGVLPSPQGK	(4 or 5) Phospho (ST)
1.71675	SQSTM_HUMAN	LTPVSPESSSTEEK	(5) Phospho (ST)
1.8201	VDAC1_HUMAN	LTFDSSFSPNTGK	(8) Phospho (ST)
1.92249	PLSL_HUMAN	GSVSDEEMMELR	(2) Phospho (ST)
2.12823	TPR_HUMAN	TVPSTPTLVVPHR	(4 or 5) Phospho (ST)
2.17608	CHM2B_HUMAN	ATISDEEIER	(4) Phospho (ST)
Apoptosis
Changes in protein expression from MNNG-treated TK6
Protein ratio (L/H)	Protein Accession
0.597173	NDUS3_HUMAN
1.50491	PHB_HUMAN
1.57115	ENPL_HUMAN
1.58382	BAX_HUMAN
1.58447	RS3_HUMAN
1.79084	RS6_HUMAN
1.91584	GRP78_HUMAN
Changes in protein expression from MNNG-treated MT1
Protein ratio (L/H)	Protein Accession
0.645455	CCAR1_HUMAN
0.656172	NUP62_HUMAN
1.55176	GRP75_HUMAN
1.57246	CH60_HUMAN
1.60269	GRP78_HUMAN
1.64363	PHB_HUMAN
1.6575	VDAC1_HUMAN
1.75167	RS3_HUMAN
1.75944	SHIP1_HUMAN
1.77895	LEG1_HUMAN
1.88804	ASNS_HUMAN
2.18275	COF1_HUMAN
2.42967	ACTN4_HUMAN
Changes in protein phosphorylation from MNNG-treated TK6
Phosphopeptide ratio (L/H)	Protein Accession	Sequence	Modifications
0.447173	ACINU_HUMAN	GVPAGNSDTEGGQPGR	(7) Phospho (ST)
0.45117	REQU_HUMAN	VDDDSLGEFPVTNSR	(5) Phospho (ST)
0.47115	SON_HUMAN	LPEQPVDVPSEIADSSMTRPQELPELPK	(16 or 18) Phospho (ST)
0.47807	TNAP3_HUMAN	SLESGSNFAPLK	(4) Phospho (ST)
0.518811	HRX_HUMAN	GPGEPDSPTPLHPPTPPILSTDR	(7) Phospho (ST)
0.58655	REQU_HUMAN	ILEPDDFLDDLDDEDYEEDTPK	(20) Phospho (ST)
0.645906	IF4G2_HUMAN	TQTPPLGQTPQLGLK	(3) Phospho (ST)
1.55361	BAG3_HUMAN	VPPAPVPCPPPSPGPSAVPSSPK	(20) Phospho (ST)
1.57407	CCD52_HUMAN	LVGLNLSPPMSPVQLPLR	(7) Phospho (ST)
1.59615	SON_HUMAN	SAASPVVSSMPER	(4) Phospho (ST)
1.61793	BRCA1_HUMAN	VVDVEEQQLEESGPHDLTETSYLPR	(12) Phospho (ST)
1.71053	PEA15_HUMAN	QPSEEEIIK	(3) Phospho (ST)
1.73197	SQSTM_HUMAN	LTPVSPESSSTEEK	(5) Phospho (ST)
2.03314	TOP2A_HUMAN	TDDEDFVPSDASPPK	(9 or 12) Phospho (ST)
2.30214	PEA15_HUMAN	DIIRQPSEEEIIK	(7) Phospho (ST)
Changes in protein phosphorylation from MNNG-treated MT1
Phosphopeptide ratio (L/H)	Protein Accession	Sequence	Modifications
1.51292	ERCC5_HUMAN	NAPAAVDEGSISPR	(12) Phospho (ST)
1.56651	TRAF1_HUMAN	GEDLQSISPGSR	(8) Phospho (ST)
1.61914	ARHG7_HUMAN	MSGFIYQGK	(2) Phospho (ST)
1.71675	SQSTM_HUMAN	LTPVSPESSSTEEK	(5) Phospho (ST)
1.8201	VDAC1_HUMAN	LTFDSSFSPNTGK	(8) Phospho (ST)
1.82679	SHIP1_HUMAN	GESPPTPPGQPPISPK	(6 or 14) Phospho (ST)
2.30239	SH3K1_HUMAN	SIEVENDFLPVEK	(1) Phospho (ST)
protein ubiquitination
Changes in protein expression from MNNG-treated TK6
Protein ratio (L/H)	Protein Accession
0.464815	UBP7_HUMAN
Changes in protein expression from MNNG-treated MT1
Protein ratio (L/H)	Protein Accession
1.55407	UBA1_HUMAN
1.68804	UBP10_HUMAN
2.26627	UBP5_HUMAN
Changes in protein phosphorylation from MNNG-treated TK6
Phosphopeptide ratio (L/H)	Protein Accession	Sequence	Modifications
1.61793	BRCA1(BRCA1_HUMAN)	VVDVEEQQLEESGPHDLTETSYLPR	(12) Phospho (ST)
Changes in protein phosphorylation from MNNG-treated MT1
Phosphopeptide ratio (L/H)	Protein Accession	Sequence	Modifications
0.371579	APC4_HUMAN	EEVLSESEAENQQAGAAALAPEIVIK	(5) Phospho (ST)
0.640287	FBX28_HUMAN	EVMESAVGNSSGSGQNEESPR	(19) Phospho (ST)
1.90335	UBP2L_HUMAN	STSAPQMSPGSSDNQSSSPQPAQQK	(8) Phospho (ST)
1.94258	HUWE1_HUMAN	GSGTASDDEFENLR	(6) Phospho (ST)
