# Supplementary material for: Proteomic analysis of mismatch repair-mediated alkylating agent-induced DNA damage response
Source: Cell Biosci. 2013 Sep 19;3:37. doi: 10.1186/2045-3701-3-37 (PMC3848634; doi:10.1186/2045-3701-3-37)
Supplement: Additional file 4: Table S4 — Detail information in phosphosites quantified in both TK6 and MT1 nuclear extract. ‘L’ (light) represents MNNG-treatment group, and ‘H’ (heavy) represents mock-treatment group. [file 2045-3701-3-37-S4.xls]

## Sheet: Sheet1
Table S4: Detail information in phosphosites quantified in both TK6 and MT1 nuclear extract. L represents MNNG-treatment group, and H represents mock-treatment group.
Transcription
Phosphosite	Phosphosite ratio (L/H)-TK6	Phosphosite ratio (L/H)-MT1
CN043_HUMAN(T655)	0.211209	0.950335
MED1_HUMAN(S1433)	0.319591	0.759713
T2FA_HUMAN(T446)	0.393665	1.33971
HCFC1_HUMAN(S598)	0.39961	1.30909
FOXK1_HUMAN(S441)	0.419883	0.642871
ZN687_HUMAN(T377)	0.427875	0.912919
NONO_HUMAN(T450)	0.448051	1.03445
REQU_HUMAN(S142)	0.45117	1.00191
SRCAP_HUMAN(S3148)	0.473392	0.556459
CREB1_HUMAN(S142)	0.475439	1.23923
CAF1A_HUMAN(S206)	0.491618	1.111
DMAP1_HUMAN(T445)	0.507505	0.846699
SAFB1_HUMAN(S604)	0.519396	1.05742
CCNL2_HUMAN(S330)	0.534405	0.898278
TIM_HUMAN(S1173)	0.540643	1.16842
LC7L2_HUMAN(S18)	0.553119	0.89244
P80C_HUMAN(T303)	0.563255	0.763923
MED1_HUMAN(T805)	0.566569	1.09569
LAP2A_HUMAN(T160)	0.586257	1.40496
P66A_HUMAN(S340)	0.619493	0.757416
CDC5L_HUMAN(T385,T396)	0.638889	1.0067
ATRX_HUMAN(S1527)	0.650682	0.729856
TR150_HUMAN(S248,S253)	0.657505	1.01818
MATR3_HUMAN(S206)	0.659357	0.93177
DDX54_HUMAN(S75)	0.661014	1.21722
CHD4_HUMAN(S1570)	0.663938	0.855694
RAI1_HUMAN(S1374)	0.675828	0.615885
PSIP1_HUMAN(S206)	0.706628	0.1711
HM20A_HUMAN(S105)	0.7154	0.64488
RB_HUMAN(T823)	0.831579	0.600957
KHDR1_HUMAN(S58)	0.836647	0.572919
SETD2_HUMAN(S131)	0.85	0.471962
MINT_HUMAN(S309)	0.865984	0.631962
ARI1A_HUMAN(S696)	0.922027	0.628995
HCLS1_HUMAN(S275)	0.987329	1.81914
CHD8_HUMAN(S2046)	1.09357	1.5177
SUV91_HUMAN(S391)	1.10136	0.614928
MED24_HUMAN(S873)	1.10429	0.665742
TFEB_HUMAN(S455)	1.14912	0.62067
BAHD1_HUMAN(S184)	1.23197	0.640766
PHF3_HUMAN(S1133)	1.5186	1.19426
RBM15_HUMAN(T568)	1.53314	0.922679
RPB1_HUMAN(S1924)	1.56433	0.821627
YETS2_HUMAN(S447)	1.57602	1.01435
ZN217_HUMAN(S407)	1.64425	1.74545
Z280C_HUMAN(T540)	1.68713	0.920766
CHD7_HUMAN(S2956)	1.75634	0.855215
AKNA_HUMAN(S52)	1.76023	1.2488
TP53B_HUMAN(S580)	1.76803	0.924306
RBBP8_HUMAN(S327)	1.81939	1.0622
FOXK1_HUMAN(S445)	1.93415	1.28325
KAP0_HUMAN(S83)	2.18519	1.92919
ETV6_HUMAN(T18)	2.71053	0.889282
P66B_HUMAN(S486)	2.82456	6.60957
TP53B_HUMAN(S831)	3.20565	0.990431
Cell cycle
Phosphosite	Phosphosite ratio (L/H)-TK6	Phosphosite ratio (L/H)-MT1
TPX2_HUMAN(S738)	0.387622	1.39713
HCFC1_HUMAN(S598)	0.39961	1.30909
RIF1_HUMAN(S2161)	0.463548	0.658373
CAF1A_HUMAN(S206)	0.491618	1.111
KI67_HUMAN(S584)	0.501559	1.33493
PDS5B_HUMAN(S1358,T1370)	0.523392	0.836555
AHTF1_HUMAN(S1232)	0.525341	1.00478
TIM_HUMAN(S1173)	0.540643	1.16842
RBBP6_HUMAN(S1179)	0.552924	0.811196
P80C_HUMAN(T303)	0.563255	0.763923
AHTF1_HUMAN(S528)	0.583138	0.812344
CENPC_HUMAN(S316)	0.599513	0.444306
RBBP6_HUMAN(T984)	0.616764	0.825263
CDC5L_HUMAN(T385,T396)	0.638889	1.0067
IF4G2_HUMAN(T508)	0.645906	1.35789
NBN_HUMAN(S432)	0.666472	0.796364
RB_HUMAN(T823)	0.831579	0.600957
KHDR1_HUMAN(S58)	0.836647	0.572919
DNLI1_HUMAN(S76)	0.844152	1.85742
IMA2_HUMAN(S62)	0.908285	1.55311
LAP4_HUMAN(S1448)	0.91384	2.65933
SUV91_HUMAN(S391)	1.10136	0.614928
DNLI3_HUMAN(S210)	1.73294	1.89187
RBBP8_HUMAN(S327)	1.81939	1.0622
SMC3_HUMAN(S1083)	4.45517	1.11962
RAD50_HUMAN(T690)	5.50292	1.03732
RNA processing and splicing
Phosphosite	Phosphosite ratio (L/H)-TK6	Phosphosite ratio (L/H)-MT1
HNRPK_HUMAN(S379)	0.440253	0.864306
NONO_HUMAN(T450)	0.448051	1.03445
RBM25_HUMAN(S677)	0.542593	0.686794
SRRM2_HUMAN(T1413)	0.547076	0.97799
SRRM2_HUMAN(T1492)	0.548635	0.918565
FIP1_HUMAN(S259)	0.584893	1.05167
RRMJ3_HUMAN(S584)	0.624172	0.798565
CDC5L_HUMAN(T385,T396)	0.638889	1.0067
SRRM2_HUMAN(S2382)	0.838986	1.76842
SRRM2_HUMAN(S2272)	0.921934	1.67527
SRRM2_HUMAN(S876)	0.989279	1.68206
SUV91_HUMAN(S391)	1.10136	0.614928
PRP31_HUMAN(T448)	1.1501	1.92249
DKC1_HUMAN(S451)	1.23002	1.56746
VIR_HUMAN(S1579)	1.87329	1.25742
DHX16_HUMAN(S107)	2.05653	1.08421
NOP56_HUMAN(T525)	2.3616	0.868517
SRRM2_HUMAN(S1233)	3.07018	1.04689
DNA damage and repair
Phosphosite	Phosphosite ratio (L/H)-TK6	Phosphosite ratio (L/H)-MT1
NONO_HUMAN(T450)	0.448051	1.03445
RIF1_HUMAN(S2161)	0.463548	0.658373
CAF1A_HUMAN(S206)	0.491618	1.111
DOCK6_HUMAN(S884)	0.50614	0.757416
DMAP1_HUMAN(T445)	0.507505	0.846699
TIM_HUMAN(S1173)	0.540643	1.16842
ATRX_HUMAN(S1527)	0.650682	0.729856
NBN_HUMAN(S432)	0.666472	0.796364
DNLI1_HUMAN(S76)	0.844152	1.85742
ERCC5_HUMAN(S384)	0.969786	1.51292
DNLI3_HUMAN(S210)	1.73294	1.89187
TP53B_HUMAN(S580)	1.76803	0.924306
RBBP8_HUMAN(S327)	1.81939	1.0622
TOP2A_HUMAN(S1351)	2.03314	1.42771
TP53B_HUMAN(S831)	3.20565	0.990431
SMC3_HUMAN(S1083)	4.45517	1.11962
RAD50_HUMAN(T690)	5.50292	1.03732
Transport
Phosphosite	Phosphosite ratio (L/H)-TK6	Phosphosite ratio (L/H)-MT1
NUP53_HUMAN(S73)	0.513548	0.503349
AHTF1_HUMAN(S1232)	0.525341	1.00478
P80C_HUMAN(T303)	0.563255	0.763923
AHTF1_HUMAN(S528)	0.583138	0.812344
NU155_HUMAN(S4)	0.649513	0.86555
TCOF_HUMAN(S156)	0.662183	0.730622
TCOF_HUMAN(S1111)	0.662476	0.693589
VDAC1_HUMAN(S104)	0.890351	1.8201
IMA2_HUMAN(S62)	0.908285	1.55311
FLNA_HUMAN(S2152)	0.912865	1.9311
FLNA_HUMAN(S1459)	1.15107	2.55694
CHM2B_HUMAN(S199)	1.66374	2.17608
RBP2_HUMAN(S2804)	1.76413	0.785837
NUP88_HUMAN(S517)	1.96199	0.974163
RBP2_HUMAN(S2251)	2.05556	0.93799
RBP2_HUMAN(S2246)	2.11306	0.815215
NU188_HUMAN(S1709)	2.29609	1.60191
Apoptosis
Phosphosite	Phosphosite ratio (L/H)-TK6	Phosphosite ratio (L/H)-MT1
REQU_HUMAN(S142)	0.45117	1.00191
IF4G2_HUMAN(T508)	0.645906	1.35789
VDAC1_HUMAN(S104)	0.890351	1.8201
LAP4_HUMAN(S1448)	0.91384	2.65933
ERCC5_HUMAN(S384)	0.969786	1.51292
SH3K1_HUMAN(S230)	1.02827	2.30239
SHIP1_HUMAN(S971)	1.17836	1.82679
ARHG6_HUMAN(S488)	1.34211	1.61914
SON_HUMAN(S1769)	1.59615	1.39426
SQSTM_HUMAN(S272)	1.73197	1.71675
TOP2A_HUMAN(S1351)	2.03314	1.42771
Cytoskeleton
Phosphosite	Phosphosite ratio (L/H)-TK6	Phosphosite ratio (L/H)-MT1
MARK1_HUMAN(T215)	0.894347	0.580383
FLNA_HUMAN(S2152)	0.912865	1.9311
FLNA_HUMAN(S1459)	1.15107	2.55694
LSP1_HUMAN(S189)	1.23099	1.85263
PLSL_HUMAN(S5)	1.49415	1.92249
SRC8_HUMAN(S418)	1.51072	1.49569
VIME_HUMAN(S56)	1.59454	1.21691
RAGP1_HUMAN(S428)	1.80994	0.955407
PCM1_HUMAN(S65)	1.88356	1.26124
PLSL_HUMAN(S257)	1.95322	1.42871
DNA replication
Phosphosite	Phosphosite ratio (L/H)-TK6	Phosphosite ratio (L/H)-MT1
CAF1A_HUMAN(S206)	0.491618	1.111
DNLI1_HUMAN(S76)	0.844152	1.85742
DNLI3_HUMAN(S210)	1.73294	1.89187
TOP2A_HUMAN(S1351)	2.03314	1.42771
Chromatin modification and nucleosome assembly
Phosphosite	Phosphosite ratio (L/H)-TK6	Phosphosite ratio (L/H)-MT1
SRCAP_HUMAN(S3148)	0.473392	0.556459
CHD4_HUMAN(S1570)	0.663938	0.855694
HM20A_HUMAN(S105)	0.7154	0.64488
SUV91_HUMAN(S391)	1.10136	0.614928
regulation of cell shape
Phosphosite	Phosphosite ratio (L/H)-TK6	Phosphosite ratio (L/H)-MT1
AKAP2_HUMAN(S720)	0.448246	1.95407
Host-virus interaction
Phosphosite	Phosphosite ratio (L/H)-TK6	Phosphosite ratio (L/H)-MT1
CCD86_HUMAN(S80,S91)	0.648246	0.894641
CCD86_HUMAN(S47)	0.686062	0.606699
Proteolysis
Phosphosite	Phosphosite ratio (L/H)-TK6	Phosphosite ratio (L/H)-MT1
SENP3_HUMAN(S212)	0.659844	0.872153
protein ubiquitination
Phosphosite	Phosphosite ratio (L/H)-TK6	Phosphosite ratio (L/H)-MT1
HUWE1_HUMAN(S1907)	1.08772	1.94258
Chaperone and protein folding
Phosphosite	Phosphosite ratio (L/H)-TK6	Phosphosite ratio (L/H)-MT1
HS90A_HUMAN(S263)	1.10819	1.60096
nucleobase, nucleoside, nucleotide and nucleic acid metabolic process
Phosphosite	Phosphosite ratio (L/H)-TK6	Phosphosite ratio (L/H)-MT1
PYRG1_HUMAN(S575)	1.33236	1.65742
response to stimulus
Phosphosite	Phosphosite ratio (L/H)-TK6	Phosphosite ratio (L/H)-MT1
ZO2_HUMAN(S986)	2.20955	1.16651
Unknown
Phosphosite	Phosphosite ratio (L/H)-TK6	Phosphosite ratio (L/H)-MT1
RN169_HUMAN(S403)	0.431481	0.984689
SAMD1_HUMAN(S161)	0.589084	0.846794
RPRD2_HUMAN(S485)	0.840253	0.632536
UBP2L_HUMAN(S467)	1.06433	1.90335
PATL1_HUMAN(S179)	1.41715	1.81914
CQ049_HUMAN(S96)	1.52603	1.14737
ZC3H4_HUMAN(S1269)	1.56628	0.790431
FA40A_HUMAN(S335)	1.56725	0.967464
LRWD1_HUMAN(S251,S259)	1.93275	1.03062
